# Supplementary material for: Comprehensive Analysis of Rice Seedling Transcriptome during Dehydration and Rehydration
Source: Int J Mol Sci. 2023 May 8;24(9):8439. doi: 10.3390/ijms24098439 (PMC10179524; doi:10.3390/ijms24098439)
Supplement: Supplementary file 1 [file ijms-24-08439-s001.zip]

Archive with 12 entries (12 files):
- Captions for supplementary table.pdf
- Supplementary Figure S1_Park and Jeong.pptx
- Supplementary Table S10_Park and Jeong.xlsx
- Supplementary Table S1_Park and Jeong.xlsx
- Supplementary Table S2_Park and Jeong.xlsx
- Supplementary Table S3_Park and Jeong.xlsx
- Supplementary Table S4_Park and Jeong.xlsx
- Supplementary Table S5_Park and Jeong.xlsx
- Supplementary Table S6_Park and Jeong.xlsx
- Supplementary Table S7_Park and Jeong.xlsx
- Supplementary Table S8_Park and Jeong.xlsx
- Supplementary Table S9_Park and Jeong.xlsx
