# Supplementary material for: Comprehensive Analysis of Rice Seedling Transcriptome during Dehydration and Rehydration
Source: Int J Mol Sci. 2023 May 8;24(9):8439. doi: 10.3390/ijms24098439 (PMC10179524; doi:10.3390/ijms24098439)
Supplement: Supplementary file 1 [file ijms-24-08439-s001.zip › Supplementary Table S10_Park and Jeong.xlsx]

## Sheet: Sheet1
Oligomer name	Sequence (5' to 3')	Description
ODH1968	TCCATGAGCTCTTCGACAAC	LOC_Os02g02230_F
ODH1969	TCTCATTCTCGGTCATGCAG	LOC_Os02g02230_R
ODH1878	CTCGAGGTGGAATCTTCTGA	LOC_Os02g06640_F
ODH1879	GACATTGTCGATGGTATCAG	LOC_Os02g06640_R
ODH1880	GCAATGGTAGAGTACTATGA	LOC_Os02g37930_F
ODH1881	TGTCAGCAAGTGAGGTTACA	LOC_Os02g37930_R
ODH1908	GTATACTGGGCAAGATCATG	LOC_Os02g44870_F
ODH1909	CTTGACCAATCTTGACACGA	LOC_Os02g44870_R
ODH1906	CAAGTACTACCTCGACGACA	LOC_Os02g54820_F
ODH1907	TCCTGTAACTTCTGCAGCTA	LOC_Os02g54820_R
ODH1778	GATCGATTATCGTCGCAGCT	LOC_Os03g49440_2_F
ODH1779	TTCATGGTCTCGAAGCACAC	LOC_Os03g49440_2_R
ODH1970	GCTCATCGATCAGGACTGAA	LOC_Os04g41680_F
ODH1971	TAGTGTACTCTATGCTCATC	LOC_Os04g41680_R
ODH1882	GAGCGAATCATCAAGCAGGA	LOC_Os04g43680_F
ODH1883	TCTGATGATCCAGTTTGCAC	LOC_Os04g43680_R
ODH1874	AGCAGAACAAGCTGTTCGAG	LOC_Os05g50340_F
ODH1875	ACTCGATGTGCTTGATGTCC	LOC_Os05g50340_R
ODH1872	ATGAAGTACTGCAGCTCGCA	LOC_Os07g31720_F
ODH1873	CTCAGCTTCAGAGTGATGTC	LOC_Os07g31720_R
ODH1922	AGGCAGGTTTCACCAGCTTG	LOC_Os08g41990_F
ODH1923	ACCATGGATGCTACTAACTC	LOC_Os08g41990_R
ODH1892	GTCAATGAGGTTTCTCTCAG	LOC_Os09g29540_F
ODH1893	TCCATGGGTGTTGCATTACC	LOC_Os09g29540_R
ODH1902	CAGTGAGTGAGAGTGATGTG	LOC_Os10g35370_F
ODH1903	ATCCCATGATCCACCAGTGA	LOC_Os10g35370_R
ODH1904	GGTTCTTCATCCAGGCCTAC	LOC_Os11g13890_F
ODH1905	CATCTCCCAACTCGACGATA	LOC_Os11g13890_R
ODH1686	TCCATCTTGGCATCTCTCAG	Act1-F
ODH1687	GTACCCTCATCAGGCATCTG	Act1-R
