# Supplementary material for: Comprehensive Analysis of Rice Seedling Transcriptome during Dehydration and Rehydration
Source: Int J Mol Sci. 2023 May 8;24(9):8439. doi: 10.3390/ijms24098439 (PMC10179524; doi:10.3390/ijms24098439)
Supplement: Supplementary file 1 [file ijms-24-08439-s001.zip › Supplementary Table S1_Park and Jeong.xlsx]

## Sheet: Sheet1
Library name	Description	GEO accession	Number of reads	Number of reads mapped on genome	Number of genes with reads
Os_Con1	Rice seedling shoot control, biological replicate #1	GSM6923414	12715262	12301262	32136
Os_Con2	Rice seedling shoot control, biological replicate #2	GSM6923415	11667158	11304662	32606
Os_Deh1	Rice seedling shoot treated with dehydration for 8 h, biological replicate #1	GSM6923416	11492048	11117838	29992
Os_Deh2	Rice seedling shoot treated with dehydration for 8 h, biological replicate #2	GSM6923417	12633504	12225610	31877
Os_Reh1	Rice seedling shoot treated with rehydration for 24 h, biological replicate #1	GSM6923418	11958760	11534260	32316
Os_Reh2	Rice seedling shoot treated with rehydration for 24 h, biological replicate #2	GSM6923419	10964526	10605084	32494
