# Supplementary material for: Comprehensive Analysis of Rice Seedling Transcriptome during Dehydration and Rehydration
Source: Int J Mol Sci. 2023 May 8;24(9):8439. doi: 10.3390/ijms24098439 (PMC10179524; doi:10.3390/ijms24098439)
Supplement: Supplementary file 1 [file ijms-24-08439-s001.zip › Supplementary Table S2_Park and Jeong.xlsx]

## Sheet: Group1
Chromosome	locus	model	annotation	Control #1 (RPKM)	Control #2 (RPKM)	Dehydration #1 (RPKM)	Dehydration #2 (RPKM)	Rehydration #1 (RPKM)	Rehydration #2 (RPKM)	Dehydration vs. Control (Fold change)	Dehydration vs. Control (P-value)	Rehydration vs. Control (Fold change)	Rehydration vs. Control (P-value)	Rehydration vs.Dehydration (Fold change)	Rehydration vs.Dehydration (P-value)
Chr1	LOC_Os01g01050	LOC_Os01g01050_1	R3H domain containing protein, expressed	1.19606	1.21474	4.49948	3.69063	0	3.14469	4.21039	0.0074361	1.2884	0.7776	-3.15844	0.111847
Chr1	LOC_Os01g01080	LOC_Os01g01080_1	decarboxylase, putative, expressed	43.5778	54.5686	113.916	89.7031	95.2572	77.2683	2.64371	0.000102606	1.76047	0.00191439	-1.4218	0.162494
Chr1	LOC_Os01g01430	LOC_Os01g01430_1	No apical meristem protein, putative, expressed	0.342284	0.496612	9.72043	5.05123	5.84072	3.83795	21.9286	1.68965e-06	11.2766	0.000347551	-1.84306	0.184648
Chr1	LOC_Os01g01560	LOC_Os01g01560_1	transposon protein, putative, unclassified, expressed	0.435495	0	3.93512	9.93231	0.92891	1.09449	35.975	1.77e-08	4.28577	0.102401	-7.97959	2.02154e-05
Chr1	LOC_Os01g01620	LOC_Os01g01620_1	kinase, pfkB family, putative, expressed	43.1472	45.9613	125.108	137.665	65.6299	56.0258	3.70561	4.37992e-08	1.36428	0.0985245	-2.57253	3.90896e-05
Chr1	LOC_Os01g01720	LOC_Os01g01720_1	pex14, putative, expressed	11.7286	13.2249	19.9357	20.2672	11.3301	16.9562	2.0234	0.0052428	1.12783	0.619721	-1.70577	0.0398002
Chr1	LOC_Os01g01790	LOC_Os01g01790_1	expressed protein	48.6943	35.3984	80.5918	54.2355	65.7089	45.7351	2.02715	0.00865617	1.31406	0.180405	-1.46357	0.141045
Chr1	LOC_Os01g01800	LOC_Os01g01800_1	expressed protein	5.61185	8.18052	16.636	13.2109	7.62244	10.1326	2.7595	0.000135971	1.28843	0.288472	-2.02648	0.00412605
Chr1	LOC_Os01g01960	LOC_Os01g01960_1	transcriptional repressor, putative, expressed	35.3987	38.6355	77.2311	82.1535	44.2028	45.3934	2.70884	0.000215192	1.20742	0.303647	-2.12525	0.00290177
Chr1	LOC_Os01g02020	LOC_Os01g02020_1	acetyl-CoA acetyltransferase, cytosolic, putative, expressed	13.8117	12.8168	139.708	113.858	37.4608	38.9539	12.0342	0	2.85155	3.97405e-08	-3.99812	2.33345e-08
Chr1	LOC_Os01g02100	LOC_Os01g02100_2	transposon protein, putative, unclassified, expressed	1.48665	0.661789	5.45804	3.67162	0	1.48927	5.26621	0.00167833	-1.47561	0.65309	-7.44504	0.00369901
Chr1	LOC_Os01g02160	LOC_Os01g02160_1	hydroxyproline-rich glycoprotein family protein, putative, expressed	0	0.430982	9.20271	5.57923	1.05601	1.83765	40.4531	9.76825e-05	6.23287	0.0785809	-6.10128	0.00577965
Chr1	LOC_Os01g02200	LOC_Os01g02200_1	armadillo/beta-catenin repeat family protein, putative, expressed	22.4604	21.7983	44.8888	33.0847	28.7016	25.3486	2.23212	0.00192982	1.21846	0.31687	-1.73851	0.0177297
Chr1	LOC_Os01g02290	LOC_Os01g02290_1	Ser/Thr receptor-like kinase, putative, expressed	1.93461	0	9.16152	6.92984	2.55844	1.97475	9.99466	0.00021855	2.23886	0.306241	-4.22635	0.000233382
Chr1	LOC_Os01g02300	LOC_Os01g02300_1	receptor kinase ORK10, putative, expressed	0.724943	0.932281	6.12519	4.97338	1.47601	2.75201	8.37666	1.26227e-05	2.51787	0.128823	-3.16458	0.0091004
Chr1	LOC_Os01g02390	LOC_Os01g02390_1	protein kinase domain containing protein, expressed	10.1526	10.1074	48.4383	17.7501	17.1246	12.9456	4.22627	8.71198e-06	1.48259	0.112682	-2.70607	0.00125563
Chr1	LOC_Os01g02900	LOC_Os01g02900_1	glycosyltransferase, putative, expressed	10.7036	21.084	41.3205	45.2017	13.7484	25.4654	3.47073	2.01088e-06	1.24147	0.39814	-2.64506	9.38974e-05
Chr1	LOC_Os01g02920	LOC_Os01g02920_1	glycosyltransferase protein, putative, expressed	7.10599	14.073	64.6287	61.2036	20.2346	23.656	7.6063	3.10862e-15	2.08848	0.00143077	-3.43894	8.49628e-08
Chr1	LOC_Os01g02930	LOC_Os01g02930_1	glycosyltransferase protein, putative, expressed	0.166754	1.08873	4.61259	3.94296	1.42274	2.22438	8.70686	0.000387542	2.93544	0.146688	-2.79785	0.0421882
Chr1	LOC_Os01g03050	LOC_Os01g03050_1	fruit protein PKIWI502, putative, expressed	4.02653	4.02625	11.4389	15.2203	7.07978	5.68039	4.15635	3.06753e-05	1.58354	0.297965	-2.48602	0.00287461
Chr1	LOC_Os01g03060	LOC_Os01g03060_2	splicing factor, putative, expressed	10.4972	7.30518	45.9181	42.74	24.6036	34.8295	6.21683	4.26947e-12	3.29257	4.20291e-06	-1.7928	0.0192714
Chr1	LOC_Os01g03060	LOC_Os01g03060_3	splicing factor, putative, expressed	26.3844	27.8051	85.4746	86.9376	55.8975	57.6244	3.99506	1.62922e-09	2.08774	0.000125352	-1.81271	0.00833948
Chr1	LOC_Os01g03130	LOC_Os01g03130_1	expressed protein	2.03777	3.00935	13.8502	17.8676	6.51983	7.93525	7.91997	6.54891e-07	2.85097	0.0375199	-2.63091	0.00595628
Chr1	LOC_Os01g03330	LOC_Os01g03330_1	BBTI3 - Bowman-Birk type bran trypsin inhibitor precursor, expressed	5.49804	7.88202	219.384	151.385	77.8097	67.5194	35.5256	0	10.8929	0	-3.08765	2.81402e-05
Chr1	LOC_Os01g03340	LOC_Os01g03340_1	BBTI4 - Bowman-Birk type bran trypsin inhibitor precursor, expressed	82.0921	50.6102	3411.74	1923.13	818.659	527.43	50.9138	0	10.0264	0	-4.82079	2.39789e-07
Chr1	LOC_Os01g03360	LOC_Os01g03360_1	BBTI5 - Bowman-Birk type bran trypsin inhibitor precursor, expressed	16.2031	4.21951	1758.15	1086.33	200.72	40.3201	172.824	0	11.5292	1.85777e-09	-14.2559	4.22706e-12
Chr1	LOC_Os01g03390	LOC_Os01g03390_1	BBTI7 - Bowman-Birk type bran trypsin inhibitor precursor, expressed	50.6037	39.6112	3577.41	2385.87	1178.26	806.425	83.7549	0	21.8297	0	-3.63807	9.25295e-06
Chr1	LOC_Os01g03510	LOC_Os01g03510_1	WD domain, G-beta repeat domain containing protein, expressed	8.40835	8.22696	49.0967	32.4907	21.7028	18.8507	6.23839	4.99923e-11	2.43188	7.81254e-05	-2.43489	0.000373471
Chr1	LOC_Os01g03520	LOC_Os01g03520_1	ubiquitin conjugating enzyme protein, putative, expressed	14.9036	14.8325	31.8444	23.258	19.7917	15.5252	2.3524	0.000472748	1.18539	0.384787	-1.88232	0.00948355
Chr1	LOC_Os01g03710	LOC_Os01g03710_1	mannose-6-phosphate isomerase, putative, expressed	1.12711	1.43088	8.83347	7.84405	4.40754	3.15949	8.1186	5.00915e-06	2.96257	0.0516633	-2.59967	0.0131773
Chr1	LOC_Os01g03720	LOC_Os01g03720_1	MYB family transcription factor, putative, expressed	0.716233	1.11339	5.43409	4.01514	1.85509	1.66158	6.45756	0.00208727	1.92314	0.340348	-3.17277	0.0283012
Chr1	LOC_Os01g03730	LOC_Os01g03730_1	nuclease PA3, putative, expressed	18.0788	28.8984	213.552	174.129	60.3696	57.5601	10.5637	0	2.52316	4.38754e-06	-3.95799	6.33501e-09
Chr1	LOC_Os01g03750	LOC_Os01g03750_1	expressed protein	5.99475	8.69765	66.5296	53.3727	20.9238	24.6535	10.379	1.11022e-16	3.09793	0.000484263	-3.1662	2.71568e-06
Chr1	LOC_Os01g03870	LOC_Os01g03870_1	expressed protein	1.69926	1.62717	5.11396	6.63392	3.84198	2.91713	4.42289	0.000571522	2.02814	0.143018	-2.06545	0.0534767
Chr1	LOC_Os01g03914	LOC_Os01g03914_1	cation efflux family protein, putative, expressed	13.7845	18.8681	303.11	245.715	87.2785	71.4466	21.4474	0	4.87427	6.66134e-16	-4.16366	8.52488e-08
Chr1	LOC_Os01g03914	LOC_Os01g03914_2	cation efflux family protein, putative, expressed	0.582481	4.35759	11.6007	7.03302	4.1932	3.29376	4.98721	0.000682525	1.55398	0.447017	-3.0014	0.000885518
Chr1	LOC_Os01g03914	LOC_Os01g03914_3	cation efflux family protein, putative, expressed	0	0.6881	7.15211	3.95899	3.29708	2.93397	21.1272	2.66001e-06	9.20719	0.00131353	-2.15326	0.070527
Chr1	LOC_Os01g04050	LOC_Os01g04050_1	BBTI12 - Bowman-Birk type bran trypsin inhibitor precursor, expressed	126.185	61.1732	1644.97	818.972	647.864	350.907	16.6246	6.66134e-16	5.25033	3.10453e-10	-3.00864	0.000565665
Chr1	LOC_Os01g04100	LOC_Os01g04100_1	expressed protein	4.57607	4.68657	16.3808	13.6777	6.88993	6.08855	4.06277	0.000178871	1.39863	0.477662	-2.75207	0.00384724
Chr1	LOC_Os01g04160	LOC_Os01g04160_1	expressed protein	0.788992	0.973021	3.31731	3.22842	1.90731	1.34227	4.64175	0.00168388	1.85186	0.268651	-2.37381	0.0602615
Chr1	LOC_Os01g04190	LOC_Os01g04190_3	transporter family protein, putative, expressed	14.5972	13.388	40.6082	23.7099	19.4969	27.1716	2.93075	0.000191488	1.65467	0.0112722	-1.67889	0.0471368
Chr1	LOC_Os01g04280	LOC_Os01g04280_1	calmodulin binding protein, putative, expressed	10.5726	15.9435	18.6984	37.7775	11.8971	28.3897	2.65566	5.14982e-05	1.52047	0.131041	-1.6524	0.100808
Chr1	LOC_Os01g04330	LOC_Os01g04330_1	OsCML16 - Calmodulin-related calcium sensor protein, expressed	19.4531	22.7217	395.918	408.349	303.587	364.964	24.0249	0	15.8108	0	-1.44089	0.158895
Chr1	LOC_Os01g04409	LOC_Os01g04409_1	OsWAK1 - OsWAK receptor-like cytoplasmic kinase OsWAK-RLCK, expressed	10.3764	9.78084	39.5614	39.1687	23.9654	28.825	4.8961	2.86224e-11	2.59901	8.72599e-07	-1.78635	0.0105817
Chr1	LOC_Os01g04580	LOC_Os01g04580_1	Ser/Thr protein kinase, putative, expressed	0.496551	0.849084	2.904	2.78362	1.66436	2.87985	5.28845	0.007268	3.34201	0.0582489	-1.5032	0.410267
Chr1	LOC_Os01g04590	LOC_Os01g04590_1	expressed protein	3.62276	3.82267	31.5812	61.968	12.5276	23.8124	15.4972	0	4.83768	1.55093e-07	-3.03441	0.000105907
Chr1	LOC_Os01g04620	LOC_Os01g04620_1	transposon protein, putative, unclassified, expressed	0	0.449031	10.8437	1.55702	1.98042	0	35.9136	9.45489e-06	4.38635	0.183252	-7.66324	0.00904269
Chr1	LOC_Os01g04620	LOC_Os01g04620_3	transposon protein, putative, unclassified, expressed	0.10336	0	8.57713	0	0	0	85.1001	0.000532424	-4.87366	0.47505	-391.31	0.00726382
Chr1	LOC_Os01g04650	LOC_Os01g04650_1	PB1 domain containing protein, expressed	14.8835	19.2805	34.2948	26.6234	24.7925	21.8129	2.27335	0.000632612	1.36753	0.0958913	-1.57431	0.0550844
Chr1	LOC_Os01g04670	LOC_Os01g04670_1	expressed protein	0.610457	1.10712	11.9327	9.21351	2.38719	1.65222	15.191	2.42679e-05	2.34682	0.301384	-6.12345	0.00130239
Chr1	LOC_Os01g04814	LOC_Os01g04814_1	vacuolar protein sorting-associating protein 4B, putative, expressed	49.9466	58.6604	137.396	148.774	84.7696	114.672	3.31926	2.2479e-06	1.83262	0.000964095	-1.71768	0.0340051
Chr1	LOC_Os01g04880	LOC_Os01g04880_2	retrotransposon protein, putative, unclassified, expressed	0	0	3.10522	1.92536	0	0.665869	383.639	0.00455275	39.4145	0.0955017	-9.13923	0.00363172
Chr1	LOC_Os01g04930	LOC_Os01g04930_1	MYB family transcription factor, putative, expressed	11.5421	10.5386	20.4772	16.4192	13.0171	13.0035	2.10619	0.00251374	1.17174	0.504805	-1.70224	0.0296078
Chr1	LOC_Os01g04950	LOC_Os01g04950_1	peptide transporter PTR2, putative, expressed	9.42267	16.5582	23.571	25.263	14.9803	12.8306	2.39189	0.00139546	1.07857	0.733645	-2.08793	0.00100067
Chr1	LOC_Os01g04950	LOC_Os01g04950_2	peptide transporter PTR2, putative, expressed	4.70022	6.35448	36.4037	35.8281	13.2155	20.6514	8.24751	2.22045e-16	3.05902	1.29632e-05	-2.56255	0.000107138
Chr1	LOC_Os01g04950	LOC_Os01g04950_3	peptide transporter PTR2, putative, expressed	8.87903	14.2422	27.7259	12.5076	15.9227	11.4435	2.26446	0.00490653	1.19179	0.472967	-1.79677	0.0512577
Chr1	LOC_Os01g04950	LOC_Os01g04950_4	peptide transporter PTR2, putative, expressed	1.3139	1.70646	2.29788	5.58666	0.994453	3.39224	3.23423	0.00519103	1.44458	0.493794	-2.11375	0.0940409
Chr1	LOC_Os01g05630	LOC_Os01g05630_1	Core histone H2A/H2B/H3/H4 domain containing protein, putative, expressed	9.86884	21.8417	58.6682	42.7491	20.515	22.1184	4.13304	2.28381e-06	1.35802	0.283351	-2.86889	3.42301e-05
Chr1	LOC_Os01g05640	LOC_Os01g05640_1	receptor-like protein kinase 5 precursor, putative, expressed	0.196656	0.26749	3.699	3.80904	2.62166	2.33811	19.8756	8.41626e-08	10.4694	0.000128281	-1.797	0.133289
Chr1	LOC_Os01g05650	LOC_Os01g05650_1	metallothionein, putative, expressed	675.683	609.281	2970.7	1657.52	1890.87	1188.58	4.60431	1.05315e-06	2.386	3.13865e-05	-1.82847	0.047493
Chr1	LOC_Os01g05660	LOC_Os01g05660_3	expressed protein	0	0.741536	7.9798	10.628	1.99863	6.25775	32.2187	1.20459e-12	11.277	0.000274199	-2.69233	0.00548894
Chr1	LOC_Os01g05810	LOC_Os01g05810_1	gamma-glutamyltranspeptidase 1 precursor, putative, expressed	9.14952	8.16545	16.8967	13.9085	13.8998	10.1548	2.23785	0.00237235	1.38449	0.17665	-1.53457	0.0909737
Chr1	LOC_Os01g05830	LOC_Os01g05830_1	expressed protein	12.2756	10.2826	103.87	111.43	31.4581	33.4973	11.925	0	2.85332	2.30533e-07	-3.95949	1.28708e-09
Chr1	LOC_Os01g05960	LOC_Os01g05960_1	receptor kinase, putative, expressed	1.80123	2.01161	10.0697	12.4959	4.09479	3.40889	7.43388	2.50068e-11	1.96915	0.0649356	-3.5756	4.09088e-06
Chr1	LOC_Os01g06270	LOC_Os01g06270_1	expressed protein	19.8212	22.5912	56.5291	41.6929	27.6997	25.4689	2.94725	7.29112e-06	1.25399	0.228571	-2.22849	0.000856264
Chr1	LOC_Os01g06270	LOC_Os01g06270_2	expressed protein	6.23242	5.79898	9.69413	14.5414	6.06888	11.001	2.52209	0.00323181	1.40462	0.309239	-1.69188	0.0975364
Chr1	LOC_Os01g06460	LOC_Os01g06460_1	uncharacterized Cys-rich domain containing protein, putative, expressed	18.4906	23.1388	80.2276	92.2276	47.3284	75.0678	5.22075	3.13416e-13	2.93446	3.19267e-07	-1.68553	0.0291964
Chr1	LOC_Os01g06470	LOC_Os01g06470_1	expressed protein	15.8829	16.816	49.2771	42.2205	23.1195	25.3941	3.53249	3.39157e-07	1.477	0.0893508	-2.26422	0.000267337
Chr1	LOC_Os01g06500	LOC_Os01g06500_1	PHLOEM 2-LIKE A5, putative, expressed	3.54179	3.11993	14.9287	10.6911	8.27411	9.19468	4.81207	0.000857694	2.58933	0.0528212	-1.7555	0.151641
Chr1	LOC_Os01g06500	LOC_Os01g06500_2	PHLOEM 2-LIKE A5, putative, expressed	3.0453	3.12967	8.04924	11.0649	4.3304	8.24217	3.88371	0.007813	2.00662	0.20662	-1.82817	0.187472
Chr1	LOC_Os01g06510	LOC_Os01g06510_1	arginyl-tRNA synthetase, putative, expressed	3.09614	5.91645	9.27446	21.6551	6.92619	15.2413	4.28057	1.81505e-05	2.46926	0.00420398	-1.63901	0.125193
Chr1	LOC_Os01g06560	LOC_Os01g06560_1	transcription factor HBP-1b, putative, expressed	0	0.106193	22.6753	41.9288	2.60199	4.07515	629.377	6.55975e-12	51.8669	0.000434465	-11.4152	1.22125e-15
Chr1	LOC_Os01g06560	LOC_Os01g06560_2	transcription factor HBP-1b, putative, expressed	0	0	20.5383	36.6038	0.895335	1.29837	2910.84	7.78728e-05	87.7525	0.0332121	-30.5685	0
Chr1	LOC_Os01g06590	LOC_Os01g06590_1	zinc finger, C3HC4 type domain containing protein, expressed	4.35445	5.47677	73.0201	71.411	9.83083	31.0926	18.5586	0	4.14686	1.53293e-06	-4.2518	1.79432e-06
Chr1	LOC_Os01g06590	LOC_Os01g06590_2	zinc finger, C3HC4 type domain containing protein, expressed	12.878	12.1968	111.022	91.3638	32.2376	24.4813	10.2021	0	2.25411	4.25482e-05	-4.29068	3.39241e-09
Chr1	LOC_Os01g06590	LOC_Os01g06590_3	zinc finger, C3HC4 type domain containing protein, expressed	0	1.74407	15.1091	8.06344	3.62382	2.75149	17.7369	1.01143e-07	3.75943	0.061871	-4.40581	1.30603e-05
Chr1	LOC_Os01g06600	LOC_Os01g06600_1	glutaryl-CoA dehydrogenase, mitochondrial precursor, putative, expressed	25.6756	24.8446	115.073	80.6101	51.0397	46.0869	4.92285	2.95331e-10	1.91653	0.00066399	-2.43676	0.000287839
Chr1	LOC_Os01g06600	LOC_Os01g06600_2	glutaryl-CoA dehydrogenase, mitochondrial precursor, putative, expressed	0.840825	0	11.0793	8.99866	4.23912	1.06397	28.3002	1.01294e-10	5.96032	0.0281411	-4.51087	0.000258979
Chr1	LOC_Os01g06640	LOC_Os01g06640_1	basic helix-loop-helix, putative, expressed	3.74066	4.94266	25.2764	10.0816	23.0815	14.8764	5.26832	4.34306e-05	4.37836	4.49617e-06	-1.1401	0.716287
Chr1	LOC_Os01g06660	LOC_Os01g06660_1	thiamine pyrophosphate enzyme, C-terminal TPP binding domain containing protein, expressed	4.57292	4.21051	17.67	15.0071	6.45266	6.28357	4.67187	9.51671e-08	1.44197	0.256281	-3.06789	5.8654e-05
Chr1	LOC_Os01g06730	LOC_Os01g06730_1	verticillium wilt disease resistance protein, putative, expressed	0	0.0520807	1.42981	1.25209	0.51044	0.832744	53.9026	0.000330394	21.3322	0.00939156	-2.38103	0.164578
Chr1	LOC_Os01g06740	LOC_Os01g06740_1	ribosome inactivating protein, putative, expressed	1.13624	4.15881	166.862	109.961	61.1404	79.0779	68.1626	0	26.8189	0	-2.39719	0.00057376
Chr1	LOC_Os01g06882	LOC_Os01g06882_1	expressed protein	0	0.744919	1.13615	9.12666	0.73009	9.13167	16.4253	0.00306925	12.8823	0.00719962	-1.20138	0.803296
Chr1	LOC_Os01g06890	LOC_Os01g06890_1	leucine-rich repeat family protein, putative, expressed	0.0710288	0.154581	1.96473	1.71524	0.833273	0.823892	19.1787	0.000502266	6.92813	0.0354447	-2.61706	0.114823
Chr1	LOC_Os01g07070	LOC_Os01g07070_1	transposon protein, putative, CACTA, En/Spm sub-class, expressed	4.32838	5.59309	15.6644	7.25861	7.40517	8.57697	2.97921	0.00378352	1.60741	0.163128	-1.75165	0.116649
Chr1	LOC_Os01g07110	LOC_Os01g07110_1	BRCA2 repeat family protein, expressed	0.535994	0.777662	2.84663	4.4583	1.71491	2.81847	6.98488	1.79698e-06	3.42861	0.0136252	-1.923	0.0604129
Chr1	LOC_Os01g07120	LOC_Os01g07120_1	AP2 domain containing protein, expressed	4.21569	4.89316	34.2057	39.4485	12.439	11.7359	10.1463	4.66294e-15	2.64867	0.00903621	-3.62815	7.24368e-07
Chr1	LOC_Os01g07120	LOC_Os01g07120_2	AP2 domain containing protein, expressed	1.96887	2.57093	21.9781	21.3073	6.25273	9.08434	12.0228	0	3.36758	8.00139e-06	-3.39119	2.27442e-07
Chr1	LOC_Os01g07130	LOC_Os01g07130_1	expressed protein	0	0.103461	1.15719	1.53068	0.507007	0.772001	27.5707	0.00298527	10.3455	0.0443035	-2.51149	0.221855
Chr1	LOC_Os01g07200	LOC_Os01g07200_1	staphylococcal nuclease homologue, putative, expressed	13.6662	18.7658	123.008	114.154	38.2883	43.656	9.28081	0	2.52787	2.1482e-06	-3.47359	4.52045e-08
Chr1	LOC_Os01g07300	LOC_Os01g07300_2	uncharacterized 50.6 kDa protein in the 5region of gyrA and gyrB, putative, expressed	3.26678	2.32427	21.27	20.9862	13.668	16.1772	9.34957	2.51721e-10	5.23834	8.25768e-06	-1.69056	0.0773321
Chr1	LOC_Os01g07370	LOC_Os01g07370_2	KIP1, putative, expressed	1.7765	2.01043	8.09824	3.50348	1.97041	2.06063	3.93132	0.00354284	1.06202	0.910036	-3.50479	0.00828783
Chr1	LOC_Os01g07520	LOC_Os01g07520_1	proline-rich family protein, putative, expressed	9.47027	10.6985	16.4774	19.2032	12.0275	14.5907	2.22588	0.00111251	1.31326	0.245818	-1.60553	0.0479626
Chr1	LOC_Os01g07530	LOC_Os01g07530_1	uncharacterized glycosyltransferase, putative, expressed	11.6251	15.1799	89.3024	109.116	36.8991	50.8554	9.33086	0	3.27257	3.77747e-09	-2.69812	6.74541e-05
Chr1	LOC_Os01g07540	LOC_Os01g07540_1	G-patch domain containing protein, expressed	3.6454	4.08011	5.99253	16.8726	4.77646	2.89951	3.63506	0.00187968	1.00216	0.996447	-3.4542	0.00304948
Chr1	LOC_Os01g07560	LOC_Os01g07560_1	receptor-like protein kinase 2 precursor, putative, expressed	0.64614	1.93353	3.48522	6.74518	1.72277	0.890012	5.00787	4.69271e-05	1.03275	0.953817	-4.56943	7.61614e-05
Chr1	LOC_Os01g07730	LOC_Os01g07730_1	phosphate/phosphoenolpyruvate translocator-related protein, putative, expressed	12.4005	11.0306	43.3394	21.4887	15.8492	13.3565	3.53981	1.08153e-05	1.24252	0.405962	-2.70674	0.00052502
Chr1	LOC_Os01g07760	LOC_Os01g07760_1	phospholipase D, putative, expressed	8.43033	12.0754	18.3222	18.2201	10.046	9.52922	2.25829	0.00177408	-1.04346	0.836691	-2.22239	0.000272634
Chr1	LOC_Os01g07760	LOC_Os01g07760_2	phospholipase D, putative, expressed	50.5345	53.4756	144.924	119.393	93.2165	79.5969	3.2223	2.6059e-05	1.65856	0.00523231	-1.84116	0.0203204
Chr1	LOC_Os01g07950	LOC_Os01g07950_1	OsGrx_S15.2 - glutaredoxin subgroup II, expressed	16.4803	17.2435	69.081	56.6031	33.9695	30.5124	4.70987	1.32117e-12	1.90933	0.00581872	-2.33934	0.00060044
Chr1	LOC_Os01g07970	LOC_Os01g07970_1	expressed protein	67.5969	66.7583	146.571	131.034	89.1753	94.7589	2.60562	5.00414e-05	1.36225	0.103412	-1.81142	0.00740736
Chr1	LOC_Os01g08270	LOC_Os01g08270_4	aminotransferase, classes I and II, domain containing protein, expressed	7.97198	8.49774	12.3008	17.5159	8.27075	7.98892	2.27251	0.000847629	-1.01465	0.949792	-2.18418	0.00117512
Chr1	LOC_Os01g08410	LOC_Os01g08410_1	early fruit mRNA, putative, expressed	32.7815	30.9427	68.7788	60.6456	47.9586	53.1468	2.55917	5.65709e-05	1.57617	0.015006	-1.53715	0.0578879
Chr1	LOC_Os01g08420	LOC_Os01g08420_1	EMB2410, putative, expressed	10.0687	10.3824	20.1058	14.8105	13.6017	12.124	2.16567	0.00237577	1.2564	0.243402	-1.63552	0.039751
Chr1	LOC_Os01g08430	LOC_Os01g08430_1	expressed protein	6.95584	6.68259	13.6591	10.4668	7.58547	7.59589	2.23772	0.00165831	1.108	0.610175	-1.91357	0.00742574
Chr1	LOC_Os01g08560	LOC_Os01g08560_1	DnaK family protein, putative, expressed	33.0984	42.4537	71.8887	88.5177	50.855	65.9588	2.67477	0.000113604	1.54585	0.0187285	-1.63798	0.048922
Chr1	LOC_Os01g08680	LOC_Os01g08680_1	myb/SANT domain protein, putative, expressed	0.795815	1.21236	18.2269	12.0111	7.12937	13.3849	19.1443	8.21565e-15	10.1327	1.8649e-08	-1.79115	0.0572476
Chr1	LOC_Os01g08680	LOC_Os01g08680_2	myb/SANT domain protein, putative, expressed	1.79794	2.23593	10.2308	6.80552	6.20904	0	5.35379	3.88498e-05	1.54607	0.583993	-3.28797	0.0725546
Chr1	LOC_Os01g08700	LOC_Os01g08700_4	GIGANTEA, putative, expressed	0	0	0	8.98235	0	1.63953	1094.54	0.00114538	163.812	0.0198412	-6.1869	0.0520493
Chr1	LOC_Os01g08700	LOC_Os01g08700_5	GIGANTEA, putative, expressed	14.4952	2.11391	36.9537	29.3577	20.5988	15.7735	4.88622	8.46218e-05	2.1235	0.0482471	-2.19406	0.000804446
Chr1	LOC_Os01g08700	LOC_Os01g08700_6	GIGANTEA, putative, expressed	17.5966	22.9774	84.9362	41.0176	25.1005	25.3861	4.01814	3.16629e-06	1.24601	0.247816	-3.05257	0.000102405
Chr1	LOC_Os01g08750	LOC_Os01g08750_2	expressed protein	4.5925	6.72578	9.95256	10.8053	5.41346	5.62742	2.32286	0.000351183	-1.02174	0.912338	-2.2441	0.000265948
Chr1	LOC_Os01g08750	LOC_Os01g08750_3	expressed protein	7.51039	5.09964	14.4923	16.081	11.2137	9.19945	3.01477	4.30649e-05	1.60233	0.091274	-1.77955	0.0163814
Chr1	LOC_Os01g08760	LOC_Os01g08760_1	choline/ethanolamine kinase, putative, expressed	9.1097	10.9209	23.2338	25.3232	9.38613	11.4622	3.04843	0.000531781	1.03672	0.918754	-2.78516	0.000723282
Chr1	LOC_Os01g08960	LOC_Os01g08960_1	phosducin-like protein 3, putative, expressed	16.2001	15.8813	54.9039	52.5723	29.5739	32.8422	4.19979	3.67457e-10	1.93273	0.00500189	-2.05692	0.00324991
Chr1	LOC_Os01g08970	LOC_Os01g08970_1	SSRP1-like FACT complex subunit, putative, expressed	40.1175	39.1214	74.2396	72.9937	58.3684	58.0559	2.33605	0.000395163	1.46307	0.0311807	-1.51164	0.0719982
Chr1	LOC_Os01g09010	LOC_Os01g09010_1	transferase family protein, putative, expressed	51.2147	85.2948	202.077	193.637	105.908	151.234	3.699	3.6002e-06	1.89223	0.00283718	-1.84913	0.0202643
Chr1	LOC_Os01g09020	LOC_Os01g09020_1	WD domain, G-beta repeat domain containing protein, expressed	15.077	11.5847	73.3999	55.4179	33.7342	30.7652	6.09341	9.11049e-13	2.39837	9.9338e-06	-2.4095	0.000213372
Chr1	LOC_Os01g09100	LOC_Os01g09100_1	WRKY10, expressed	1.01404	2.39079	35.1554	27.7186	9.37278	12.5464	23.478	2.10942e-15	6.41741	0.000394751	-3.45348	4.4752e-05
Chr1	LOC_Os01g09200	LOC_Os01g09200_1	AGC_AGC_other_NDRh_TRCd.1 - ACG kinases include homologs to PKA, PKG and PKC, expressed	26.3226	24.7001	48.4904	42.3768	34.4168	33.467	2.24444	0.000607351	1.32425	0.131465	-1.60582	0.0365709
Chr1	LOC_Os01g09220	LOC_Os01g09220_1	transposon protein, putative, CACTA, En/Spm sub-class, expressed	2.39356	5.78794	16.7728	29.0789	5.01091	30.5403	7.0709	1.35927e-09	4.36914	0.000746435	-1.53034	0.268108
Chr1	LOC_Os01g09260	LOC_Os01g09260_1	cytokinin dehydrogenase precursor, putative, expressed	0.203358	0	7.76265	0.204617	1.95193	0.70765	44.4751	0.000442717	11.2961	0.0180921	-3.74468	0.106189
Chr1	LOC_Os01g09280	LOC_Os01g09280_1	myb-related transcription activator, putative, expressed	6.2385	7.72842	72.8485	37.1798	25.6922	19.4823	10.1478	9.83658e-14	3.23995	2.40465e-06	-2.96881	7.41015e-05
Chr1	LOC_Os01g09300	LOC_Os01g09300_2	oxidoreductase, putative, expressed	47.2594	53.4737	96.2504	94.2621	50.6251	61.4884	2.38303	0.000210695	1.10915	0.590231	-2.03748	0.00130159
Chr1	LOC_Os01g09320	LOC_Os01g09320_1	NADP-dependent malic enzyme, chloroplast precursor, putative, expressed	57.7698	46.9375	72.8349	109.756	57.2512	88.3151	2.15903	0.00415609	1.37774	0.122166	-1.48769	0.135513
Chr1	LOC_Os01g09420	LOC_Os01g09420_1	expressed protein	12.1294	11.2329	25.8891	16.6188	17.6149	16.8632	2.31079	0.00251984	1.46869	0.109672	-1.49172	0.114135
Chr1	LOC_Os01g09570	LOC_Os01g09570_1	6-phosphofructokinase, putative, expressed	34.1571	34.0645	64.0665	83.948	50.1177	64.5172	2.71536	2.08983e-05	1.67137	0.00757538	-1.53805	0.0652988
Chr1	LOC_Os01g09640	LOC_Os01g09640_1	Myb transcription factor, putative, expressed	26.929	20.8021	273.752	235.723	108.9	94.0279	13.4151	0	4.21558	2.01172e-13	-3.01776	2.72128e-05
Chr1	LOC_Os01g10250	LOC_Os01g10250_1	hydrolase, alpha/beta fold family domain containing protein, expressed	11.1458	9.34662	74.4455	59.366	29.7718	40.5644	8.22894	2.22045e-16	3.39808	3.0981e-08	-2.29664	0.00053642
Chr1	LOC_Os01g10250	LOC_Os01g10250_2	hydrolase, alpha/beta fold family domain containing protein, expressed	1.96626	3.40999	4.14715	7.6664	1.2451	2.35201	2.76215	0.00715412	-1.49266	0.422157	-3.89607	0.00143033
Chr1	LOC_Os01g10250	LOC_Os01g10250_3	hydrolase, alpha/beta fold family domain containing protein, expressed	3.51915	2.98693	5.68487	10.7644	4.12849	4.57185	3.12557	0.00159354	1.32411	0.467734	-2.23745	0.0114343
Chr1	LOC_Os01g10290	LOC_Os01g10290_1	autophagy-related protein 3, putative, expressed	17.2768	19.2979	44.3082	42.5958	22.9406	18.182	2.98556	6.43462e-07	1.1272	0.624465	-2.51869	0.00016377
Chr1	LOC_Os01g10290	LOC_Os01g10290_2	autophagy-related protein 3, putative, expressed	7.02265	7.75754	42.265	16.5946	16.9084	11.8485	5.14881	1.07185e-06	1.94768	0.0138337	-2.50914	0.00426913
Chr1	LOC_Os01g10440	LOC_Os01g10440_1	xylosyltransferase, putative, expressed	0.959608	1.71548	4.24701	4.13805	1.38893	1.98766	3.95077	0.00456477	1.26162	0.698015	-2.96575	0.0292771
Chr1	LOC_Os01g10680	LOC_Os01g10680_1	GIL1, putative, expressed	6.68862	5.9186	12.768	15.5308	6.4279	9.88983	2.81031	0.000383112	1.28076	0.370571	-2.07863	0.0105766
Chr1	LOC_Os01g11110	LOC_Os01g11110_2	14-3-3 protein, putative, expressed	7.40678	7.26699	15.9873	14.1722	12.8202	9.1548	2.56653	0.00484031	1.4981	0.224179	-1.63314	0.126505
Chr1	LOC_Os01g11414	LOC_Os01g11414_1	sodium/calcium exchanger protein, putative, expressed	6.42195	7.8403	17.5905	19.1487	9.02063	8.53918	3.24191	1.32873e-05	1.23274	0.423716	-2.49086	0.000401707
Chr1	LOC_Os01g11414	LOC_Os01g11414_2	sodium/calcium exchanger protein, putative, expressed	4.83414	6.01178	15.282	20.1511	8.4173	5.60731	4.12186	1.431e-05	1.30069	0.497617	-2.98971	0.000274878
Chr1	LOC_Os01g11600	LOC_Os01g11600_1	expressed protein	5.55846	6.80454	172.203	132.131	68.914	89.4588	30.8626	0	12.5896	4.02771e-09	-2.31646	0.00258667
Chr1	LOC_Os01g11910	LOC_Os01g11910_1	basic helix-loop-helix, putative, expressed	2.86826	3.44966	10.2723	9.18965	6.43998	5.51583	3.86115	8.56801e-05	1.89559	0.083694	-1.92967	0.0340267
Chr1	LOC_Os01g12000	LOC_Os01g12000_1	expressed protein	2.7781	5.03835	19.7602	16.6386	15.0964	12.8897	5.92128	1.16633e-06	3.61014	0.000577333	-1.54931	0.142099
Chr1	LOC_Os01g12430	LOC_Os01g12430_1	receptor-like protein kinase, putative, expressed	0.846167	0.657688	13.2411	6.75041	4.77001	3.15483	16.7804	8.53084e-12	5.20241	0.00129276	-3.06239	0.00117687
Chr1	LOC_Os01g12470	LOC_Os01g12470_1	mitochondrial carrier protein, putative, expressed	5.30043	4.01232	17.2114	19.4779	7.49623	10.4252	4.90358	1.24276e-06	1.89479	0.0971887	-2.45649	0.00292532
Chr1	LOC_Os01g12520	LOC_Os01g12520_1	mitochondrial carrier protein, putative, expressed	0.503359	2.00836	30.0747	26.8431	17.1786	21.2138	28.7582	9.76996e-15	15.2989	3.57067e-09	-1.77425	0.0561737
Chr1	LOC_Os01g12530	LOC_Os01g12530_4	smr domain containing protein, expressed	0	0.106706	1.41049	1.57868	0	0.682468	29.5978	0.00297224	5.40934	0.198098	-5.28678	0.0478915
Chr1	LOC_Os01g12580	LOC_Os01g12580_1	late embryogenesis abundant protein, putative, expressed	0.777299	1.97359	21.2142	12.3834	7.59905	4.5081	15.721	4.76033e-10	4.43903	0.0114034	-3.34698	0.000598519
Chr1	LOC_Os01g12660	LOC_Os01g12660_1	AAA-type ATPase family protein, putative, expressed	0.109596	0.4174	6.85126	7.7743	0.818184	0.635621	34.7787	3.00204e-13	2.78178	0.19216	-11.8337	9.94565e-10
Chr1	LOC_Os01g12690	LOC_Os01g12690_1	plant-specific domain TIGR01568 family protein, expressed	0.551884	0.240215	10.3807	9.99538	0.588583	0.640152	30.6063	3.35741e-09	1.49936	0.641756	-19.318	1.03085e-08
Chr1	LOC_Os01g12710	LOC_Os01g12710_1	oxidoreductase, short chain dehydrogenase/reductase family domain containing protein, expressed	54.6479	74.2498	365.211	292.55	172.913	196.644	6.51634	1.11476e-10	2.8713	1.95723e-08	-2.14783	0.00428983
Chr1	LOC_Os01g12710	LOC_Os01g12710_2	oxidoreductase, short chain dehydrogenase/reductase family domain containing protein, expressed	80.5977	76.7401	684.97	434.932	254.445	197.857	9.07594	4.13003e-13	2.86355	3.05902e-08	-3.0037	0.000118711
Chr1	LOC_Os01g12730	LOC_Os01g12730_1	ras-related protein, putative, expressed	36.3977	49.6806	75.7732	81.0299	44.634	52.0752	2.30245	0.00031177	1.12459	0.542993	-1.93908	0.00325501
Chr1	LOC_Os01g12760	LOC_Os01g12760_1	cytochrome P450, putative, expressed	2.1553	2.85516	16.1746	4.90302	9.19451	4.34787	5.47482	0.000145282	2.7109	0.0266263	-1.9135	0.10934
Chr1	LOC_Os01g12810	LOC_Os01g12810_5	retrotransposon protein, putative, unclassified, expressed	0	0	19.1773	15.6704	14.8013	12.456	2688.92	9.28431e-05	1618.13	0.000201792	-1.5328	0.0823617
Chr1	LOC_Os01g12820	LOC_Os01g12820_1	harpin-induced protein, putative, expressed	0.0849451	0.554602	25.1885	22.9062	4.98266	10.6414	94.3849	0	24.1584	1.6117e-07	-3.71247	5.38404e-06
Chr1	LOC_Os01g13170	LOC_Os01g13170_1	ubiquitin-conjugating enzyme E2, putative, expressed	15.4303	15.842	29.1298	24.122	21.1981	22.8531	2.14879	0.000687194	1.40202	0.107006	-1.45103	0.127558
Chr1	LOC_Os01g13280	LOC_Os01g13280_1	ubiquitin conjugating enzyme protein, putative, expressed	2.17284	2.26159	11.9161	7.12918	4.13089	2.62994	5.44418	3.97731e-05	1.53102	0.424459	-3.38795	0.00251083
Chr1	LOC_Os01g13460	LOC_Os01g13460_1	helix-loop-helix DNA-binding domain containing protein, expressed	13.8318	13.7073	24.8691	22.0565	18.0443	17.0468	2.1447	0.00211073	1.27036	0.206416	-1.59974	0.0401385
Chr1	LOC_Os01g14050	LOC_Os01g14050_1	C2 domain containing protein, putative, expressed	22.936	23.7827	42.8814	64.567	36.9289	34.1951	2.86748	8.07561e-06	1.5194	0.0273997	-1.78921	0.00978232
Chr1	LOC_Os01g14050	LOC_Os01g14050_2	C2 domain containing protein, putative, expressed	0	0.904418	8.98394	9.4565	3.3411	7.19352	26.4155	6.14633e-11	11.825	0.000172934	-2.10363	0.0222249
Chr1	LOC_Os01g14100	LOC_Os01g14100_1	BT1 family protein, putative, expressed	4.56455	2.28638	23.7289	30.1083	10.5861	12.6062	9.65819	1.12133e-14	3.31991	4.1035e-05	-2.78061	2.74786e-05
Chr1	LOC_Os01g14100	LOC_Os01g14100_2	BT1 family protein, putative, expressed	0	1.81982	5.22939	6.73094	0.155095	0.590394	8.54623	0.000830388	-2.33693	0.385714	-19.1844	4.13275e-07
Chr1	LOC_Os01g14440	LOC_Os01g14440_1	WRKY1, expressed	9.84431	13.3065	66.7146	81.8729	35.3519	70.6539	8.09903	0	4.57492	9.66845e-11	-1.67444	0.0474542
Chr1	LOC_Os01g14590	LOC_Os01g14590_1	pathogen-related protein, putative, expressed	6.9344	5.45614	16.2894	30.7002	12.8568	21.1606	4.66628	7.45029e-07	2.71081	0.000439005	-1.63192	0.0812608
Chr1	LOC_Os01g15000	LOC_Os01g15000_1	lipase, putative, expressed	13.2419	7.43082	268.457	124.695	68.5226	65.4344	24.1502	0	6.38439	1.11022e-16	-3.5945	2.1185e-05
Chr1	LOC_Os01g15010	LOC_Os01g15010_1	miro, putative, expressed	51.5578	56.6769	132.912	119.542	71.4399	85.3468	2.94785	5.182e-06	1.44278	0.0524901	-1.93508	0.003971
Chr1	LOC_Os01g15020	LOC_Os01g15020_2	lissencephaly type-1-like homology motif, putative, expressed	0	0	3.67571	6.40675	2.69943	10.5969	1216.06	0.000488111	1245.97	0.000395917	1.11153	0.781454
Chr1	LOC_Os01g15029	LOC_Os01g15029_1	expressed protein	39.2032	48.1552	75.3094	92.6854	48.9922	70.0234	2.42519	3.98959e-05	1.35888	0.163235	-1.68749	0.0345552
Chr1	LOC_Os01g15260	LOC_Os01g15260_1	dynein light chain type 1 domain containing protein, expressed	18.5622	18.0345	31.1738	30.517	19.9733	24.4147	2.10839	0.00758741	1.20284	0.482676	-1.66049	0.0632082
Chr1	LOC_Os01g15270	LOC_Os01g15270_1	expressed protein	262.345	120.375	2348.6	2151.46	1097.34	1176.89	14.5866	1.11022e-16	5.83745	1.48059e-12	-2.37759	0.00115225
Chr1	LOC_Os01g15340	LOC_Os01g15340_1	flowering promoting factor-like 1, putative, expressed	0.546198	0.396233	43.7137	36.2721	16.3105	13.3047	101.421	0	29.745	1.00441e-07	-3.22731	5.10901e-05
Chr1	LOC_Os01g15350	LOC_Os01g15350_1	zinc finger C-x8-C-x5-C-x3-H type family protein, expressed	5.59914	6.62586	13.2421	10.845	9.55435	8.84898	2.48747	0.0024211	1.50652	0.113961	-1.56431	0.112781
Chr1	LOC_Os01g15460	LOC_Os01g15460_1	zinc finger C-x8-C-x5-C-x3-H type family protein, expressed	16.2153	23.2911	33.5701	31.906	22.3663	21.9853	2.10384	0.00323104	1.1265	0.553098	-1.76162	0.0144727
Chr1	LOC_Os01g15470	LOC_Os01g15470_3	protein kinase, putative, expressed	2.62351	5.0752	16.6909	10.779	7.53898	11.3272	4.60396	1.87623e-05	2.46255	0.00404267	-1.76688	0.0570197
Chr1	LOC_Os01g15630	LOC_Os01g15630_1	zinc finger, C3HC4 type domain containing protein, expressed	22.4255	22.6385	35.4252	41.0507	30.9045	25.4638	2.12994	0.000824765	1.24899	0.237505	-1.61454	0.0348714
Chr1	LOC_Os01g15630	LOC_Os01g15630_2	zinc finger, C3HC4 type domain containing protein, expressed	8.18335	8.90478	22.8231	14.8348	12.2618	16.2387	2.80833	0.000202662	1.65812	0.0382018	-1.60262	0.0680161
Chr1	LOC_Os01g15640	LOC_Os01g15640_1	no apical meristem protein, putative, expressed	22.7051	26.1186	83.7099	88.5268	53.1864	54.4603	4.44021	2.11821e-10	2.20164	3.23623e-05	-1.9103	0.00458248
Chr1	LOC_Os01g16170	LOC_Os01g16170_1	PQ loop repeat domain containing protein, expressed	17.8708	3.80283	72.5013	28.5305	11.9438	7.92312	5.84131	1.50821e-05	-1.12004	0.770692	-6.23459	5.02544e-09
Chr1	LOC_Os01g16170	LOC_Os01g16170_3	PQ loop repeat domain containing protein, expressed	2.34251	6.13359	19.2769	6.85005	1.56143	0.169823	4.072	0.000814448	-4.74238	0.0109405	-18.1976	1.72015e-09
Chr1	LOC_Os01g16170	LOC_Os01g16170_4	PQ loop repeat domain containing protein, expressed	4.14758	6.01762	35.7947	26.0828	2.72775	3.52802	7.78384	0	-1.62461	0.196891	-11.9488	0
Chr1	LOC_Os01g16170	LOC_Os01g16170_5	PQ loop repeat domain containing protein, expressed	1.26455	0.688015	10.3937	5.81657	0	0.419086	10.3475	5.04725e-06	-4.69772	0.0927969	-45.9916	2.14484e-08
Chr1	LOC_Os01g16180	LOC_Os01g16180_3	MT-A70 domain containing protein, expressed	0	0	5.52566	2.27321	1.60631	0	973.066	0.000822235	152.56	0.0213596	-5.87335	0.00772324
Chr1	LOC_Os01g16190	LOC_Os01g16190_1	26S proteasome non-ATPase regulatory subunit 14, putative, expressed	42.7408	55.2291	126.421	121.319	77.6982	90.4212	3.20251	6.89418e-07	1.71598	0.00330772	-1.76693	0.0136332
Chr1	LOC_Os01g16310	LOC_Os01g16310_1	glycosyl hydrolase, family 31, putative, expressed	1.51558	1.76293	8.21104	6.41533	4.06877	6.12262	5.62655	1.14487e-06	3.08388	0.00338089	-1.73065	0.0787437
Chr1	LOC_Os01g16330	LOC_Os01g16330_1	OsRhmbd2 - Putative Rhomboid homologue, expressed	14.0396	16.6662	34.8702	40.8978	21.9887	30.4065	3.10748	3.38238e-07	1.70067	0.0174111	-1.73055	0.014545
Chr1	LOC_Os01g16350	LOC_Os01g16350_1	hydroxymethylglutaryl-CoA lyase, putative, expressed	12.2327	13.0131	158.478	104.621	38.7489	38.0142	13.2936	0	3.03216	5.69036e-09	-4.15475	1.36762e-08
Chr1	LOC_Os01g16430	LOC_Os01g16430_1	cysteine proteinase inhibitor precursor protein, putative, expressed	38.049	36.8815	112.791	95.2539	69.8018	59.6495	3.50625	1.1456e-07	1.72274	0.00485797	-1.93043	0.00505833
Chr1	LOC_Os01g16810	LOC_Os01g16810_1	MYB family transcription factor, putative, expressed	0	0.427081	3.14837	4.344	1.77896	1.13813	21.7985	0.000107813	6.79715	0.0361302	-3.03313	0.0630013
Chr1	LOC_Os01g16870	LOC_Os01g16870_4	argonaute, putative, expressed	1.78032	3.64662	6.02534	5.58475	3.23897	3.52275	2.73256	0.00589643	1.25669	0.557996	-2.04281	0.022634
Chr1	LOC_Os01g16900	LOC_Os01g16900_1	dehydrogenase, putative, expressed	42.718	36.5001	160.461	138.08	76.7027	95.2099	4.74689	5.23091e-10	2.15292	9.69074e-05	-2.09129	0.00306765
Chr1	LOC_Os01g16920	LOC_Os01g16920_1	embryonic protein DC-8, putative, expressed	0.168307	0	7.82135	2.54023	1.2565	1.36659	61.2063	0.000336176	12.0352	0.0335269	-4.77703	0.0203312
Chr1	LOC_Os01g16960	LOC_Os01g16960_2	pyruvate kinase, putative, expressed	1.2802	0	6.28556	4.99146	0	3.71238	10.5198	0.000323551	2.7398	0.337207	-3.68792	0.0584496
Chr1	LOC_Os01g17190	LOC_Os01g17190_1	OsCam3 - Calmodulin, expressed	82.8795	135.087	198.817	209.723	131.27	154.226	2.38333	0.000502628	1.31597	0.160065	-1.71233	0.0174829
Chr1	LOC_Os01g18080	LOC_Os01g18080_1	retrotransposon protein, putative, unclassified, expressed	16.8421	21.4116	223.987	236.746	58.9548	68.8591	15.2016	0	3.33905	6.30326e-10	-4.31546	1.01023e-08
Chr1	LOC_Os01g18100	LOC_Os01g18100_1	OsRhmbd3 - Putative Rhomboid homologue, expressed	5.23663	4.97469	11.68	12.5453	5.8508	7.424	2.96774	0.000710797	1.28712	0.463165	-2.18412	0.00923698
Chr1	LOC_Os01g18120	LOC_Os01g18120_1	cinnamoyl CoA reductase, putative, expressed	2.43822	1.08539	20.9689	5.24116	3.07315	0.771324	9.46127	1.40744e-05	1.07912	0.91904	-8.33757	5.18617e-05
Chr1	LOC_Os01g18170	LOC_Os01g18170_1	Cupin domain containing protein, expressed	1.74554	3.39184	8.00129	24.2125	2.52648	7.37579	7.7474	1.74455e-06	1.92739	0.250828	-3.79799	0.00156493
Chr1	LOC_Os01g18220	LOC_Os01g18220_1	expressed protein	1.77433	1.32104	26.6582	39.3708	8.06727	11.3738	26.2619	0	6.15437	4.67076e-06	-4.0421	1.7072e-08
Chr1	LOC_Os01g18850	LOC_Os01g18850_2	OsSPL1 - SBP-box gene family member, expressed	0	0	5.613	1.10095	0	1.61532	678.483	0.00183228	120.928	0.0295186	-5.205	0.0319167
Chr1	LOC_Os01g18850	LOC_Os01g18850_4	OsSPL1 - SBP-box gene family member, expressed	16.6168	17.9687	21.8903	39.0299	20.6569	22.4066	2.18728	0.00133781	1.2408	0.24152	-1.66884	0.0319824
Chr1	LOC_Os01g19130	LOC_Os01g19130_1	protein phosphatase 2C, putative, expressed	18.7225	19.0008	180.428	211.907	74.904	117.699	13.0421	0	5.07732	1.88738e-15	-2.43417	0.000736352
Chr1	LOC_Os01g19150	LOC_Os01g19150_1	CGMC_GSK.3 - CGMC includes CDA, MAPK, GSK3, and CLKC kinases, expressed	44.8362	36.6306	65.5374	70.4811	49.8037	49.5149	2.08742	0.00212389	1.20993	0.326228	-1.6342	0.030964
Chr1	LOC_Os01g19170	LOC_Os01g19170_1	polygalacturonase, putative, expressed	2.9277	3.1858	6.15474	12.2742	5.20398	4.41474	3.74362	0.00119291	1.57309	0.342838	-2.25789	0.0327341
Chr1	LOC_Os01g19770	LOC_Os01g19770_1	mitochondrial import inner membrane translocase subunit Tim17, putative, expressed	0.14388	0	1.91035	1.44771	0.920689	0.834464	22.5195	0.00775205	9.49999	0.054532	-2.23406	0.272651
Chr1	LOC_Os01g19800	LOC_Os01g19800_1	zinc finger, C3HC4 type, putative, expressed	3.90915	8.50754	53.6724	40.7637	24.2566	29.0612	9.78026	2.07312e-12	4.32364	2.62964e-06	-2.13488	0.00298402
Chr1	LOC_Os01g19820	LOC_Os01g19820_2	universal stress protein domain containing protein, putative, expressed	6.47329	8.68209	17.3228	32.4153	12.202	19.3827	4.09458	2.4977e-05	2.0772	0.0292798	-1.86277	0.0528725
Chr1	LOC_Os01g19940	LOC_Os01g19940_1	expressed protein	28.4034	37.302	89.7649	114.152	40.0414	72.7089	3.914	3.95662e-09	1.71401	0.0157755	-2.15828	0.00189406
Chr1	LOC_Os01g20206	LOC_Os01g20206_1	methyltransferase, putative, expressed	0.60666	0.660142	21.7033	34.9971	10.352	30.2586	53.7626	1.69087e-13	30.6022	8.29845e-09	-1.65908	0.156807
Chr1	LOC_Os01g20730	LOC_Os01g20730_1	expressed protein	2.01433	2.6616	6.52702	9.26533	2.60862	3.83853	4.25916	0.00623296	1.36786	0.627474	-2.94895	0.0365472
Chr1	LOC_Os01g20780	LOC_Os01g20780_1	anther-specific protein SF18 precursor, putative, expressed	2.12298	4.23526	13.3108	11.3926	1.8868	1.64169	4.90858	0.0013491	-1.7678	0.40847	-8.19376	8.17411e-05
Chr1	LOC_Os01g20940	LOC_Os01g20940_1	PHS1, putative, expressed	3.91161	2.95448	17.0064	9.26074	8.09805	6.61902	4.85994	2.01636e-07	2.12616	0.00516166	-2.16975	0.00430287
Chr1	LOC_Os01g21135	LOC_Os01g21135_1	retrotransposon protein, putative, unclassified, expressed	0	0	1.62705	5.08621	0	0.106608	344.761	0.00585903	5.13376	0.450329	-61.7833	0.000151124
Chr1	LOC_Os01g21144	LOC_Os01g21144_1	expressed protein	0.354344	0.128528	18.4923	8.73515	6.36144	4.17868	68.9188	1.11022e-16	20.7629	9.78969e-08	-3.14707	0.000476204
Chr1	LOC_Os01g21160	LOC_Os01g21160_1	2-oxo acid dehydrogenases acyltransferase domain containing protein, expressed	2.02744	4.58205	41.9314	25.7352	19.294	9.04503	13.2795	0	4.33614	6.63224e-06	-2.88869	0.000334326
Chr1	LOC_Os01g21160	LOC_Os01g21160_2	2-oxo acid dehydrogenases acyltransferase domain containing protein, expressed	17.7524	10.7671	219.819	130.111	39.4177	40.1708	15.5018	0	2.75264	2.43701e-06	-5.34867	2.0095e-10
Chr1	LOC_Os01g21160	LOC_Os01g21160_3	2-oxo acid dehydrogenases acyltransferase domain containing protein, expressed	1.04324	0.873239	6.1266	7.7516	1.36937	1.2101	8.98927	2.60081e-06	1.33567	0.666483	-6.37341	3.24553e-05
Chr1	LOC_Os01g21160	LOC_Os01g21160_4	2-oxo acid dehydrogenases acyltransferase domain containing protein, expressed	1.20632	0.948036	11.4935	5.66432	1.07211	3.10946	10.0826	7.83209e-08	1.90375	0.286341	-5.0293	0.000165912
Chr1	LOC_Os01g21250	LOC_Os01g21250_1	late embryogenesis abundant protein, putative, expressed	134.334	95.9875	427.401	633.48	219.513	600.542	5.68732	4.10838e-12	3.51395	6.07609e-06	-1.53828	0.140411
Chr1	LOC_Os01g21320	LOC_Os01g21320_1	NAD dependent epimerase/dehydratase family domain containing protein, expressed	28.4077	40.4384	129.383	102.649	60.4982	65.5916	4.30719	9.71535e-09	1.83588	0.00113036	-2.21929	0.000786433
Chr1	LOC_Os01g21410	LOC_Os01g21410_1	expressed protein	15.5202	14.2649	35.6781	32.2937	27.4799	19.2259	2.85914	0.000149892	1.56393	0.106263	-1.73786	0.0348637
Chr1	LOC_Os01g21420	LOC_Os01g21420_1	pre-mRNA-splicing factor SF2, putative, expressed	13.0491	10.106	20.5515	25.1951	10.2809	15.1362	2.46524	0.00151968	1.08444	0.764707	-2.15954	0.00678411
Chr1	LOC_Os01g21450	LOC_Os01g21450_1	expressed protein	22.1168	21.7029	39.6197	33.1156	26.0446	21.7602	2.0961	0.00147314	1.08892	0.654661	-1.82675	0.0112202
Chr1	LOC_Os01g21630	LOC_Os01g21630_1	pectinacetylesterase domain containing protein, expressed	3.2656	3.93151	28.4443	19.0856	5.26118	5.15798	8.41986	5.38458e-14	1.44737	0.316438	-5.51063	1.5408e-10
Chr1	LOC_Os01g22352	LOC_Os01g22352_1	peroxidase precursor, putative, expressed	5.67411	9.85517	43.4636	41.7212	25.6022	20.5043	6.97997	1.06581e-14	2.99023	6.42245e-05	-2.20324	0.0012343
Chr1	LOC_Os01g22370	LOC_Os01g22370_1	peroxidase precursor, putative, expressed	40.4713	53.177	80.9123	127.211	78.2399	78.0601	2.78132	2.59253e-05	1.67175	0.00614518	-1.57569	0.0492575
Chr1	LOC_Os01g22600	LOC_Os01g22600_1	mitochondrial carrier protein, putative, expressed	12.4861	11.5633	43.2091	64.7771	26.0661	45.9146	5.58277	2.56084e-12	2.96917	6.83819e-07	-1.78144	0.0210478
Chr1	LOC_Os01g22900	LOC_Os01g22900_1	neutral/alkaline invertase, putative, expressed	99.5993	33.9906	252.91	184.652	110.25	120.355	4.06832	6.00513e-05	1.6883	0.0603897	-2.29559	0.00211154
Chr1	LOC_Os01g23640	LOC_Os01g23640_1	mov34/MPN/PAD-1 family protein, expressed	21.1927	21.8287	40.4531	41.9965	28.3818	28.6167	2.40476	0.000185935	1.32044	0.140575	-1.72521	0.0157033
Chr1	LOC_Os01g24480	LOC_Os01g24480_1	DUF1399 containing protein, putative, expressed	3.71691	6.52353	14.6593	20.2076	7.35273	8.20556	4.30363	8.91882e-08	1.52784	0.118478	-2.67742	4.58335e-05
Chr1	LOC_Os01g24680	LOC_Os01g24680_1	3-hydroxyacyl-CoA dehydrogenase, putative, expressed	46.1974	60.9392	144.474	112.349	64.7084	69.3076	3.06118	6.62472e-05	1.2523	0.228568	-2.31332	0.00144103
Chr1	LOC_Os01g24700	LOC_Os01g24700_1	expressed protein	0	0	4.16966	13.5423	0.574161	0.312233	310.572	0.00693576	13.3947	0.213496	-21.4633	0.00027122
Chr1	LOC_Os01g24710	LOC_Os01g24710_1	jacalin-like lectin domain containing protein, expressed	67.0508	81.2399	26211.1	13548.9	4170.19	3716.57	345.841	0	53.1855	0	-6.15614	1.52814e-09
Chr1	LOC_Os01g24710	LOC_Os01g24710_2	jacalin-like lectin domain containing protein, expressed	0.131011	1.28305	84.2198	133.14	5.58893	12.6131	193.211	0	12.9054	3.27603e-05	-14.1698	0
Chr1	LOC_Os01g24710	LOC_Os01g24710_3	jacalin-like lectin domain containing protein, expressed	0.148344	0	12.8025	12.9858	0.949251	0.51621	167.291	3.89296e-07	7.80973	0.087734	-20.1823	4.75685e-08
Chr1	LOC_Os01g24710	LOC_Os01g24710_4	jacalin-like lectin domain containing protein, expressed	0	0.803261	176.42	112.155	24.4054	29.7546	451.117	0	65.7193	1.00453e-12	-6.47003	1.76303e-13
Chr1	LOC_Os01g24750	LOC_Os01g24750_1	Ser/Thr protein phosphatase family protein, putative, expressed	23.3914	23.1491	41.1119	46.4912	30.4907	40.3082	2.36097	0.0006319	1.51156	0.0352054	-1.48096	0.0809238
Chr1	LOC_Os01g25320	LOC_Os01g25320_1	auxilin, putative, expressed	6.03726	6.92598	12.4795	16.0577	7.93611	13.1372	2.77335	1.69547e-05	1.61876	0.0577006	-1.61668	0.06166
Chr1	LOC_Os01g25990	LOC_Os01g25990_2	expressed protein	52.3589	45.8247	115.471	104.591	52.1137	43.0766	2.82084	0.000146368	-1.03689	0.843228	-2.77288	5.14258e-05
Chr1	LOC_Os01g25990	LOC_Os01g25990_3	expressed protein	0.858723	0.809837	3.80052	2.47691	1.34321	0.929663	4.71104	0.00374282	1.36236	0.653741	-3.28562	0.0212168
Chr1	LOC_Os01g27140	LOC_Os01g27140_1	OsGrx_C7 - glutaredoxin subgroup III, expressed	6.98607	5.98942	37.7115	31.9514	41.3171	23.8192	6.71141	1.89932e-08	4.98293	3.75969e-07	-1.28039	0.397233
Chr1	LOC_Os01g27200	LOC_Os01g27200_1	retrotransposon protein, putative, unclassified, expressed	0	0	4.92239	7.93539	3.01934	6.09864	309.232	0.00671143	167.367	0.0145808	-1.7	0.373462
Chr1	LOC_Os01g27210	LOC_Os01g27210_1	glutathione S-transferase, putative, expressed	14.2221	22.3346	89.7667	46.6706	65.3253	59.6136	4.83444	7.18045e-09	3.43522	3.87757e-09	-1.33154	0.282282
Chr1	LOC_Os01g27449	LOC_Os01g27449_1	expressed protein	0.837204	0.364404	9.26319	7.2445	1.78575	2.33065	16.3854	3.82952e-05	3.25608	0.156906	-4.75002	0.00555555
Chr1	LOC_Os01g27750	LOC_Os01g27750_1	bifunctional 3-dehydroquinate dehydratase/shikimate dehydrogenase,chloroplast precursor, putative, expressed	8.78638	12.9354	13.888	25.5565	11.418	15.7586	2.27079	0.00272353	1.25257	0.362244	-1.71487	0.0355954
Chr1	LOC_Os01g28474	LOC_Os01g28474_1	transferase family protein, putative, expressed	0	0.11106	3.83948	2.36195	0.761943	0.236772	59.1059	0.000310042	7.7961	0.0926575	-7.15698	0.00539953
Chr1	LOC_Os01g28500	LOC_Os01g28500_1	SCP-like extracellular protein, expressed	20.8007	5.54313	43.6811	52.1099	113.636	92.0786	4.42592	3.83107e-05	7.60408	4.25548e-12	1.80301	0.0103924
Chr1	LOC_Os01g28680	LOC_Os01g28680_2	WD domain, G-beta repeat domain containing protein, expressed	0	0	0	6.59388	1.99689	0	384.193	0.00630638	96.7809	0.0368507	-3.65186	0.190953
Chr1	LOC_Os01g28790	LOC_Os01g28790_1	PRAS-rich protein, putative, expressed	23.6994	40.3897	103.346	89.2474	30.1074	43.8626	3.8439	4.01347e-07	1.15911	0.549552	-3.13757	2.66482e-06
Chr1	LOC_Os01g28840	LOC_Os01g28840_1	C4-dicarboxylate transporter/malic acid transport protein, expressed	0.0695699	0.454219	6.54289	2.45002	4.08079	3.55067	22.1775	6.83935e-06	14.5251	5.28537e-05	-1.44096	0.433397
Chr1	LOC_Os01g28960	LOC_Os01g28960_1	retrotransposon protein, putative, Ty3-gypsy subclass, expressed	0	0	11.5857	6.69171	3.01822	2.79026	631.568	0.0018102	153.832	0.0162033	-3.77859	0.0100064
Chr1	LOC_Os01g28970	LOC_Os01g28970_2	retrotransposon protein, putative, Ty3-gypsy subclass, expressed	0	0	11.6812	7.55399	3.00254	3.26561	398.142	0.0042146	100.14	0.028929	-3.65035	0.0313512
Chr1	LOC_Os01g31220	LOC_Os01g31220_1	expressed protein	5.09175	3.53454	6.60507	11.8365	5.05584	6.51711	2.63396	0.00640824	1.32122	0.466085	-1.89376	0.0607379
Chr1	LOC_Os01g31360	LOC_Os01g31360_2	expressed protein	0	5.13449	12.7619	27.5485	10.1267	9.39228	10.1249	0.000103838	3.92626	0.0194211	-2.42067	0.00104359
Chr1	LOC_Os01g31360	LOC_Os01g31360_3	expressed protein	24.271	21.3291	45.5507	51.3154	25.2952	25.9434	2.65747	3.23844e-05	1.11621	0.56864	-2.25643	0.000299655
Chr1	LOC_Os01g31360	LOC_Os01g31360_4	expressed protein	2.76778	2.42886	16.9914	32.0714	0	10.667	11.614	6.99441e-15	2.02357	0.379816	-5.44795	0.00760827
Chr1	LOC_Os01g31360	LOC_Os01g31360_5	expressed protein	21.1912	14.0488	68.7645	61.2794	22.6954	29.9511	4.61536	1.62938e-09	1.4748	0.0771702	-2.97197	1.99454e-06
Chr1	LOC_Os01g31360	LOC_Os01g31360_6	expressed protein	25.3756	29.3877	69.4897	64.1051	47.5535	40.2617	3.08206	1.30526e-06	1.60507	0.0140486	-1.82128	0.00824661
Chr1	LOC_Os01g31370	LOC_Os01g31370_1	glycosyltransferase, putative, expressed	0.0797767	0.434048	3.26593	6.26109	1.44639	5.45964	22.8749	2.75597e-06	13.1805	0.000589004	-1.63539	0.318456
Chr1	LOC_Os01g31450	LOC_Os01g31450_1	retrotransposon protein, putative, unclassified, expressed	0	0.0624932	0.889606	0.693427	0.612492	1.19908	26.5688	0.00422358	23.9437	0.00680435	-1.04905	0.946287
Chr1	LOC_Os01g32080	LOC_Os01g32080_1	thiamine pyrophosphate enzyme, C-terminal TPP binding domain containing protein, expressed	43.0879	42.6667	110.366	92.1283	73.2952	60.3917	2.98685	9.3197e-06	1.55459	0.0140666	-1.82148	0.0161227
Chr1	LOC_Os01g32330	LOC_Os01g32330_1	heavy metal-associated domain containing protein, expressed	68.5229	68.9449	112.413	158.536	60.2795	50.5062	2.46088	0.000134727	-1.24227	0.25123	-2.89796	2.32178e-06
Chr1	LOC_Os01g32750	LOC_Os01g32750_1	TATA binding protein-associated factor, putative, expressed	22.4454	24.5024	41.3909	35.5412	25.856	28.789	2.07156	0.00172508	1.15963	0.4394	-1.69136	0.0243266
Chr1	LOC_Os01g32780	LOC_Os01g32780_1	universal stress protein domain containing protein, putative, expressed	14.2377	16.1592	706.013	463.662	256.176	199.599	49.1633	0	14.9707	0	-3.10984	5.26268e-05
Chr1	LOC_Os01g32870	LOC_Os01g32870_1	heat shock protein DnaJ, putative, expressed	10.3604	12.0648	19.2058	20.6661	15.7986	17.7098	2.23591	0.00231156	1.48976	0.0924471	-1.42163	0.157599
Chr1	LOC_Os01g32964	LOC_Os01g32964_1	protein phosphotase protein, putative, expressed	13.0747	15.5306	19.6566	27.215	15.115	25.122	2.06673	0.00423015	1.40157	0.188522	-1.38859	0.196767
Chr1	LOC_Os01g33000	LOC_Os01g33000_1	expressed protein	19.9578	17.9917	146.444	127.546	77.6588	78.845	9.09984	0	4.09713	3.34177e-14	-2.10433	0.0026024
Chr1	LOC_Os01g33684	LOC_Os01g33684_3	disease resistance RPP13-like protein 1, putative, expressed	0.0395488	0.0430353	3.8945	4.13852	0	3.44056	108.69	2.72399e-09	36.7341	0.00100833	-2.81412	0.12439
Chr1	LOC_Os01g33784	LOC_Os01g33784_1	lipase family protein, putative, expressed	17.2872	15.4645	77.4482	59.9727	34.9508	38.9972	5.30179	1.73999e-11	2.23908	5.39657e-05	-2.24149	0.000630362
Chr1	LOC_Os01g34010	LOC_Os01g34010_1	expressed protein	0.208978	0.151601	8.40108	5.88759	3.04595	1.21201	47.5479	2.43788e-10	11.2315	0.00325511	-4.0096	0.00101079
Chr1	LOC_Os01g34080	LOC_Os01g34080_1	armadillo/beta-catenin-like repeat family protein, expressed	6.33627	5.59583	11.9894	10.3024	8.96118	7.34969	2.34618	0.00103365	1.36199	0.201026	-1.63398	0.0469318
Chr1	LOC_Os01g34890	LOC_Os01g34890_1	GLUCAN SYNTHASE-LIKE protein, putative, expressed	1.68115	2.79218	3.96495	5.07466	2.7366	2.56583	2.56552	0.00727341	1.19438	0.648734	-2.03425	0.0378508
Chr1	LOC_Os01g35040	LOC_Os01g35040_1	ZOS1-09 - C2H2 zinc finger protein, expressed	15.1362	19.6844	52.7746	50.0728	28.0332	29.5473	3.73905	1.97446e-08	1.65465	0.00864935	-2.13733	0.000747904
Chr1	LOC_Os01g36070	LOC_Os01g36070_1	nodulin MtN3 family protein, putative, expressed	12.5955	17.6219	24.3173	27.416	13.9814	16.1009	2.16278	0.00607086	-1.00384	0.988292	-2.05647	0.0071753
Chr1	LOC_Os01g36790	LOC_Os01g36790_1	TKL_IRAK_DUF26-lf.2 - DUF26 kinases have homology to DUF26 containing loci, expressed	0.509899	2.37793	27.3222	31.956	12.1191	19.9404	26.3564	0	11.2533	5.63849e-12	-2.21252	0.00118128
Chr1	LOC_Os01g36840	LOC_Os01g36840_1	ATP-binding region, ATPase-like domain containing protein, expressed	9.06585	9.47309	21.9217	18.1835	10.9493	10.2373	2.7315	8.92385e-06	1.14092	0.572873	-2.26969	0.00101552
Chr1	LOC_Os01g36930	LOC_Os01g36930_1	ubiquitin carboxyl-terminal hydrolase 6, putative, expressed	33.0415	44.9905	93.6207	88.3919	60.8752	64.5866	2.96061	5.19444e-06	1.61058	0.0102762	-1.73812	0.0157369
Chr1	LOC_Os01g36950	LOC_Os01g36950_2	N-rich protein, putative, expressed	156.578	171.798	394.675	422.677	249.738	286.831	3.13314	4.57448e-05	1.62939	0.00858875	-1.82231	0.0211449
Chr1	LOC_Os01g37000	LOC_Os01g37000_1	carboxyl-terminal peptidase, putative, expressed	0.938592	0.226964	71.541	1.15427	53.2758	12.0968	79.1359	1.46665e-09	53.548	0	-1.40378	0.60403
Chr1	LOC_Os01g37200	LOC_Os01g37200_1	retrotransposon protein, putative, Ty3-gypsy subclass, expressed	0	0.279051	6.52602	7.22484	1.91447	2.37967	51.8609	0.000383724	12.8804	0.0324786	-3.79398	0.0383971
Chr1	LOC_Os01g37350	LOC_Os01g37350_1	retrotransposon protein, putative, Ty3-gypsy subclass, expressed	1.96862	0.882071	1.8792	5.90357	1.77019	1.61187	3.27094	0.00706637	1.16504	0.763037	-2.67373	0.0176026
Chr1	LOC_Os01g37560	LOC_Os01g37560_1	chaperone protein dnaJ 49, putative, expressed	28.5251	30.3364	45.1516	53.5818	37.0579	50.2404	2.10783	0.000847835	1.47644	0.0456446	-1.35158	0.188153
Chr1	LOC_Os01g37750	LOC_Os01g37750_1	glutathione S-transferase, putative, expressed	1.54109	1.50925	8.01411	9.76894	6.24556	10.3679	7.24538	0.000327716	5.3348	0.00261341	-1.28832	0.561308
Chr1	LOC_Os01g37800	LOC_Os01g37800_1	ras-related protein, putative, expressed	194.354	223.109	706.863	578.881	390.64	382.442	3.91328	8.27871e-07	1.85033	0.000873022	-2.00346	0.00821685
Chr1	LOC_Os01g37810	LOC_Os01g37810_1	expressed protein	0.490452	0.800535	5.96924	4.19464	2.09227	4.83561	9.46385	0.00554364	5.12679	0.0585533	-1.76527	0.387228
Chr1	LOC_Os01g37832	LOC_Os01g37832_1	thioredoxin, putative, expressed	17.8798	19.6209	94.3883	78.8225	35.5519	30.7577	5.84504	1.99708e-11	1.76884	0.0189435	-3.13519	8.20568e-07
Chr1	LOC_Os01g37832	LOC_Os01g37832_2	thioredoxin, putative, expressed	0	0.31858	1.9436	1.86568	0.208159	1.35838	14.5032	0.00388067	4.73436	0.136986	-2.94079	0.150859
Chr1	LOC_Os01g37832	LOC_Os01g37832_3	thioredoxin, putative, expressed	2.30561	2.42235	9.06053	11.9993	2.88288	1.75217	5.59212	1.25987e-06	-1.01256	0.981401	-5.36292	3.69249e-06
Chr1	LOC_Os01g37920	LOC_Os01g37920_1	expressed protein	28.6915	45.0968	96.7481	78.817	52.9418	71.3151	3.03261	0.000257297	1.687	0.0567809	-1.70048	0.0543485
Chr1	LOC_Os01g37960	LOC_Os01g37960_1	hydrolase, putative, expressed	18.4449	27.7077	61.4238	45.0849	36.1762	29.953	2.95816	1.16203e-05	1.43996	0.0715649	-1.94266	0.00552211
Chr1	LOC_Os01g38530	LOC_Os01g38530_1	ELF3 protein, putative, expressed	15.271	15.7427	39.4465	34.6591	21.9195	21.2429	3.01568	2.00699e-06	1.38794	0.0799429	-2.05893	0.00145441
Chr1	LOC_Os01g38990	LOC_Os01g38990_1	mitochondrial carrier protein, putative, expressed	4.81681	6.07705	18.5375	18.6841	9.00858	9.393	4.29767	7.17262e-08	1.68857	0.043406	-2.41066	0.000445088
Chr1	LOC_Os01g39020	LOC_Os01g39020_1	HSF-type DNA-binding domain containing protein, expressed	2.07247	1.3531	23.16	10.9478	11.3829	4.20689	12.5797	6.29891e-10	4.48775	0.00372573	-2.65908	0.00994253
Chr1	LOC_Os01g39136	LOC_Os01g39136_1	retrotransposon protein, putative, unclassified, expressed	0.521849	0.315475	1.02648	3.38384	2.41172	4.84251	6.30794	0.00398076	8.37336	0.000140756	1.40036	0.477489
Chr1	LOC_Os01g39310	LOC_Os01g39310_1	SEY1, putative, expressed	56.1375	64.9262	149.426	193.447	86.8408	99.8448	3.55385	4.46015e-06	1.53908	0.0171037	-2.1863	0.00238336
Chr1	LOC_Os01g39860	LOC_Os01g39860_1	1-aminocyclopropane-1-carboxylate oxidase protein, putative, expressed	1.62681	9.68416	15.988	18.5833	7.65435	8.10299	3.96083	0.00127083	1.4249	0.43053	-2.61951	0.00108
Chr1	LOC_Os01g39890	LOC_Os01g39890_1	transposon protein, putative, unclassified, expressed	4.36695	5.36116	12.2653	9.23861	8.29962	7.92281	2.80543	0.000575463	1.66897	0.0440689	-1.59205	0.0947862
Chr1	LOC_Os01g40070	LOC_Os01g40070_1	expressed protein	8.73273	10.1979	52.082	62.5789	27.9403	48.3413	7.62013	0	4.01539	1.80863e-10	-1.79609	0.0146437
Chr1	LOC_Os01g40094	LOC_Os01g40094_1	protein phosphatase 2C, putative, expressed	21.4222	12.4382	148.052	183.618	57.8841	84.0027	12.0961	0	4.12668	2.12153e-10	-2.78821	8.11455e-05
Chr1	LOC_Os01g40190	LOC_Os01g40190_1	retrotransposon protein, putative, unclassified, expressed	1.02864	1.251	8.16774	6.21001	2.12954	2.73724	7.94668	1.03661e-07	2.11696	0.169035	-3.54901	0.000505302
Chr1	LOC_Os01g40200	LOC_Os01g40200_1	XIK, putative, expressed	5.89279	10.0154	19.3117	20.3289	8.73866	8.65803	3.16759	5.85495e-07	1.10056	0.693137	-2.71508	3.50602e-05
Chr1	LOC_Os01g40280	LOC_Os01g40280_1	integral membrane protein, putative, expressed	5.40846	5.76515	72.2984	58.3064	28.7228	24.9659	14.7825	0	4.79531	1.32662e-09	-2.92407	5.89717e-06
Chr1	LOC_Os01g40330	LOC_Os01g40330_1	DUF630/DUF632 domains containing protein, putative, expressed	10.8837	17.4257	41.6439	41.537	16.363	19.2426	3.73879	6.40593e-08	1.263	0.247209	-2.79807	5.03648e-06
Chr1	LOC_Os01g40330	LOC_Os01g40330_2	DUF630/DUF632 domains containing protein, putative, expressed	13.1513	16.7575	71.3231	42.9889	25.3627	18.4953	4.91002	1.66513e-09	1.47046	0.0534388	-3.16243	9.64193e-06
Chr1	LOC_Os01g40420	LOC_Os01g40420_1	CBS domain containing membrane protein, putative, expressed	9.85628	7.59305	16.9854	15.0953	10.9768	10.0163	2.30027	0.00316625	1.19371	0.502082	-1.81896	0.0328891
Chr1	LOC_Os01g40670	LOC_Os01g40670_2	single myb histone, putative, expressed	9.20162	10.6151	17.1471	24.5038	11.8795	11.0746	2.64029	4.87877e-05	1.15883	0.527171	-2.15849	0.00143002
Chr1	LOC_Os01g40860	LOC_Os01g40860_1	aldehyde dehydrogenase, putative, expressed	7.73396	14.2133	24.0552	29.4844	12.0974	16.347	3.09583	1.2484e-05	1.30349	0.316964	-2.25646	0.000866304
Chr1	LOC_Os01g41010	LOC_Os01g41010_2	DUF581 domain containing protein, expressed	0.117136	0	12.3124	12.729	7.99523	7.06529	205.76	7.04579e-08	98.2111	7.42855e-06	-1.97402	0.0379504
Chr1	LOC_Os01g41220	LOC_Os01g41220_1	DUF538 domain containing protein, putative, expressed	11.7132	12.0532	34.3723	17.9348	19.6887	18.0171	2.81815	0.0010631	1.58339	0.0709605	-1.68843	0.0766593
Chr1	LOC_Os01g42090	LOC_Os01g42090_1	nodulin MtN3 family protein, putative, expressed	4.14229	2.25373	29.4635	12.9503	10.571	7.20722	8.37664	4.55439e-07	2.73577	0.0444933	-2.908	0.00288348
Chr1	LOC_Os01g42140	LOC_Os01g42140_2	expressed protein	2.12993	1.93142	17.4785	18.0379	6.43611	5.55884	10.824	2.66563e-07	2.92279	0.0690976	-3.50693	0.000873502
Chr1	LOC_Os01g42190	LOC_Os01g42190_1	heat shock protein DnaJ, putative, expressed	4.59424	2.22189	11.4373	9.50215	7.75793	9.62188	3.80488	0.00313582	2.49302	0.0551595	-1.43764	0.321364
Chr1	LOC_Os01g42234	LOC_Os01g42234_2	amino acid permease family protein, putative, expressed	4.14384	5.21648	16.0023	29.6769	12.3917	21.1114	6.07093	6.22874e-10	3.56619	7.50742e-06	-1.61059	0.0737952
Chr1	LOC_Os01g42260	LOC_Os01g42260_1	transcriptional corepressor LEUNIG, putative, expressed	37.1085	38.8843	64.3192	59.2595	45.7107	41.2723	2.05211	0.00318817	1.14294	0.448577	-1.70273	0.0222606
Chr1	LOC_Os01g42380	LOC_Os01g42380_1	pleiotropic drug resistance protein, putative, expressed	5.68849	12.308	34.7999	38.8013	17.001	24.3984	5.2235	4.49834e-10	2.32073	0.000407584	-2.12752	0.00135514
Chr1	LOC_Os01g42410	LOC_Os01g42410_1	pleiotropic drug resistance protein, putative, expressed	4.12098	9.12186	44.0375	44.4418	18.2562	26.5969	8.56083	9.99201e-16	3.41736	2.48312e-07	-2.36721	0.000290765
Chr1	LOC_Os01g42690	LOC_Os01g42690_1	OsPOP2 - Putative Prolyl Oligopeptidase homologue, expressed	1.11455	1.21281	11.7153	8.83139	3.56599	2.26242	10.9807	4.99896e-06	2.49853	0.179145	-4.17311	0.00190826
Chr1	LOC_Os01g42850	LOC_Os01g42850_1	ThiF family domain containing protein, putative, expressed	4.66796	5.7906	36.6703	31.8916	11.3507	18.1929	8.31092	0	2.81746	1.06116e-05	-2.79807	1.91998e-05
Chr1	LOC_Os01g42850	LOC_Os01g42850_2	ThiF family domain containing protein, putative, expressed	8.7366	9.1001	80.7442	54.8594	29.9458	30.2392	9.68685	0	3.36231	1.10419e-10	-2.72959	6.54075e-05
Chr1	LOC_Os01g42860	LOC_Os01g42860_1	inhibitor I family protein, putative, expressed	47.8388	37.131	2722.06	1509.35	1523.82	932.079	63.3865	0	28.6676	0	-2.09616	0.0154078
Chr1	LOC_Os01g43170	LOC_Os01g43170_1	polypyrimidine tract-binding protein, putative, expressed	1.98274	3.23631	15.019	16.0368	7.64506	11.4109	7.51388	3.05386e-09	3.65124	0.000151983	-1.95541	0.0143677
Chr1	LOC_Os01g43370	LOC_Os01g43370_1	CPuORF17 - conserved peptide uORF-containing transcript, expressed	14.0852	6.7654	21.0634	28.3447	12.1466	14.6148	2.90805	0.000411323	1.26097	0.368904	-2.2039	0.000706114
Chr1	LOC_Os01g43370	LOC_Os01g43370_2	CPuORF17 - conserved peptide uORF-containing transcript, expressed	3.74899	1.73979	11.8341	7.59985	10.5837	5.43576	4.42781	5.61379e-05	2.86978	0.00144663	-1.46453	0.227246
Chr1	LOC_Os01g43460	LOC_Os01g43460_2	C4-dicarboxylate transporter/malic acid transport protein, expressed	0.476789	0.963526	15.2233	11.9249	7.70005	4.42437	23.9147	4.44089e-16	8.43514	8.94124e-06	-2.68311	0.00214645
Chr1	LOC_Os01g43480	LOC_Os01g43480_1	AAA-type ATPase family protein, putative, expressed	5.98702	5.85316	16.0432	18.684	6.13572	6.23927	3.67745	5.31118e-10	1.04044	0.880283	-3.34816	5.26203e-07
Chr1	LOC_Os01g43480	LOC_Os01g43480_2	AAA-type ATPase family protein, putative, expressed	4.82607	3.32597	20.6471	28.0565	7.1486	12.9997	7.39225	0	2.43639	0.00233366	-2.88055	1.90671e-05
Chr1	LOC_Os01g43480	LOC_Os01g43480_3	AAA-type ATPase family protein, putative, expressed	15.2552	13.5993	64.0103	63.3465	19.1481	28.0399	5.53759	7.50511e-13	1.62229	0.0171674	-3.24109	5.82069e-07
Chr1	LOC_Os01g43550	LOC_Os01g43550_2	WRKY12, expressed	0.332711	0	1.47251	2.34339	1.30106	1.28642	12.9397	0.00586666	6.92819	0.0407189	-1.76585	0.420893
Chr1	LOC_Os01g43610	LOC_Os01g43610_1	DUF623 domain containing protein, expressed	0.979427	2.4868	6.38168	5.80343	3.9461	4.79677	4.44721	0.00627595	2.5366	0.0999145	-1.66034	0.236316
Chr1	LOC_Os01g43630	LOC_Os01g43630_2	adaptin, putative, expressed	14.23	15.155	23.1145	30.4029	16.6616	24.2321	2.29056	0.00107675	1.38471	0.115931	-1.56062	0.0519447
Chr1	LOC_Os01g43650	LOC_Os01g43650_1	WRKY11, expressed	0	0	5.54934	0.525678	0.891499	0	295.231	0.00822401	33.0747	0.1078	-8.21869	0.0207995
Chr1	LOC_Os01g43650	LOC_Os01g43650_2	WRKY11, expressed	0.80888	2.01186	5.49774	15.9289	6.77811	9.78464	9.40859	8.55458e-06	5.87739	0.00067783	-1.51331	0.2743
Chr1	LOC_Os01g43700	LOC_Os01g43700_1	cytochrome P450 72A1, putative, expressed	0	0.920142	4.25274	4.87292	2.21357	1.15917	12.7822	0.000134652	3.7437	0.111517	-3.17589	0.0209353
Chr1	LOC_Os01g43910	LOC_Os01g43910_1	CGMC_MAPKCMGC_2.4 - CGMC includes CDA, MAPK, GSK3, and CLKC kinases, expressed	21.2674	23.079	32.1464	45.0197	21.5041	32.5548	2.17952	0.00091113	1.21388	0.331099	-1.69793	0.0277233
Chr1	LOC_Os01g44250	LOC_Os01g44250_1	CBS domain containing membrane protein, putative, expressed	1.35899	1.20993	5.74121	4.72375	3.29401	2.57948	5.01778	0.00675715	2.26748	0.23737	-2.09562	0.154453
Chr1	LOC_Os01g45250	LOC_Os01g45250_1	DUF1645 domain containing protein, putative, expressed	3.34448	4.34371	17.3087	18.3456	11.2759	18.6461	5.82913	4.07712e-08	3.87401	2.75286e-05	-1.42999	0.217134
Chr1	LOC_Os01g45460	LOC_Os01g45460_1	serine esterase, putative, expressed	3.64396	2.68235	23.2424	15.0974	6.05802	6.5888	7.62912	1.52278e-08	1.97132	0.165968	-3.66234	4.78969e-05
Chr1	LOC_Os01g45640	LOC_Os01g45640_1	tat pathway signal sequence family protein, expressed	78.6633	130.686	923.193	566.749	335.801	284.713	9.20316	3.95683e-13	2.982	3.02586e-08	-2.9165	0.000147197
Chr1	LOC_Os01g45659	LOC_Os01g45659_1	expressed protein	0	0.303983	87.4728	52.5628	30.3891	16.5258	491.704	8.26472e-11	128.268	1.90331e-06	-3.60772	4.70083e-05
Chr1	LOC_Os01g46080	LOC_Os01g46080_1	GDSL-like lipase/acylhydrolase, putative, expressed	11.8414	20.2484	57.7107	45.0112	38.1873	36.7367	4.1074	2.34164e-07	2.34925	4.65769e-05	-1.65101	0.0314266
Chr1	LOC_Os01g46570	LOC_Os01g46570_1	CTP synthase, putative, expressed	10.0246	11.4863	30.7042	24.7157	9.4876	10.0108	3.26611	2.23093e-06	-1.1052	0.667102	-3.41801	1.07351e-06
Chr1	LOC_Os01g46570	LOC_Os01g46570_3	CTP synthase, putative, expressed	3.0241	2.85771	17.1702	8.48784	10.1848	4.52318	5.57053	3.44469e-06	2.49309	0.0219824	-2.11952	0.03598
Chr1	LOC_Os01g46580	LOC_Os01g46580_1	actin-related protein 2/3 complex subunit 2, putative, expressed	11.6732	14.0306	51.4095	35.3897	29.4554	22.5669	4.31193	4.30726e-08	2.02706	0.000341714	-2.01601	0.0051775
Chr1	LOC_Os01g46600	LOC_Os01g46600_1	seed maturation protein PM41, putative, expressed	0	0	38.5481	7.14088	15.1378	5.98695	356.247	0.00615197	123.646	0.0227194	-2.65975	0.157207
Chr1	LOC_Os01g46610	LOC_Os01g46610_1	dehydrogenase, putative, expressed	179.423	186.031	367.865	315.529	213.396	215.87	2.36741	0.00249315	1.17095	0.392797	-1.91571	0.013766
Chr1	LOC_Os01g46760	LOC_Os01g46760_1	protein phosphatase 2C, putative, expressed	1.87959	2.0453	28.3066	39.9259	9.02063	10.2955	21.6496	0	4.87158	8.11831e-05	-4.21039	6.7383e-09
Chr1	LOC_Os01g46970	LOC_Os01g46970_1	transcription factor, putative, expressed	4.11227	3.60167	27.9658	39.8633	4.49269	13.4956	10.9317	0	2.30297	0.0509192	-4.49224	7.94185e-07
Chr1	LOC_Os01g46970	LOC_Os01g46970_2	transcription factor, putative, expressed	1.70469	0	15.0892	6.21775	8.63574	0	15.1906	1.6252e-05	4.8305	0.104798	-2.9967	0.113969
Chr1	LOC_Os01g46980	LOC_Os01g46980_1	vacuolar ATP synthase subunit E, putative, expressed	110.019	119.588	267.067	236.511	186.49	191.631	2.77568	0.00019158	1.64286	0.00644715	-1.60044	0.069289
Chr1	LOC_Os01g47262	LOC_Os01g47262_2	AMSH-like protease, putative, expressed	31.6851	29.1536	286.418	229.446	89.2424	68.9648	10.7217	0	2.58921	1.57158e-06	-3.92556	2.02088e-07
Chr1	LOC_Os01g47290	LOC_Os01g47290_1	expressed protein	0	0.376022	10.7055	3.47696	7.73927	7.81611	45.4737	5.25268e-05	38.2353	3.64001e-05	-1.11736	0.837005
Chr1	LOC_Os01g47300	LOC_Os01g47300_1	retrotransposon protein, putative, unclassified, expressed	0	0	7.03485	2.61989	2.19571	2.31785	790.42	0.0012327	277.763	0.00677686	-2.61875	0.040716
Chr1	LOC_Os01g47430	LOC_Os01g47430_2	protein of unknown function DUF1296 domain containing protein, expressed	33.6977	31.4382	62.8347	55.459	38.7802	32.9667	2.28966	0.000709591	1.09723	0.622771	-1.97854	0.00365212
Chr1	LOC_Os01g47460	LOC_Os01g47460_1	expressed protein	7.38706	8.34162	17.272	24.1916	7.13505	8.48771	3.31193	3.08666e-06	-1.01132	0.964797	-3.16817	4.77739e-06
Chr1	LOC_Os01g47490	LOC_Os01g47490_2	Lg106, putative, expressed	28.6209	20.2192	132.473	91.219	66.3222	40.4988	5.77954	1.49192e-11	2.16793	0.000599624	-2.529	0.000376679
Chr1	LOC_Os01g47490	LOC_Os01g47490_3	Lg106, putative, expressed	0.360765	0.523427	1.99583	2.96448	0.641259	0.836933	7.03315	0.0018932	1.65739	0.502551	-4.01793	0.021354
Chr1	LOC_Os01g47540	LOC_Os01g47540_1	NLI interacting factor-like phosphatase, putative, expressed	27.4695	30.7318	129.267	137.506	75.0713	98.7751	5.76753	3.87135e-13	2.97758	8.09025e-09	-1.83771	0.0136383
Chr1	LOC_Os01g47560	LOC_Os01g47560_1	WRKY16, expressed	4.09815	5.83781	8.90387	10.0464	11.5227	10.8901	2.40907	0.00575477	2.26382	0.00195921	-1.00788	0.978502
Chr1	LOC_Os01g47690	LOC_Os01g47690_1	metallo-beta-lactamase family protein, putative, expressed	20.1276	22.129	89.5417	59.1824	48.382	39.6774	4.49196	2.10408e-09	2.0836	0.000159192	-2.0445	0.00429785
Chr1	LOC_Os01g47740	LOC_Os01g47740_3	zinc finger, C3HC4 type domain containing protein, expressed	10.364	10.7138	31.6064	27.7649	17.8923	14.4259	3.55152	1.07593e-06	1.53276	0.0495932	-2.19988	0.000801101
Chr1	LOC_Os01g47760	LOC_Os01g47760_1	OsGrx_I1 - glutaredoxin subgroup III, expressed	21.2139	23.6252	94.4382	112.229	31.1088	62.2862	5.79407	2.34812e-13	2.07283	0.00416707	-2.64675	0.000161851
Chr1	LOC_Os01g48190	LOC_Os01g48190_1	drought induced 19 protein, putative, expressed	29.4428	34.0408	88.149	106.193	53.7968	82.2408	3.85227	5.73145e-09	2.13656	0.000216424	-1.70623	0.0242299
Chr1	LOC_Os01g48200	LOC_Os01g48200_1	callose synthase, putative, expressed	7.0799	7.88749	18.6512	23.7457	16.4497	17.4022	3.56507	2.12049e-06	2.25421	0.0010371	-1.49805	0.0833823
Chr1	LOC_Os01g48280	LOC_Os01g48280_1	ubiquitin-conjugating enzyme, putative, expressed	100.531	94.4403	160.686	156.314	114.312	122.482	2.04364	0.00300456	1.20741	0.291349	-1.60237	0.0386621
Chr1	LOC_Os01g48310	LOC_Os01g48310_1	expressed protein	5.73652	5.33876	12.8613	12.8351	6.35948	6.82912	2.89844	0.00078303	1.18264	0.595414	-2.32158	0.00406095
Chr1	LOC_Os01g48320	LOC_Os01g48320_1	transcription factor like protein, putative, expressed	6.41664	7.47403	12.6994	13.3674	9.25295	11.4264	2.35786	0.00774825	1.48109	0.14835	-1.50796	0.158825
Chr1	LOC_Os01g48370	LOC_Os01g48370_1	OsFBT1 - F-box and tubby domain containing protein, expressed	22.3114	25.2076	70.043	55.2106	44.8577	39.7485	3.34602	2.62993e-07	1.78134	0.0024896	-1.7817	0.014127
Chr1	LOC_Os01g48446	LOC_Os01g48446_1	no apical meristem protein, putative, expressed	1.3559	3.62152	13.0929	10.2942	6.96741	5.86212	6.03357	0.000142413	2.61048	0.0625141	-2.16974	0.0359414
Chr1	LOC_Os01g48790	LOC_Os01g48790_1	YT521-B-like family domain containing protein, expressed	20.0673	5.87665	39.1232	30.5446	24.0694	12.3308	3.31882	0.000288719	1.37218	0.322216	-2.30112	0.00156293
Chr1	LOC_Os01g48790	LOC_Os01g48790_3	YT521-B-like family domain containing protein, expressed	5.60106	6.48625	13.5316	12.6674	7.5628	6.91413	2.72324	7.91862e-05	1.19873	0.493737	-2.15293	0.00240206
Chr1	LOC_Os01g48910	LOC_Os01g48910_1	AMP-binding enzyme, putative, expressed	8.76434	15.0657	31.0593	27.8616	11.3114	19.1535	3.15953	2.35171e-05	1.28359	0.317073	-2.33033	0.000731201
Chr1	LOC_Os01g48960	LOC_Os01g48960_1	glutamate synthase, chloroplast precursor, putative, expressed	47.1798	52.7923	134.925	163.104	58.6174	68.2402	3.74441	3.37959e-06	1.26587	0.205762	-2.8017	8.85252e-05
Chr1	LOC_Os01g49380	LOC_Os01g49380_1	lipase, putative, expressed	3.37676	3.94664	27.9523	15.7299	6.53571	5.5126	7.61847	1.28393e-08	1.64717	0.299475	-4.3892	1.78289e-05
Chr1	LOC_Os01g49529	LOC_Os01g49529_1	OsWAK10d - OsWAK receptor-like cytoplasmic kinase OsWAK-RLCK, expressed	3.50971	4.49005	8.29136	9.06718	4.80533	3.63094	2.73365	0.00048335	1.06154	0.844065	-2.43847	0.00321179
Chr1	LOC_Os01g49710	LOC_Os01g49710_1	glutathione S-transferase, putative, expressed	0.880742	0.766709	9.35512	4.6082	4.13296	1.63457	10.5092	0.000347119	3.44385	0.110233	-2.90192	0.0888933
Chr1	LOC_Os01g49820	LOC_Os01g49820_2	lipid phosphatase protein, putative, expressed	2.52314	5.83435	9.771	16.2639	5.55003	10.6093	3.93692	0.000136884	1.94796	0.0721922	-1.91228	0.0468782
Chr1	LOC_Os01g49830	LOC_Os01g49830_1	B3 DNA binding domain containing protein, expressed	4.77314	13.093	27.6163	29.8166	12.1961	7.49741	4.12583	2.43115e-06	1.11996	0.734806	-3.4613	5.08647e-06
Chr1	LOC_Os01g49920	LOC_Os01g49920_1	protein kinase, putative, expressed	2.60006	3.75763	14.1593	15.5334	5.28595	4.3825	5.89737	6.24389e-13	1.53037	0.116189	-3.64729	4.5453e-08
Chr1	LOC_Os01g50030	LOC_Os01g50030_1	CPuORF25 - conserved peptide uORF-containing transcript, expressed	21.6301	28.0533	99.4391	93.4806	49.627	41.4766	4.92198	2.3053e-11	1.83807	0.00155617	-2.53535	6.33064e-05
Chr1	LOC_Os01g50040	LOC_Os01g50040_1	DNA binding protein, putative, expressed	7.11985	6.37455	16.8523	24.847	9.41954	14.9491	3.85169	2.00402e-06	1.78756	0.0341284	-2.03743	0.00991025
Chr1	LOC_Os01g50100	LOC_Os01g50100_1	ABC transporter, ATP-binding protein, putative, expressed	6.09843	8.67458	7.98242	86.5881	5.44122	64.8202	7.70845	2.64868e-06	4.74458	0.000341549	-1.54157	0.44552
Chr1	LOC_Os01g50160	LOC_Os01g50160_1	MDR-like ABC transporter, putative, expressed	3.30587	3.20724	7.49179	5.77097	6.49918	7.80782	2.56638	0.00296378	2.1778	0.00372818	-1.1147	0.686957
Chr1	LOC_Os01g50310	LOC_Os01g50310_1	VIP1 protein, putative, expressed	7.91066	7.58868	25.1064	18.8517	15.6523	12.315	3.58089	8.13026e-06	1.8022	0.0245799	-1.88778	0.0206117
Chr1	LOC_Os01g50370	LOC_Os01g50370_1	STE_MEKK_ste11_MAP3K.4 - STE kinases include homologs to sterile 7, sterile 11 and sterile 20 from yeast, expressed	1.43337	2.67383	12.6875	21.7366	5.56878	12.5884	10.5055	1.84733e-10	4.41722	0.000654678	-2.24801	0.0153039
Chr1	LOC_Os01g50400	LOC_Os01g50400_1	STE_MEKK_ste11_MAP3K.5 - STE kinases include homologs to sterile 7, sterile 11 and sterile 20 from yeast, expressed	0.119023	0.129515	48.1992	46.7061	10.9166	13.6679	427.238	0	87.2102	6.10363e-09	-4.62345	6.68264e-10
Chr1	LOC_Os01g50410	LOC_Os01g50410_1	STE_MEKK_ste11_MAP3K.6 - STE kinases include homologs to sterile 7, sterile 11 and sterile 20 from yeast, expressed	1.79851	1.82659	39.1356	34.745	8.95115	18.4973	25.4769	0	7.46201	2.28514e-06	-3.24758	1.55545e-05
Chr1	LOC_Os01g50420	LOC_Os01g50420_1	STE_MEKK_ste11_MAP3K.7 - STE kinases include homologs to sterile 7, sterile 11 and sterile 20 from yeast, expressed	0.493879	1.61226	19.4536	22.9584	10.8504	32.1953	25.5634	2.22045e-16	20.4757	5.12923e-14	-1.18063	0.586486
Chr1	LOC_Os01g50440	LOC_Os01g50440_1	AWPM-19-like membrane family protein, putative, expressed	4.30908	7.21379	17.0539	15.0084	12.3728	10.5733	3.51825	0.00147588	2.00759	0.078984	-1.6531	0.133302
Chr1	LOC_Os01g50450	LOC_Os01g50450_1	expressed protein	50.7935	51.1541	91.2142	85.0258	71.0461	74.7439	2.1769	0.000799565	1.42378	0.0498106	-1.44783	0.0932425
Chr1	LOC_Os01g50616	LOC_Os01g50616_1	phosphatidylinositol transfer, putative, expressed	3.05893	6.15477	11.8778	24.0421	5.72448	11.7826	4.88538	1.08798e-07	1.91065	0.035207	-2.41774	0.00223092
Chr1	LOC_Os01g50700	LOC_Os01g50700_1	dehydrin family protein, expressed	0	0.559615	21.7853	21.3637	2.89908	2.64178	97.5095	0	9.98855	0.002247	-9.2296	8.54872e-15
Chr1	LOC_Os01g50910	LOC_Os01g50910_1	late embryogenesis abundant protein, group 3, putative, expressed	0.47913	0.17379	393.534	349.68	80.5663	55.5763	1327.66	0	191.754	0	-6.54617	1.17373e-12
Chr1	LOC_Os01g50910	LOC_Os01g50910_2	late embryogenesis abundant protein, group 3, putative, expressed	0	0	14.0238	14.2189	0	0	931.205	0.000839795	#N/A	#N/A	-854.849	0.00111567
Chr1	LOC_Os01g50940	LOC_Os01g50940_1	helix-loop-helix DNA-binding domain containing protein, expressed	2.30835	2.59558	11.4081	7.27759	4.02103	2.85605	4.83716	2.03497e-05	1.40853	0.475903	-3.2667	0.00098262
Chr1	LOC_Os01g51010	LOC_Os01g51010_2	DUF292 domain containing protein, expressed	3.88494	4.38596	8.38202	16.1734	7.97582	14.3075	3.68433	5.75977e-06	2.68048	0.000135212	-1.30054	0.334215
Chr1	LOC_Os01g51030	LOC_Os01g51030_1	expressed protein	1.83564	1.42676	47.0038	32.1905	20.9754	21.9006	30.0541	1.93179e-14	12.7618	4.47007e-06	-2.22537	0.0103207
Chr1	LOC_Os01g51140	LOC_Os01g51140_2	helix-loop-helix DNA-binding domain containing protein, expressed	1.2096	2.16792	4.56616	10.5958	5.99489	4.29174	5.58798	5.77888e-05	3.07036	0.0148853	-1.72549	0.105166
Chr1	LOC_Os01g51200	LOC_Os01g51200_1	CK1_CaseinKinase_1.3 - CK1 includes the casein kinase 1 kinases, expressed	54.7511	53.9666	131.646	96.1402	71.1702	66.5866	2.66149	0.00020388	1.26306	0.187784	-1.99811	0.00655513
Chr1	LOC_Os01g51200	LOC_Os01g51200_2	CK1_CaseinKinase_1.3 - CK1 includes the casein kinase 1 kinases, expressed	4.66751	3.23208	10.4852	10.8871	5.20416	4.42966	3.35948	0.000275721	1.20847	0.619604	-2.63183	0.0021999
Chr1	LOC_Os01g51210	LOC_Os01g51210_1	uncharacterized protein PA4923, putative, expressed	4.60937	9.42348	33.0728	28.6706	17.727	24.1407	5.63324	7.22242e-08	3.00209	0.000181658	-1.77287	0.0324983
Chr1	LOC_Os01g51210	LOC_Os01g51210_2	uncharacterized protein PA4923, putative, expressed	0	0.839801	2.9887	3.75327	0.685904	3.2824	10.1715	0.00478499	4.71095	0.0954053	-2.04273	0.287126
Chr1	LOC_Os01g51250	LOC_Os01g51250_1	mitochondrial carrier protein, putative, expressed	10.7894	10.526	25.3165	36.7799	19.7402	31.6113	3.63823	9.9037e-08	2.39153	0.000360294	-1.43839	0.152676
Chr1	LOC_Os01g51380	LOC_Os01g51380_1	ATP synthase, putative, expressed	7.81416	12.4346	65.2628	48.6123	17.4741	14.5218	7.21169	3.88578e-14	1.59013	0.0584724	-4.28892	2.61697e-09
Chr1	LOC_Os01g51380	LOC_Os01g51380_2	ATP synthase, putative, expressed	5.40542	3.49241	9.90569	32.2933	9.90837	13.8135	5.7154	1.02957e-06	2.6237	0.00103301	-2.06742	0.0243112
Chr1	LOC_Os01g51390	LOC_Os01g51390_1	mitochondrial-processing peptidase subunit, mitochondrial precursor, putative, expressed	11.8451	10.7889	19.3191	21.718	17.7795	15.5716	2.26952	0.00137204	1.46825	0.109475	-1.46426	0.108596
Chr1	LOC_Os01g51420	LOC_Os01g51420_1	calcineurin B, putative, expressed	11.2491	13.0059	56.5928	58.7159	13.1219	17.7375	5.97001	1.33654e-11	1.26346	0.480113	-4.47569	2.76225e-09
Chr1	LOC_Os01g51430	LOC_Os01g51430_1	green ripe-like, putative, expressed	9.0249	9.22534	32.9826	28.6181	17.2084	20.6195	4.24244	3.50174e-07	2.05681	0.0062187	-1.95229	0.0110007
Chr1	LOC_Os01g51540	LOC_Os01g51540_1	cytidine/deoxycytidylate deaminase, putative, expressed	16.4273	16.1614	34.7333	23.2084	18.8396	13.9647	2.25823	0.00308449	1.00663	0.979093	-2.13162	0.00596335
Chr1	LOC_Os01g51630	LOC_Os01g51630_2	XIE, putative, expressed	8.17367	13.7281	22.2161	33.7909	12.5073	22.3627	3.22177	6.47388e-06	1.59702	0.0853456	-1.90834	0.015877
Chr1	LOC_Os01g51632	LOC_Os01g51632_1	myosin XI, putative, expressed	4.91911	6.27566	6.85031	19.5422	3.34672	9.24744	2.90321	0.00378373	1.12051	0.772644	-2.45053	0.0201833
Chr1	LOC_Os01g51634	LOC_Os01g51634_1	myosin-2 heavy chain, non muscle, putative, expressed	2.2132	3.98297	4.0499	12.3336	2.08802	5.43057	3.27551	0.00636602	1.21487	0.706948	-2.54613	0.0372918
Chr1	LOC_Os01g51670	LOC_Os01g51670_1	expressed protein	10.6587	13.3295	43.1246	56.9847	19.0024	45.9478	5.26159	1.24537e-10	2.69751	0.00122148	-1.83946	0.0324632
Chr1	LOC_Os01g51870	LOC_Os01g51870_1	methyltransferase, putative, expressed	9.71221	5.76459	19.1195	26.0172	14.7972	17.7031	3.59764	0.000185498	2.06636	0.0142579	-1.66711	0.0675598
Chr1	LOC_Os01g51890	LOC_Os01g51890_1	endonuclease/exonuclease/phosphatase family domain containing protein, expressed	23.2351	21.8596	24.1015	86.2704	12.0674	46.1821	2.97128	0.000509223	1.28095	0.412069	-2.20315	0.0325
Chr1	LOC_Os01g51920	LOC_Os01g51920_1	phosphotransferase, putative, expressed	41.0724	51.4061	392.024	572.364	185.516	335.279	13.0517	0	5.62388	3.66374e-15	-2.19891	0.00573831
Chr1	LOC_Os01g52100	LOC_Os01g52100_1	DUF581 domain containing protein, expressed	1.47085	2.46233	10.2652	9.10736	5.91261	3.14971	6.18331	5.21047e-05	2.32257	0.137074	-2.53451	0.025384
Chr1	LOC_Os01g52110	LOC_Os01g52110_1	RING finger and CHY zinc finger domain-containing protein 1, putative, expressed	42.757	29.8712	294.34	409	79.1624	62.4789	11.9706	1.11022e-16	1.93139	0.00143471	-5.88198	4.5164e-11
Chr1	LOC_Os01g52110	LOC_Os01g52110_2	RING finger and CHY zinc finger domain-containing protein 1, putative, expressed	0	0	20.8286	3.64255	13.6418	0.186629	1531.79	0.000368542	643.373	0.00221962	-2.19014	0.251814
Chr1	LOC_Os01g52110	LOC_Os01g52110_3	RING finger and CHY zinc finger domain-containing protein 1, putative, expressed	2.88271	0	171.234	37.2928	19.5005	29.0431	89.7598	8.88178e-16	16.0409	7.51228e-10	-5.35883	3.72781e-06
Chr1	LOC_Os01g52110	LOC_Os01g52110_4	RING finger and CHY zinc finger domain-containing protein 1, putative, expressed	8.37194	6.34793	49.9615	90.3313	20.4694	20.1451	11.71	0	2.73281	4.77274e-07	-4.06594	1.1763e-08
Chr1	LOC_Os01g52110	LOC_Os01g52110_5	RING finger and CHY zinc finger domain-containing protein 1, putative, expressed	18.9344	21.1681	261.49	362.24	38.7272	55.8094	19.445	0	2.34991	4.80104e-06	-7.8408	4.09672e-14
Chr1	LOC_Os01g52110	LOC_Os01g52110_9	RING finger and CHY zinc finger domain-containing protein 1, putative, expressed	0.591679	0.689829	8.23001	15.0961	4.8679	1.71578	22.4597	0	5.119	0.0013487	-4.14112	1.64877e-05
Chr1	LOC_Os01g52120	LOC_Os01g52120_1	expressed protein	0.488977	1.06417	5.13975	7.13404	1.82523	1.13437	9.76536	0.00269406	1.90863	0.467359	-4.84165	0.029159
Chr1	LOC_Os01g52130	LOC_Os01g52130_1	sulfate transporter, putative, expressed	3.96272	4.49688	145.88	138.016	12.4976	11.163	42.3649	0	2.79636	6.65053e-05	-14.3598	0
Chr1	LOC_Os01g52250	LOC_Os01g52250_1	starch synthase, putative, expressed	0.0319232	2.60531	7.62939	4.85023	5.44737	3.7029	6.32214	0.00209593	3.58312	0.0228739	-1.6475	0.0939897
Chr1	LOC_Os01g52250	LOC_Os01g52250_3	starch synthase, putative, expressed	0	0	3.07092	0	0	0	431.816	0.00582645	#N/A	#N/A	-396.517	0.00716847
Chr1	LOC_Os01g52260	LOC_Os01g52260_1	serine acetyltransferase protein, putative, expressed	15.89	8.01895	37.7109	28.7327	24.6832	24.0411	3.46916	3.01301e-05	2.00413	0.0101166	-1.64047	0.0464595
Chr1	LOC_Os01g52530	LOC_Os01g52530_1	phosphoribosyl transferase, putative, expressed	8.7454	9.51638	16.9335	27.7985	11.3407	21.9021	3.05727	9.98239e-05	1.80954	0.0427968	-1.59621	0.102328
Chr1	LOC_Os01g52630	LOC_Os01g52630_1	regulator of chromosome condensation, putative, expressed	8.42107	8.982	38.3768	34.0605	11.3819	9.18766	5.24738	2.5846e-13	1.18375	0.508441	-4.20888	7.65043e-09
Chr1	LOC_Os01g52690	LOC_Os01g52690_1	retrotransposon protein, putative, unclassified, expressed	0.338014	0.147125	2.01957	2.72085	0.648885	0.392076	11.7329	0.00072531	2.08474	0.397083	-5.32649	0.00899747
Chr1	LOC_Os01g52730	LOC_Os01g52730_1	DUF584 domain containing protein, putative, expressed	1.3914	3.86086	26.5565	20.9301	7.41962	10.0064	11.6837	4.32987e-15	3.35349	0.000783007	-3.28754	2.45838e-06
Chr1	LOC_Os01g52740	LOC_Os01g52740_1	expressed protein	0.453304	0.82211	4.68118	4.25702	2.41724	3.50537	8.62978	0.00424824	4.53454	0.0505622	-1.80143	0.322816
Chr1	LOC_Os01g52790	LOC_Os01g52790_1	cytochrome P450 72A1, putative, expressed	6.88395	6.98583	17.8864	15.7988	5.85687	10.1382	3.04946	7.53373e-05	1.14403	0.639371	-2.53832	0.00140764
Chr1	LOC_Os01g52830	LOC_Os01g52830_1	DUF1264 domain containing protein, putative, expressed	0.112205	0	10.9251	7.22555	1.436	0.390453	157.72	5.85626e-07	12.734	0.0319427	-11.6376	9.43907e-06
Chr1	LOC_Os01g52920	LOC_Os01g52920_1	expressed protein	30.0262	21.3611	107.608	89.999	60.5002	44.9895	4.82874	7.91877e-09	2.03401	0.000384325	-2.25217	0.00202744
Chr1	LOC_Os01g53000	LOC_Os01g53000_1	trehalose synthase, putative, expressed	13.3029	10.8839	20.1969	25.3111	18.0277	16.4167	2.34522	0.000828848	1.4142	0.0857073	-1.575	0.0430012
Chr1	LOC_Os01g53090	LOC_Os01g53090_1	pathogen-related protein, putative, expressed	1.68561	3.00144	9.32517	13.8767	17.8136	15.8194	6.26803	0.000191118	7.19636	1.40205e-06	1.21053	0.530759
Chr1	LOC_Os01g53730	LOC_Os01g53730_1	expressed protein	47.0249	42.3309	172.422	248.437	132.64	173.857	5.85364	7.16605e-12	3.40596	4.34225e-11	-1.6299	0.0599903
Chr1	LOC_Os01g53810	LOC_Os01g53810_1	peptidase, putative, expressed	17.8192	14.9103	57.5842	50.1407	16.7761	18.1034	4.14035	5.50377e-09	1.05709	0.774782	-3.711	9.30145e-09
Chr1	LOC_Os01g53820	LOC_Os01g53820_1	expressed protein	1.02255	1.11269	18.1022	8.74543	3.27163	4.15133	15.1377	0.00109457	3.30459	0.188943	-4.3169	0.0358082
Chr1	LOC_Os01g53880	LOC_Os01g53880_1	OsIAA6 - Auxin-responsive Aux/IAA gene family member, expressed	0.709668	2.23947	6.0461	6.49794	2.64901	2.46952	5.44105	0.000284999	1.76139	0.319209	-2.91054	0.00812686
Chr1	LOC_Os01g53880	LOC_Os01g53880_2	OsIAA6 - Auxin-responsive Aux/IAA gene family member, expressed	0.922381	4.88465	7.28001	13.117	4.59068	7.632	4.48532	0.000343545	2.14537	0.0787945	-1.97632	0.0333409
Chr1	LOC_Os01g53880	LOC_Os01g53880_4	OsIAA6 - Auxin-responsive Aux/IAA gene family member, expressed	3.45242	5.67885	17.6782	25.6091	9.16218	5.2153	5.97625	4.35557e-10	1.58782	0.191909	-3.55003	7.94017e-06
Chr1	LOC_Os01g53880	LOC_Os01g53880_5	OsIAA6 - Auxin-responsive Aux/IAA gene family member, expressed	23.2264	16.0535	79.9423	59.7575	42.3607	33.4352	4.4764	8.5556e-09	1.91058	0.00185775	-2.22278	0.000754613
Chr1	LOC_Os01g54030	LOC_Os01g54030_1	NADP-dependent malic enzyme, putative, expressed	0.0745461	0.892297	8.49554	3.30032	1.66957	0.691752	16.0949	1.46046e-05	2.49613	0.268886	-6.04252	0.000537279
Chr1	LOC_Os01g54340	LOC_Os01g54340_1	plant-specific domain TIGR01615 family protein, expressed	14.6834	7.4079	38.6958	24.4446	22.6355	19.9737	3.58574	0.000110991	1.89739	0.026909	-1.79268	0.0323903
Chr1	LOC_Os01g54340	LOC_Os01g54340_3	plant-specific domain TIGR01615 family protein, expressed	0	1.0698	5.57486	2.10208	0.917442	1.14037	9.45812	0.00959349	1.96091	0.46441	-4.5046	0.0242953
Chr1	LOC_Os01g54350	LOC_Os01g54350_1	protein kinase domain containing protein, expressed	8.17094	7.07673	24.785	23.6018	10.6113	16.2476	3.97659	2.4699e-08	1.74513	0.0236521	-2.16581	0.00157607
Chr1	LOC_Os01g54480	LOC_Os01g54480_1	serine/threonine protein kinase, putative, expressed	19.5045	23.3154	58.6773	74.3465	35.3777	55.1564	3.91043	4.86537e-09	2.1094	0.00035275	-1.75237	0.0187555
Chr1	LOC_Os01g54510	LOC_Os01g54510_1	MAC/Perforin domain containing protein, putative, expressed	14.0135	14.3153	44.4586	51.5808	25.2393	33.256	4.25465	2.42559e-10	2.05296	0.000263685	-1.96384	0.00293522
Chr1	LOC_Os01g54515	LOC_Os01g54515_1	peptide transporter PTR2, putative, expressed	0	0	2.28869	4.24587	0.882425	1.91948	379.938	0.00455888	125.783	0.0222462	-2.78766	0.0798382
Chr1	LOC_Os01g54560	LOC_Os01g54560_3	trehalose synthase, putative, expressed	13.4442	11.6271	26.5868	25.8939	16.6388	9.48472	2.6241	7.12141e-05	1.03774	0.865842	-2.39911	0.00033999
Chr1	LOC_Os01g54930	LOC_Os01g54930_1	one zinc finger protein, putative, expressed	16.5034	16.4988	56.716	39.3135	24.8775	19.2106	3.70101	1.54187e-07	1.33356	0.137971	-2.63228	0.000104921
Chr1	LOC_Os01g54940	LOC_Os01g54940_1	dehydrogenase, putative, expressed	20.6967	19.9921	43.3502	26.2815	31.2798	28.8853	2.18099	0.00116834	1.47382	0.0565744	-1.40378	0.212359
Chr1	LOC_Os01g55040	LOC_Os01g55040_1	1,3-beta-glucan synthase component, putative, expressed	4.10945	4.60724	17.5537	13.9584	7.35766	4.85339	4.58698	1.09193e-10	1.40204	0.139339	-3.10173	5.16984e-06
Chr1	LOC_Os01g55050	LOC_Os01g55050_2	protein of unknown function DUF1421 domain containing protein, expressed	5.65646	7.73549	20.298	13.8441	6.11412	10.4624	3.25879	7.05687e-05	1.23555	0.455212	-2.49907	0.00226762
Chr1	LOC_Os01g55100	LOC_Os01g55100_1	slTCP3, putative, expressed	3.18015	6.83449	27.8853	24.8786	7.88551	7.46978	6.75647	2.4134e-11	1.54895	0.199467	-4.10533	1.0299e-08
Chr1	LOC_Os01g55110	LOC_Os01g55110_1	RING-H2 finger protein, putative, expressed	6.80013	6.32331	25.0343	29.3593	12.6586	12.3336	5.18646	3.80588e-08	1.89316	0.0490175	-2.59498	0.000423259
Chr1	LOC_Os01g55240	LOC_Os01g55240_1	gibberellin 2-beta-dioxygenase, putative, expressed	3.5284	8.99241	38.1151	41.5751	25.3509	17.2326	8.14793	3.33067e-16	3.44546	1.65471e-05	-2.22722	0.000679742
Chr1	LOC_Os01g55340	LOC_Os01g55340_1	dof zinc finger domain containing protein, putative, expressed	2.25187	3.26719	41.6922	29.0023	12.3283	11.8412	16.2979	3.33067e-15	4.37585	0.000777576	-3.52536	1.58039e-05
Chr1	LOC_Os01g55370	LOC_Os01g55370_1	expressed protein	1.41542	2.46433	5.95113	12.0581	1.107	1.97017	5.79825	9.71357e-05	-1.26294	0.730971	-6.90447	5.53086e-05
Chr1	LOC_Os01g55510	LOC_Os01g55510_1	dynein light chain type 1 domain containing protein, expressed	19.474	17.0019	356.275	92.732	30.1874	32.307	15.9878	4.88498e-15	1.69878	0.0430492	-8.9144	2.08539e-10
Chr1	LOC_Os01g55540	LOC_Os01g55540_1	aminotransferase, classes I and II, domain containing protein, expressed	41.6845	46.3636	176.062	120.72	86.7803	74.3115	4.30268	1.99652e-07	1.82858	0.000758899	-2.23001	0.00297086
Chr1	LOC_Os01g55650	LOC_Os01g55650_1	phospholipase, patatin family, putative, expressed	5.14991	5.05142	18.6994	13.3559	8.62534	6.56254	3.98643	1.61795e-07	1.48668	0.109207	-2.54512	0.000107897
Chr1	LOC_Os01g55940	LOC_Os01g55940_1	OsGH3.2 - Probable indole-3-acetic acid-amido synthetase, expressed	0.205804	0.223947	1.97349	3.38226	1.24377	1.27317	15.1501	0.000100613	5.64376	0.0287238	-2.55225	0.0941952
Chr1	LOC_Os01g56000	LOC_Os01g56000_1	RNA recognition motif containing protein, expressed	4.45388	4.36588	7.41231	7.51845	5.80998	4.31231	2.11915	0.0057967	1.14755	0.612104	-1.75245	0.0359024
Chr1	LOC_Os01g56180	LOC_Os01g56180_1	expressed protein	4.07992	3.44069	47.3992	34.5861	22.4088	13.0143	13.7425	0	4.67621	1.55653e-07	-2.78645	0.000140813
Chr1	LOC_Os01g56200	LOC_Os01g56200_1	BTBA2 - Bric-a-Brac,Tramtrack, Broad Complex BTB domain with Ankyrin repeat region, expressed	31.8904	34.0321	55.7749	50.8337	32.579	36.6664	2.04144	0.00256188	1.0461	0.810622	-1.8481	0.00705013
Chr1	LOC_Os01g56270	LOC_Os01g56270_1	transposon protein, putative, CACTA, En/Spm sub-class, expressed	13.8134	9.93437	30.6553	26.9989	17.3566	14.9177	3.04048	1.31017e-06	1.34665	0.238425	-2.13672	0.0020648
Chr1	LOC_Os01g56300	LOC_Os01g56300_1	expressed protein	16.0088	21.399	115.158	125.991	45.9886	51.6214	8.1433	1.53211e-14	2.61196	1.35752e-07	-2.95392	2.38995e-05
Chr1	LOC_Os01g56390	LOC_Os01g56390_1	OsFBX26 - F-box domain containing protein, expressed	16.5506	14.5425	29.6717	20.5713	20.0109	18.479	2.04577	0.00459824	1.2316	0.360154	-1.57545	0.0761431
Chr1	LOC_Os01g56550	LOC_Os01g56550_1	transcription initiation factor IIF beta subunit, putative, expressed	22.4558	22.6608	38.8654	32.8192	24.3504	33.0321	2.0021	0.00349376	1.2632	0.281462	-1.50372	0.103596
Chr1	LOC_Os01g56560	LOC_Os01g56560_1	cyclase/dehydrase family protein, expressed	7.56209	8.45733	89.7131	94.8997	43.6852	58.2335	14.4443	0	6.31801	2.39119e-11	-2.17083	0.00102227
Chr1	LOC_Os01g56600	LOC_Os01g56600_1	signal recognition particle 54 kDa protein, putative, expressed	20.8442	25.202	52.1906	45.2866	33.0985	30.536	2.6831	2.96457e-05	1.38384	0.09113	-1.83746	0.00676708
Chr1	LOC_Os01g56630	LOC_Os01g56630_1	dymeclin, putative, expressed	2.39164	8.16467	9.85847	10.0033	6.50174	14.8499	2.4304	0.00836177	2.0511	0.037716	-1.11851	0.685704
Chr1	LOC_Os01g56670	LOC_Os01g56670_2	glycosyl hydrolase family 47 domain contain protein, expressed	0	0	2.04211	0.731573	0	0	245.58	0.00950592	#N/A	#N/A	-225.475	0.0119596
Chr1	LOC_Os01g56690	LOC_Os01g56690_1	helix-loop-helix DNA-binding domain containing protein, expressed	0	0	1.31307	17.1154	1.8985	25.6958	427.948	0.00438411	516.809	0.00261974	1.30495	0.700323
Chr1	LOC_Os01g56790	LOC_Os01g56790_1	expressed protein	11.1417	16.2502	21.8583	31.4652	15.078	15.9103	2.44921	0.000154941	1.13477	0.521311	-2.04558	0.00195481
Chr1	LOC_Os01g56890	LOC_Os01g56890_1	expressed protein	66.0014	40.5791	96.8512	91.3723	86.5318	78.7295	2.20193	0.00202948	1.53137	0.0452654	-1.3614	0.175579
Chr1	LOC_Os01g56890	LOC_Os01g56890_2	expressed protein	3.80846	5.82162	11.4376	12.6822	8.12343	8.30927	3.16551	0.000572429	1.71256	0.11804	-1.75065	0.0656646
Chr1	LOC_Os01g56900	LOC_Os01g56900_2	expressed protein	2.6785	4.08048	6.42115	8.5344	4.57058	4.86748	2.80487	0.0082374	1.40025	0.471939	-1.8972	0.0843491
Chr1	LOC_Os01g57004	LOC_Os01g57004_1	adhesive/proline-rich protein, putative, expressed	7.23837	9.69415	28.647	41.458	13.361	18.0839	5.22121	2.40792e-06	1.84657	0.206737	-2.67329	0.00121016
Chr1	LOC_Os01g57066	LOC_Os01g57066_1	transmembrane protein 49, putative, expressed	13.5975	14.8758	35.0238	32.0709	20.3491	20.7753	2.96936	2.40135e-05	1.44083	0.0619901	-1.95163	0.00445253
Chr1	LOC_Os01g57073	LOC_Os01g57073_1	insulin-degrading enzyme, putative, expressed	15.9552	21.024	22.3887	48.538	23.9733	42.7494	2.37762	0.00109143	1.80336	0.00755689	-1.24848	0.423543
Chr1	LOC_Os01g57110	LOC_Os01g57110_2	SNF2 family N-terminal domain containing protein, expressed	9.62624	13.7328	13.2927	25.9305	0.0404188	9.05578	2.09264	0.00387261	-2.57327	0.131578	-5.10616	0.0100753
Chr1	LOC_Os01g57220	LOC_Os01g57220_1	secretory carrier-associated membrane protein, putative, expressed	31.3634	34.2591	74.1901	69.765	55.7483	59.0995	2.76352	9.64435e-06	1.74485	0.0026202	-1.49969	0.0705311
Chr1	LOC_Os01g57240	LOC_Os01g57240_1	expressed protein	5.6034	6.09739	28.1378	30.8793	15.1699	13.1992	6.32943	1.23046e-12	2.42328	0.00070559	-2.47393	0.000179
Chr1	LOC_Os01g57250	LOC_Os01g57250_1	expressed protein	46.6093	56.4125	134.918	100.04	99.1579	65.4979	2.9086	1.62228e-05	1.60046	0.0163436	-1.72072	0.0321502
Chr1	LOC_Os01g57420	LOC_Os01g57420_1	diacylglycerol kinase, putative, expressed	7.57747	6.64066	34.8866	57.3106	21.6407	27.1941	8.02143	1.11022e-16	3.4051	7.51774e-10	-2.23299	0.000578889
Chr1	LOC_Os01g57420	LOC_Os01g57420_2	diacylglycerol kinase, putative, expressed	3.39296	0.97953	33.404	39.8527	6.57252	9.71859	20.3784	0	3.61929	0.00148242	-5.40267	5.22027e-13
Chr1	LOC_Os01g57440	LOC_Os01g57440_1	DNA repair metallo-beta-lactamase, putative, expressed	0.7226	0.262101	7.72865	6.05893	3.46793	2.9336	16.7488	3.4975e-06	6.20612	0.0151419	-2.54397	0.0600344
Chr1	LOC_Os01g57450	LOC_Os01g57450_1	universal stress protein domain containing protein, putative, expressed	8.33769	10.1528	87.4196	83.8928	32.8162	35.2309	11.6613	0	3.66907	1.44703e-06	-3.00714	5.40881e-06
Chr1	LOC_Os01g57599	LOC_Os01g57599_1	retrotransposon protein, putative, unclassified, expressed	10.1125	7.87357	20.0629	31.0516	14.6899	16.0781	3.51794	4.13708e-06	1.69209	0.0438125	-1.97396	0.00517642
Chr1	LOC_Os01g57720	LOC_Os01g57720_1	expressed protein	18.1693	11.6405	35.9601	24.1155	21.9467	18.4705	2.54059	0.000545677	1.34049	0.161138	-1.79888	0.0171092
Chr1	LOC_Os01g57740	LOC_Os01g57740_1	expressed protein	11.1545	12.1378	27.1769	28.4555	15.8616	19.9959	2.99748	2.99026e-05	1.52915	0.10564	-1.85685	0.0126174
Chr1	LOC_Os01g57770	LOC_Os01g57770_1	OsPOP4 - Putative Prolyl Oligopeptidase homologue, expressed	3.13237	5.19393	55.4527	40.3725	30.2251	32.0082	14.7108	0	7.48563	1.94811e-12	-1.8574	0.014694
Chr1	LOC_Os01g57840	LOC_Os01g57840_1	expressed protein	6.19203	4.42777	36.0174	24.7434	18.4906	14.7752	7.18528	1.3469e-08	3.10229	0.00360842	-2.19825	0.0111987
Chr1	LOC_Os01g57854	LOC_Os01g57854_1	pectinesterase, putative, expressed	1.8268	1.79853	9.04749	6.47712	4.73152	6.05421	5.37754	0.000149735	2.93614	0.024002	-1.73069	0.137713
Chr1	LOC_Os01g58114	LOC_Os01g58114_1	expressed protein	1.49229	4.38439	29.06	28.3788	6.76397	16.2711	12.5669	1.11022e-16	3.95807	0.000136661	-3.00198	0.000112469
Chr1	LOC_Os01g58114	LOC_Os01g58114_2	expressed protein	23.646	17.5	53.5448	30.9596	33.5985	24.5319	2.60797	0.000433585	1.40134	0.105123	-1.76583	0.0304914
Chr1	LOC_Os01g58130	LOC_Os01g58130_1	expressed protein	2.39683	1.9561	43.0943	48.4342	11.929	23.1682	25.9783	0	7.88511	1.96578e-05	-3.12825	0.000111414
Chr1	LOC_Os01g58194	LOC_Os01g58194_1	protein disulfide isomerase, putative, expressed	2.43118	2.09436	31.2708	34.1452	9.39906	10.1051	17.979	0	4.25489	0.000195929	-4.00207	1.17613e-08
Chr1	LOC_Os01g58290	LOC_Os01g58290_1	OsSub9 - Putative Subtilisin homologue, expressed	1.17305	2.42529	26.2179	4.1901	20.8301	26.1249	11.2582	1.12033e-07	13.1161	0	1.23291	0.593623
Chr1	LOC_Os01g58380	LOC_Os01g58380_1	3-hydroxybutyryl-CoA dehydrogenase, putative, expressed	30.8433	40.8473	167.722	100.681	73.9485	57.686	4.81629	2.75255e-09	1.84131	0.00168713	-2.47601	0.000597373
Chr1	LOC_Os01g58400	LOC_Os01g58400_1	zinc finger C3HC4 type family protein, putative, expressed	0.640098	0	4.42645	3.13979	0	1.29933	13.9684	0.000380986	1.90474	0.54818	-7.04764	0.0084174
Chr1	LOC_Os01g58420	LOC_Os01g58420_1	AP2 domain containing protein, expressed	34.8082	55.4567	139.59	146.449	75.4987	76.6621	4.02621	9.3821e-09	1.69384	0.00807642	-2.24387	0.000297505
Chr1	LOC_Os01g58620	LOC_Os01g58620_1	expressed protein	3.59083	3.14762	23.728	16.4595	8.61663	7.75181	7.52376	1.01229e-08	2.41288	0.0198012	-2.95645	0.000576535
Chr1	LOC_Os01g58640	LOC_Os01g58640_1	nucleotide pyrophosphatase/phosphodiesterase, putative, expressed	6.88534	6.29074	16.2427	11.1109	9.07509	6.25364	2.62831	0.00103087	1.16134	0.575948	-2.14985	0.00953208
Chr1	LOC_Os01g58700	LOC_Os01g58700_1	expressed protein	4.63425	4.62256	21.5784	15.0574	8.95813	10.303	5.00904	2.12676e-06	2.06432	0.0278149	-2.29522	0.00739618
Chr1	LOC_Os01g58740	LOC_Os01g58740_1	glycerol-3-phosphate dehydrogenase, putative, expressed	3.67839	0	15.8275	9.54075	12.1177	11.0935	8.37442	0.000488081	6.03204	0.00142833	-1.32265	0.367195
Chr1	LOC_Os01g58850	LOC_Os01g58850_1	circadian clock coupling factor-related, putative, expressed	0	0.144896	4.12527	2.1437	1.42012	1.39009	46.0609	0.000803987	16.2599	0.016024	-2.6504	0.150238
Chr1	LOC_Os01g58890	LOC_Os01g58890_1	cysteine proteinase inhibitor precursor protein, putative, expressed	203.532	234.089	695.579	792.659	444.569	478.806	4.27995	2.59462e-07	2.10661	5.87719e-05	-1.92446	0.0118492
Chr1	LOC_Os01g58890	LOC_Os01g58890_2	cysteine proteinase inhibitor precursor protein, putative, expressed	5.38584	8.54677	32.8993	28.1119	14.8386	19.1322	5.5742	1.43749e-09	2.44217	0.000899237	-2.15903	0.00177186
Chr1	LOC_Os01g58890	LOC_Os01g58890_4	cysteine proteinase inhibitor precursor protein, putative, expressed	3.67943	8.00761	30.1515	34.7081	13.6117	16.6716	7.06431	4.31982e-11	2.61189	0.00217033	-2.56462	0.000120906
Chr1	LOC_Os01g59100	LOC_Os01g59100_1	cytokinin-N-glucosyltransferase 1, putative, expressed	1.88322	2.04925	13.2835	7.89532	5.94167	4.0958	6.84537	2.54289e-07	2.55412	0.0581784	-2.54741	0.00496154
Chr1	LOC_Os01g59130	LOC_Os01g59130_1	proline-rich family protein, putative, expressed	3.79933	3.42146	4.78357	10.6117	1.60682	9.87774	2.62655	0.00657478	1.57235	0.329375	-1.58079	0.297181
Chr1	LOC_Os01g59130	LOC_Os01g59130_2	proline-rich family protein, putative, expressed	16.7541	18.6869	76.3128	79.2317	48.9888	45.4265	5.52054	3.66596e-13	2.66199	2.97167e-07	-1.96429	0.00309504
Chr1	LOC_Os01g59160	LOC_Os01g59160_1	UBA/TS-N domain containing protein, expressed	4.6787	5.65686	15.0988	8.49993	7.34613	7.38677	2.91438	0.00930777	1.42427	0.412172	-1.9374	0.0845493
Chr1	LOC_Os01g59180	LOC_Os01g59180_1	OsFBX27 - F-box domain containing protein, expressed	8.58882	13.2265	27.1754	25.0162	15.8558	15.3225	3.04618	1.51976e-05	1.43584	0.067974	-2.00186	0.00203785
Chr1	LOC_Os01g59600	LOC_Os01g59600_2	peptidase, T1 family, putative, expressed	0	1.39635	3.40757	6.32672	0	0	8.86008	0.00279773	-39.9344	0.101558	-335.237	0.00600451
Chr1	LOC_Os01g59670	LOC_Os01g59670_1	expressed protein	2.6154	4.01555	10.4256	12.1125	5.34938	6.35833	4.30121	3.36586e-08	1.76942	0.0365351	-2.30423	0.00045038
Chr1	LOC_Os01g59690	LOC_Os01g59690_1	OsFBX28 - F-box domain containing protein, expressed	13.5564	13.748	28.5703	34.4256	15.4414	20.9662	2.89663	1.1201e-06	1.32389	0.252684	-2.07244	0.00292912
Chr1	LOC_Os01g59740	LOC_Os01g59740_1	expressed protein	10.7199	10.1301	49.8368	21.0994	17.6505	15.2703	4.37812	3.71622e-07	1.57475	0.0715364	-2.64025	0.00128706
Chr1	LOC_Os01g59790	LOC_Os01g59790_1	ADP-ribosylation factor, putative, expressed	58.5053	66.2213	169.286	174.964	112.833	131.32	3.4762	3.00459e-06	1.95246	0.000204454	-1.6881	0.0387306
Chr1	LOC_Os01g60020	LOC_Os01g60020_1	NAC domain transcription factor, putative, expressed	5.36387	8.30115	24.5306	49.1733	8.89865	32.9063	6.72067	6.09571e-11	3.05643	0.00161194	-2.08087	0.0294158
Chr1	LOC_Os01g60270	LOC_Os01g60270_2	homeobox domain containing protein, expressed	4.105	3.07556	14.5938	13.9486	6.38754	7.02524	4.94932	1.3404e-07	1.84435	0.063606	-2.53576	0.000890247
Chr1	LOC_Os01g60309	LOC_Os01g60309_1	retrotransposon protein, putative, Ty1-copia subclass, expressed	12.471	11.4882	37.818	37.9101	15.8337	17.2975	3.95937	1.14055e-08	1.37294	0.134892	-2.72938	6.16367e-06
Chr1	LOC_Os01g60600	LOC_Os01g60600_1	WRKY108, expressed	0.562902	1.12297	3.0103	13.3101	0.900501	9.46753	11.7815	1.2688e-05	6.0944	0.00809937	-1.82801	0.289992
Chr1	LOC_Os01g60700	LOC_Os01g60700_1	serine/threonine-protein kinase NAK, putative, expressed	9.06636	10.1973	37.7653	26.0642	15.2758	20.3259	4.22091	4.37276e-09	1.83906	0.0131898	-2.17218	0.00134626
Chr1	LOC_Os01g61030	LOC_Os01g61030_1	VHS and GAT domain containing protein, expressed	15.1969	12.9761	43.8464	31.094	17.0605	14.7599	3.36676	6.33945e-06	1.12368	0.599979	-2.84279	2.55541e-05
Chr1	LOC_Os01g61044	LOC_Os01g61044_1	transmembrane amino acid transporter protein, putative, expressed	3.05324	0.830602	48.7967	21.1636	10.6733	7.67341	22.5017	2.22045e-16	4.59015	0.000437321	-4.66273	4.84379e-07
Chr1	LOC_Os01g61044	LOC_Os01g61044_2	transmembrane amino acid transporter protein, putative, expressed	2.51235	1.36692	8.53788	5.68777	6.41146	5.51612	4.5712	0.00147289	3.02238	0.0294107	-1.42982	0.344267
Chr1	LOC_Os01g61080	LOC_Os01g61080_1	WRKY24, expressed	6.84647	8.59621	12.1537	28.9937	9.62868	37.613	3.29303	3.81968e-05	3.04718	0.000693392	-1.02355	0.948735
Chr1	LOC_Os01g61440	LOC_Os01g61440_1	expressed protein	10.9191	17.7037	60.0442	51.4175	34.4697	42.556	4.97326	5.9237e-09	2.70104	3.08219e-06	-1.74084	0.0180975
Chr1	LOC_Os01g61460	LOC_Os01g61460_1	leaf senescence related protein, putative, expressed	9.1239	17.5779	29.375	32.5075	19.6208	36.6074	2.95249	4.61881e-05	2.11814	0.00210203	-1.31882	0.264962
Chr1	LOC_Os01g61610	LOC_Os01g61610_1	flavonol synthase/flavanone 3-hydroxylase, putative, expressed	0	0	40.2179	18.7373	12.4127	6.12706	3248.18	6.4338e-05	772.865	0.000969515	-3.87396	2.01652e-05
Chr1	LOC_Os01g61610	LOC_Os01g61610_2	flavonol synthase/flavanone 3-hydroxylase, putative, expressed	0	0.586145	9.43658	2.07763	2.10642	1.7703	25.8991	2.04388e-05	6.66186	0.0222002	-3.66521	0.0255272
Chr1	LOC_Os01g61680	LOC_Os01g61680_1	expressed protein	5.27083	5.14724	48.599	70.1687	23.7826	29.0016	14.1884	0	5.01394	5.27897e-09	-2.67785	2.15814e-05
Chr1	LOC_Os01g61780	LOC_Os01g61780_1	vacuolar ATP synthase 98 kDa subunit, putative, expressed	17.4016	21.9898	21.6253	48.0093	20.1915	40.488	2.18817	0.00273988	1.53787	0.0627639	-1.34766	0.295748
Chr1	LOC_Os01g61990	LOC_Os01g61990_1	ankyrin repeat-containing protein, putative, expressed	6.45942	5.08471	19.7683	20.3279	11.7259	12.3547	4.3271	2.49441e-08	2.06423	0.00768447	-1.98585	0.003762
Chr1	LOC_Os01g62190	LOC_Os01g62190_1	ZOS1-15 - C2H2 zinc finger protein, expressed	0.37679	1.02502	15.6336	17.0605	10.2471	15.7339	28.8443	1.81191e-08	18.1194	2.09914e-06	-1.51223	0.252494
Chr1	LOC_Os01g62410	LOC_Os01g62410_1	MYB family transcription factor, putative, expressed	9.73154	10.522	33.1252	32.7432	17.0554	22.9355	4.08444	3.61527e-08	1.96457	0.000920085	-1.97625	0.00327364
Chr1	LOC_Os01g62420	LOC_Os01g62420_1	triosephosphate isomerase, cytosolic, putative, expressed	10.5337	13.5803	21.5363	22.5802	10.2573	14.2106	2.30439	0.00287754	1.01136	0.965548	-2.16128	0.00701558
Chr1	LOC_Os01g62430	LOC_Os01g62430_2	C2 domain containing protein, putative, expressed	1.89936	2.0668	0.840613	21.7867	0	20.0486	6.7341	0.00891144	4.96372	0.05581	-1.28739	0.772895
Chr1	LOC_Os01g62430	LOC_Os01g62430_3	C2 domain containing protein, putative, expressed	0.959769	5.43078	7.00874	40.946	5.32268	39.1873	9.29417	5.08451e-05	7.04514	0.000580343	-1.24448	0.671819
Chr1	LOC_Os01g62610	LOC_Os01g62610_1	peptidyl-prolyl cis-trans isomerase, FKBP-type, putative, expressed	0.490083	1.06658	34.7039	35.2577	3.39737	4.12138	56.0807	0	4.78815	0.0260571	-11.0881	5.55112e-16
Chr1	LOC_Os01g62670	LOC_Os01g62670_1	avr9/Cf-9 rapidly elicited protein, putative, expressed	0.210058	0.457153	7.08873	7.92592	4.48053	6.09137	27.5841	2.28885e-07	15.3243	4.33587e-05	-1.70332	0.194375
Chr1	LOC_Os01g62760	LOC_Os01g62760_1	protein phosphatase 2C, putative, expressed	20.4347	8.05939	105.249	146.083	36.5446	52.7883	10.7662	3.9968e-15	3.06821	2.5285e-05	-3.34542	4.57581e-07
Chr1	LOC_Os01g62770	LOC_Os01g62770_1	expressed protein	0.141913	0.154424	1.9889	4.28373	0.857649	1.48149	25.2828	7.19877e-07	7.52791	0.00819672	-3.17053	0.016757
Chr1	LOC_Os01g62780	LOC_Os01g62780_1	expressed protein	6.09528	4.90238	14.3678	16.1324	5.22874	6.91646	3.4571	0.000290298	1.08882	0.862242	-3.0076	0.00155576
Chr1	LOC_Os01g62790	LOC_Os01g62790_1	expressed protein	4.92452	5.27622	15.927	18.7527	7.91839	3.16365	4.26927	2.69589e-07	1.08871	0.825542	-3.70331	4.79475e-05
Chr1	LOC_Os01g62820	LOC_Os01g62820_1	Transcription initiation factor TFIID subunit A containing protein, expressed	7.01376	5.60227	13.5393	10.6608	10.1857	9.52032	2.40852	0.00572084	1.55008	0.0949493	-1.47009	0.19287
Chr1	LOC_Os01g62950	LOC_Os01g62950_1	ras-related protein, putative, expressed	3.29758	6.2405	13.1666	25.2455	6.26918	19.9565	5.04915	2.06073e-05	2.75352	0.023897	-1.73229	0.139619
Chr1	LOC_Os01g62970	LOC_Os01g62970_1	expressed protein	3.23731	5.61024	213.72	181.325	32.2241	27.8155	56.9901	0	6.82927	5.95168e-12	-7.90348	0
Chr1	LOC_Os01g62970	LOC_Os01g62970_2	expressed protein	0	0	47.0945	24.6673	2.88727	1.91903	2345.4	0.000131472	120.779	0.0231668	-17.9759	6.43929e-15
Chr1	LOC_Os01g62980	LOC_Os01g62980_1	LTPL101 - Protease inhibitor/seed storage/LTP family protein precursor, expressed	8.01673	4.74435	67.3814	56.4644	30.1494	16.9665	12.1048	0	3.64332	1.83303e-05	-3.1507	1.55908e-05
Chr1	LOC_Os01g63060	LOC_Os01g63060_1	phosphatidic acid phosphatase-related, putative, expressed	6.23955	14.7432	152.671	253.458	65.7842	169.875	24.452	0	11.3223	0	-2.04157	0.0213501
Chr1	LOC_Os01g63230	LOC_Os01g63230_1	growth regulator related protein, putative, expressed	21.6237	14.8	37.0323	41.0554	27.0055	24.137	2.66705	5.48932e-05	1.38954	0.114868	-1.81822	0.00625243
Chr1	LOC_Os01g63690	LOC_Os01g63690_1	hs1, putative, expressed	3.17358	8.76622	38.8053	53.0565	11.1085	25.7681	9.80155	1.9551e-13	3.12046	0.000362327	-2.96855	4.88823e-05
Chr1	LOC_Os01g63800	LOC_Os01g63800_1	pleckstrin homology domain-containing protein, putative, expressed	18.9497	25.4721	47.7478	37.8134	32.0979	35.8337	2.45031	0.00074984	1.52939	0.0810285	-1.5145	0.0889488
Chr1	LOC_Os01g63820	LOC_Os01g63820_2	double-stranded RNA binding motif containing protein, expressed	11.6199	13.0012	22.1883	20.1778	13.1422	14.8914	2.16985	0.00205515	1.13452	0.501975	-1.81141	0.0110588
Chr1	LOC_Os01g63890	LOC_Os01g63890_1	G10 protein, putative, expressed	47.1965	51.3572	92.5374	86.073	62.5486	66.6199	2.28267	0.000407158	1.30656	0.151212	-1.65457	0.0270725
Chr1	LOC_Os01g63910	LOC_Os01g63910_1	AT hook motif family protein, expressed	0	0.160543	1.63241	1.13811	0	3.25153	20.9382	0.000587807	19.2954	0.00777936	-1.04244	0.958621
Chr1	LOC_Os01g63930	LOC_Os01g63930_2	cytochrome P450, putative, expressed	1.71383	1.98924	4.36138	6.72528	3.53373	2.78311	3.76603	0.000756199	1.71008	0.270356	-2.08506	0.0466316
Chr1	LOC_Os01g63970	LOC_Os01g63970_1	sialyltransferase family domain containing protein, expressed	4.51625	4.72167	12.7374	7.39545	4.81657	6.67662	2.774	0.00532834	1.23207	0.583381	-2.12667	0.0235837
Chr1	LOC_Os01g63980	LOC_Os01g63980_1	ZOS1-17 - C2H2 zinc finger protein, expressed	0.267409	0.387978	16.0758	14.7088	5.7989	4.13572	57.4063	2.22045e-16	14.7946	2.53623e-05	-3.67372	2.75901e-05
Chr1	LOC_Os01g64000	LOC_Os01g64000_1	bZIP transcription factor, putative, expressed	0	0	21.4649	17.4391	2.73065	3.76949	1913.16	0.00018907	244.751	0.00832591	-7.19529	1.09411e-09
Chr1	LOC_Os01g64170	LOC_Os01g64170_1	glycosyl hydrolases family 17, putative, expressed	3.39513	3.48689	14.5618	14.9696	5.08554	6.63733	5.37753	2.42695e-13	1.68964	0.0489976	-3.01681	6.96686e-06
Chr1	LOC_Os01g64170	LOC_Os01g64170_2	glycosyl hydrolases family 17, putative, expressed	22.7357	22.3373	48.5923	53.1589	31.1381	40.5067	2.83075	3.8818e-06	1.57959	0.020374	-1.70029	0.0178913
Chr1	LOC_Os01g64170	LOC_Os01g64170_3	glycosyl hydrolases family 17, putative, expressed	0.149229	2.111	126.559	113.816	28.8066	48.7267	138.91	0	34.9791	0	-3.73573	2.14789e-07
Chr1	LOC_Os01g64170	LOC_Os01g64170_5	glycosyl hydrolases family 17, putative, expressed	0	1.58956	8.08136	8.23099	4.51797	7.96377	13.2354	6.959e-05	7.94396	0.00316669	-1.57193	0.298849
Chr1	LOC_Os01g64250	LOC_Os01g64250_1	hemerythrin family protein, expressed	8.38488	9.56916	16.8577	23.3554	6.10705	5.93047	2.82401	0.000149252	-1.4909	0.225262	-3.98448	3.51171e-06
Chr1	LOC_Os01g64262	LOC_Os01g64262_2	hydrolase, alpha/beta fold family, putative, expressed	0.183298	0	1.82528	5.53295	1.95486	0.212614	38.3261	0.00187499	9.31549	0.0755468	-3.84279	0.0938521
Chr1	LOC_Os01g64280	LOC_Os01g64280_1	sorting nexin 1, putative, expressed	18.212	17.5547	27.9598	31.3866	23.7244	25.2183	2.08006	0.00205606	1.36076	0.102207	-1.44821	0.0999529
Chr1	LOC_Os01g64300	LOC_Os01g64300_1	DUF584 domain containing protein, putative, expressed	3.01377	2.24384	19.1299	10.8529	9.98087	7.72754	7.1756	2.55264e-05	3.33343	0.0163443	-2.04455	0.0654796
Chr1	LOC_Os01g64360	LOC_Os01g64360_1	MYB family transcription factor, putative, expressed	2.41815	2.01219	149.044	169.173	47.6347	80.8473	89.0585	0	28.4938	0	-2.96421	8.07357e-06
Chr1	LOC_Os01g64420	LOC_Os01g64420_1	transposon protein, putative, unclassified, expressed	0.100734	0.219229	1.28175	1.46968	0.644597	1.05161	10.5774	0.00220328	5.13505	0.04658	-1.9493	0.277273
Chr1	LOC_Os01g64470	LOC_Os01g64470_1	harpin-induced protein 1 domain containing protein, expressed	7.22957	10.8389	33.4185	72.0964	22.1029	89.0765	7.25476	1.39408e-11	6.14244	1.25171e-07	-1.11817	0.750015
Chr1	LOC_Os01g64520	LOC_Os01g64520_1	uricase, putative, expressed	29.6174	21.1851	166.371	104.406	39.9806	31.952	6.74913	3.06066e-12	1.40312	0.113313	-4.56479	4.6035e-09
Chr1	LOC_Os01g64560	LOC_Os01g64560_2	helix-loop-helix DNA-binding protein, putative, expressed	0.140523	0	3.4724	4.66595	4.19628	4.07495	64.6726	1.04651e-08	51.9333	9.52452e-08	-1.17723	0.603532
Chr1	LOC_Os01g64630	LOC_Os01g64630_1	actin, putative, expressed	122.318	158.653	206.959	295.38	165.398	222.35	2.24207	0.00400085	1.38022	0.0962485	-1.53798	0.103208
Chr1	LOC_Os01g64630	LOC_Os01g64630_4	actin, putative, expressed	9.98876	21.4476	25.2617	47.2915	12.6504	37.966	2.90397	0.000222673	1.62088	0.115196	-1.69393	0.0908959
Chr1	LOC_Os01g64650	LOC_Os01g64650_1	VAMP-like protein YKT62, putative, expressed	43.3304	54.5219	100.128	124.108	86.2893	112.382	2.88916	4.31471e-06	2.0286	0.000175767	-1.3468	0.200664
Chr1	LOC_Os01g64700	LOC_Os01g64700_2	OsFBT3 - F-box and tubby domain containing protein, expressed	0	0	3.25794	2.24207	0	0	334.062	0.00609339	#N/A	#N/A	-306.693	0.00697296
Chr1	LOC_Os01g64730	LOC_Os01g64730_1	bZIP transcription factor domain containing protein, expressed	17.5136	28.3747	99.2577	121.2	45.9693	57.6714	6.08005	1.68754e-13	2.26771	5.57979e-05	-2.54036	6.58005e-05
Chr1	LOC_Os01g64730	LOC_Os01g64730_2	bZIP transcription factor domain containing protein, expressed	2.98321	3.87047	7.74408	11.7758	4.40527	6.7876	3.59709	0.00351447	1.62078	0.315956	-2.09019	0.0534353
Chr1	LOC_Os01g64750	LOC_Os01g64750_1	sterol 3-beta-glucosyltransferase, putative, expressed	5.56891	7.31616	16.8319	18.0401	9.27099	11.4225	3.41077	3.07949e-06	1.60215	0.0873571	-2.01656	0.00470675
Chr1	LOC_Os01g64790	LOC_Os01g64790_1	AP2 domain containing protein, expressed	0.893324	2.37619	37.0106	41.3472	17.6784	26.1353	30.4262	0	13.4705	1.11022e-15	-2.14244	0.00188344
Chr1	LOC_Os01g64870	LOC_Os01g64870_1	expressed protein	31.0277	24.0638	55.8649	39.2232	34.7154	27.7452	2.18236	0.00254678	1.12527	0.5574	-1.83969	0.0112754
Chr1	LOC_Os01g64970	LOC_Os01g64970_1	CAMK_CAMK_like.11 - CAMK includes calcium/calmodulin depedent protein kinases, expressed	33.8614	51.5668	84.507	107.116	39.339	48.1462	2.83317	2.58197e-05	1.02737	0.893079	-2.61313	3.201e-05
Chr1	LOC_Os01g65080	LOC_Os01g65080_3	ZOS1-18 - C2H2 zinc finger protein, expressed	1.02298	0	5.05566	4.80343	0	0	11.4375	0.00013126	-58.8887	0.0704844	-636.863	0.00195474
Chr1	LOC_Os01g65310	LOC_Os01g65310_1	DUF803 domain containing, putative, expressed	12.6271	8.52846	32.5673	20.1532	19.968	14.4447	3.14864	7.37042e-05	1.61076	0.0662078	-1.85473	0.0224905
Chr1	LOC_Os01g65380	LOC_Os01g65380_1	patellin protein, putative, expressed	10.7791	17.3148	29.7452	30.988	21.0074	24.4853	2.74643	0.000123471	1.62606	0.0181572	-1.5961	0.0349336
Chr1	LOC_Os01g65410	LOC_Os01g65410_1	serine hydroxymethyltransferase, mitochondrial precursor, putative, expressed	20.8633	17.7065	64.3962	63.1809	43.1331	44.7194	4.14749	2.44069e-09	2.26029	3.11535e-05	-1.73596	0.0153229
Chr1	LOC_Os01g65460	LOC_Os01g65460_2	beta-galactosidase precursor, putative, expressed	1.80316	1.77525	3.94269	4.79498	1.69413	1.49397	3.0618	0.00224853	-1.12363	0.804352	-3.25862	0.00181814
Chr1	LOC_Os01g65500	LOC_Os01g65500_1	chloride channel protein, putative, expressed	0.0550017	0.0598505	0.9737	1.38355	0.293296	1.08458	23.1875	0.00132094	10.6194	0.0197606	-2.06213	0.297489
Chr1	LOC_Os01g65510	LOC_Os01g65510_1	OsFBX31 - F-box domain containing protein, expressed	0.892711	1.69997	10.7416	8.08411	6.90254	6.60125	9.19362	6.82706e-06	5.21364	0.00138811	-1.66256	0.169088
Chr1	LOC_Os01g65520	LOC_Os01g65520_1	Sad1 / UNC-like C-terminal domain containing protein, putative, expressed	10.2395	13.8571	109.384	133.728	47.5621	85.6126	12.7201	0	5.52525	1.22125e-15	-2.17973	0.0047152
Chr1	LOC_Os01g65650	LOC_Os01g65650_1	receptor-like protein kinase HAIKU2 precursor, putative, expressed	13.5685	14.9799	56.1996	70.5312	13.9645	8.7641	5.57482	1.39566e-12	-1.25521	0.272311	-6.6113	1.75415e-14
Chr1	LOC_Os01g65660	LOC_Os01g65660_1	amino acid transporter, putative, expressed	1.11946	1.64808	10.1275	8.94483	3.30078	3.36084	8.67581	4.60194e-09	2.40768	0.0735798	-3.40634	7.75047e-05
Chr1	LOC_Os01g65670	LOC_Os01g65670_1	amino acid transporter, putative, expressed	2.62234	5.01826	11.906	7.91569	9.83673	5.34929	3.33676	0.00167982	2.0079	0.0915386	-1.57067	0.180991
Chr1	LOC_Os01g65760	LOC_Os01g65760_1	retrotransposon protein, putative, unclassified, expressed	0.171684	0	6.4586	4.40504	1.83101	1.69272	68.4003	6.28961e-07	17.5273	0.00329724	-3.67509	0.00996029
Chr1	LOC_Os01g65780	LOC_Os01g65780_1	glycosyl transferase, putative, expressed	42.3895	45.6606	85.005	94.4126	33.9226	42.287	2.56135	0.000135468	-1.16022	0.422772	-2.8171	1.00587e-05
Chr1	LOC_Os01g65780	LOC_Os01g65780_2	glycosyl transferase, putative, expressed	1.34216	2.65543	6.75013	5.7088	2.66764	2.8306	3.97282	0.000437662	1.38617	0.505051	-2.69532	0.00662693
Chr1	LOC_Os01g65780	LOC_Os01g65780_3	glycosyl transferase, putative, expressed	0.979696	3.05282	8.91818	9.58874	2.56462	3.97736	5.89572	5.84299e-07	1.64331	0.239109	-3.39814	0.000103785
Chr1	LOC_Os01g65780	LOC_Os01g65780_4	glycosyl transferase, putative, expressed	4.38181	0	30.7537	19.5441	15.9726	7.13087	13.936	4.70833e-06	5.05854	0.00540978	-2.63054	0.00119986
Chr1	LOC_Os01g65900	LOC_Os01g65900_1	chitin-inducible gibberellin-responsive protein, putative, expressed	44.1751	43.4536	85.0497	77.8584	78.1571	71.1768	2.34331	0.00046404	1.69894	0.00298098	-1.30769	0.254303
Chr1	LOC_Os01g65920	LOC_Os01g65920_2	F-box/LRR-repeat protein 2, putative, expressed	35.4809	20.1284	78.5153	66.0677	50.0692	36.6387	3.24684	9.97872e-06	1.53886	0.0598038	-2.00206	0.00342609
Chr1	LOC_Os01g66120	LOC_Os01g66120_1	No apical meristem protein, putative, expressed	57.1458	81.4494	1183.59	996.498	521.37	706.222	20.0814	0	8.87421	0	-2.14195	0.00565049
Chr1	LOC_Os01g66120	LOC_Os01g66120_3	No apical meristem protein, putative, expressed	1.00456	0.756779	17.1854	28.3796	6.67543	17.4785	31.6307	0	13.397	2.97611e-10	-2.2373	0.00642111
Chr1	LOC_Os01g66130	LOC_Os01g66130_1	armadillo/beta-catenin repeat family protein, putative, expressed	2.34441	3.50775	8.49522	8.0793	4.43805	4.96286	3.56775	0.000123286	1.60873	0.190456	-2.10048	0.0169098
Chr1	LOC_Os01g66240	LOC_Os01g66240_1	mitochondrion protein, putative, expressed	14.7091	13.4449	46.6545	41.5391	20.0797	26.0475	3.93846	5.53145e-08	1.62431	0.0403447	-2.29857	0.000460709
Chr1	LOC_Os01g66530	LOC_Os01g66530_1	ARGOS, putative, expressed	0.359701	1.76135	15.5216	25.3349	7.09698	9.38772	24.1995	2.66501e-10	7.76234	0.00120801	-2.95422	0.00227475
Chr1	LOC_Os01g66890	LOC_Os01g66890_1	BTBZ1 - Bric-a-Brac, Tramtrack, and Broad Complex BTB domain with TAZ zinc finger and Calmodulin-binding domains, expressed	14.886	14.4751	17.6387	36.7549	11.7099	23.0225	2.28641	0.00357875	1.17395	0.54119	-1.84434	0.0336135
Chr1	LOC_Os01g67250	LOC_Os01g67250_1	Rad21 / Rec8 like protein, putative, expressed	33.8183	32.5177	61.2569	62.802	36.5242	38.4137	2.34879	0.00114358	1.12387	0.510897	-1.97856	0.00495124
Chr1	LOC_Os01g67420	LOC_Os01g67420_1	lipase, putative, expressed	1.63343	3.11051	6.00282	6.75026	3.54632	4.53371	3.41147	0.000879854	1.71127	0.18018	-1.8909	0.0360026
Chr1	LOC_Os01g67480	LOC_Os01g67480_1	helix-loop-helix DNA-binding domain containing protein, expressed	26.3728	33.635	84.7162	138.862	65.6285	98.4609	4.65168	4.16284e-10	2.73205	5.13794e-07	-1.61205	0.0551858
Chr1	LOC_Os01g67500	LOC_Os01g67500_1	armadillo/beta-catenin repeat family protein, putative, expressed	4.26543	4.15923	6.74209	11.4263	4.01736	4.30509	2.68508	0.0027193	-1.01793	0.956274	-2.58894	0.00178508
Chr1	LOC_Os01g67750	LOC_Os01g67750_1	expressed protein	3.03951	3.93151	7.93171	6.80908	4.58721	5.05564	2.66353	0.00334536	1.3821	0.332028	-1.82237	0.0540232
Chr1	LOC_Os01g67850	LOC_Os01g67850_1	zinc finger, RING-type, putative, expressed	33.038	28.477	78.2192	75.4211	49.5058	43.8163	3.13275	9.15965e-07	1.50852	0.0328995	-1.96617	0.00230999
Chr1	LOC_Os01g67860	LOC_Os01g67860_1	fructose-bisphospate aldolase isozyme, putative, expressed	85.6741	112.747	130.156	186.413	103.136	101.29	2.00186	0.0099539	1.03197	0.862121	-1.8368	0.013617
Chr1	LOC_Os01g68060	LOC_Os01g68060_1	copine, putative, expressed	21.1516	31.3788	131.213	169.337	58.8014	119.074	7.21598	3.31291e-13	3.39076	1.02436e-07	-2.0151	0.0135974
Chr1	LOC_Os01g68160	LOC_Os01g68160_1	ZOS1-22 - C2H2 zinc finger protein, expressed	15.5315	17.2603	24.3755	29.5927	18.209	20.4432	2.07125	0.00355604	1.17426	0.485404	-1.67081	0.0315617
Chr1	LOC_Os01g68310	LOC_Os01g68310_1	sas10/Utp3 family protein, expressed	8.22602	9.82879	50.1482	102.082	25.631	65.2951	10.4324	0	5.00986	1.04761e-07	-1.97277	0.0246714
Chr1	LOC_Os01g68320	LOC_Os01g68320_1	DEAD-box ATP-dependent RNA helicase 30, putative, expressed	12.1721	9.46086	61.6311	88.8815	43.7046	58.8289	8.61429	0	4.6914	2.83107e-14	-1.743	0.0215404
Chr1	LOC_Os01g68320	LOC_Os01g68320_2	DEAD-box ATP-dependent RNA helicase 30, putative, expressed	0	0	0.560797	3.22989	0.900917	0.849205	313.357	0.00722887	116.659	0.0241627	-2.48989	0.169587
Chr1	LOC_Os01g68320	LOC_Os01g68320_3	DEAD-box ATP-dependent RNA helicase 30, putative, expressed	9.7472	23.4889	52.5701	56.701	27.1037	51.7704	4.21374	2.68034e-07	2.39674	0.000831562	-1.66097	0.0581132
Chr1	LOC_Os01g68320	LOC_Os01g68320_4	DEAD-box ATP-dependent RNA helicase 30, putative, expressed	18.6731	13.663	36.8094	38.2792	18.0264	21.224	2.8982	9.66258e-06	1.20107	0.362203	-2.2883	0.000202353
Chr1	LOC_Os01g68330	LOC_Os01g68330_1	antigen peptide transporter-like 1, chloroplast precursor, putative, expressed	22.4085	23.2024	40.1942	33.3738	21.2666	28.8551	2.03709	0.00459236	1.0922	0.663471	-1.76851	0.0194148
Chr1	LOC_Os01g68570	LOC_Os01g68570_1	expressed protein	4.47839	11.2295	19.174	18.6122	5.39917	8.35663	3.08319	0.00396117	-1.13049	0.814248	-3.28887	0.00192697
Chr1	LOC_Os01g68650	LOC_Os01g68650_1	plant-specific domain TIGR01615 family protein, expressed	2.02688	2.52065	11.2132	12.6736	3.86012	7.05319	6.57778	3.90726e-05	2.37185	0.126658	-2.63786	0.0234363
Chr1	LOC_Os01g68770	LOC_Os01g68770_1	selenium-binding protein, putative, expressed	43.0526	36.4691	424.167	308.252	161.824	134.286	11.6628	1.11022e-16	3.69985	1.38333e-11	-2.9891	6.77935e-05
Chr1	LOC_Os01g69030	LOC_Os01g69030_1	sucrose-phosphate synthase, putative, expressed	0	0	3.46407	2.88767	0	1.36183	702.802	0.00149051	116.639	0.0310171	-5.64237	0.0103463
Chr1	LOC_Os01g69040	LOC_Os01g69040_1	zinc finger, C3HC4 type domain containing protein, expressed	9.06086	8.7487	26.1223	29.7905	16.4686	19.9839	3.9324	6.81763e-07	2.02831	0.00625523	-1.83655	0.0184978
Chr1	LOC_Os01g69100	LOC_Os01g69100_1	expressed protein	52.6612	64.8144	111.018	101.344	74.9749	77.5408	2.28952	0.000453818	1.29821	0.162018	-1.66914	0.0209651
Chr1	LOC_Os01g69830	LOC_Os01g69830_1	OsSPL2 - SBP-box gene family member, expressed	11.0686	10.5277	105.685	71.6897	21.5106	13.6948	10.4388	0	1.62619	0.0570777	-6.08613	5.10392e-12
Chr1	LOC_Os01g69870	LOC_Os01g69870_1	expressed protein	18.0405	15.3217	40.652	29.6633	23.229	24.2435	2.65523	0.00346963	1.41096	0.220132	-1.78079	0.0586712
Chr1	LOC_Os01g69870	LOC_Os01g69870_2	expressed protein	0.497202	0.180345	4.03425	2.83491	1.9443	2.69138	11.6952	0.0041391	6.29936	0.038311	-1.75541	0.385071
Chr1	LOC_Os01g69920	LOC_Os01g69920_1	histidine kinase, putative, expressed	32.3019	29.2985	138.025	124.757	55.2643	54.3775	5.37462	2.04549e-09	1.76995	0.00222568	-2.87833	4.42337e-05
Chr1	LOC_Os01g69920	LOC_Os01g69920_3	histidine kinase, putative, expressed	0	0	0.988885	0.97748	0.870298	0.721181	243.774	0.00921789	153.827	0.0161991	-1.46229	0.521494
Chr1	LOC_Os01g70110	LOC_Os01g70110_1	No apical meristem protein, putative, expressed	9.82253	13.2409	35.524	29.3549	19.5442	16.3251	3.56784	1.23419e-05	1.56356	0.0928048	-2.16376	0.00419284
Chr1	LOC_Os01g70130	LOC_Os01g70130_1	protein kinase domain containing protein, expressed	8.04688	8.96312	15.1428	15.1095	9.055	10.6568	2.23229	0.00142887	1.15347	0.564254	-1.83319	0.0157922
Chr1	LOC_Os01g70170	LOC_Os01g70170_1	transaldolase, putative, expressed	69.2028	109.982	243.955	179.997	160.256	151.086	3.04	0.000122566	1.74629	0.00370086	-1.64546	0.0647957
Chr1	LOC_Os01g70370	LOC_Os01g70370_1	serine palmitoyltransferase 2, putative, expressed	0	0.303983	2.26667	1.12434	0.297932	0.216024	13.7363	0.00681284	1.70987	0.610822	-7.55633	0.0158669
Chr1	LOC_Os01g70500	LOC_Os01g70500_1	expressed protein	0.863501	0.939626	8.59874	8.4402	1.9734	1.28778	11.6598	7.24075e-06	1.80616	0.42224	-6.11216	0.000533841
Chr1	LOC_Os01g70550	LOC_Os01g70550_1	heparan-alpha-glucosaminide N-acetyltransferase, putative, expressed	7.89402	8.76348	19.586	31.2099	13.0962	16.0009	3.80655	2.26772e-07	1.73675	0.0290715	-2.07178	0.00361914
Chr1	LOC_Os01g70550	LOC_Os01g70550_3	heparan-alpha-glucosaminide N-acetyltransferase, putative, expressed	27.555	26.4228	63.3123	86.0446	28.5992	29.0231	3.45637	9.13609e-08	1.06234	0.746788	-3.08466	7.28295e-07
Chr1	LOC_Os01g70710	LOC_Os01g70710_1	heavy metal-associated domain containing protein, expressed	8.28024	6.67816	32.3351	27.2488	15.2722	13.4464	4.99896	2.41472e-09	1.90723	0.0138827	-2.48403	0.000170906
Chr1	LOC_Os01g70770	LOC_Os01g70770_1	glutathione S-transferase, putative, expressed	15.2266	24.5111	34.8086	34.5668	24.1574	38.6811	2.21889	0.00166085	1.58575	0.0532597	-1.326	0.264884
Chr1	LOC_Os01g70780	LOC_Os01g70780_1	WD40-like domain containing protein, putative, expressed	12.724	15.1791	34.4139	27.4074	18.6967	20.4441	2.81056	1.05313e-05	1.40005	0.164144	-1.89971	0.0096815
Chr1	LOC_Os01g70790	LOC_Os01g70790_1	SRC2 protein, putative, expressed	15.8542	26.9777	51.3302	58.2418	33.3629	59.7362	3.24776	7.10504e-06	2.18189	0.00082355	-1.40903	0.163261
Chr1	LOC_Os01g70800	LOC_Os01g70800_1	mitochondrial carrier protein, putative, expressed	4.52482	3.58089	7.50968	10.9682	8.44499	7.63421	2.85001	0.00726926	1.96737	0.074506	-1.37475	0.332345
Chr1	LOC_Os01g70820	LOC_Os01g70820_1	lumenal PsbP, putative, expressed	22.7085	15.7814	65.0311	132.678	59.2234	135.244	6.27853	5.30013e-10	4.98221	6.85904e-10	-1.19745	0.526866
Chr1	LOC_Os01g70860	LOC_Os01g70860_1	esterase, putative, expressed	0.931719	0.506929	8.24716	5.62491	0.662451	0.900615	11.707	0.000267477	1.06069	0.945159	-10.4369	0.000450112
Chr1	LOC_Os01g70950	LOC_Os01g70950_1	spermatogenesis-associated protein 20 precursor, putative, expressed	21.9493	18.7854	49.117	41.7508	21.1074	21.5264	2.80927	1.66094e-05	1.03929	0.839697	-2.56098	3.96171e-05
Chr1	LOC_Os01g70950	LOC_Os01g70950_2	spermatogenesis-associated protein 20 precursor, putative, expressed	1.34519	1.19764	3.72095	5.84473	0.391267	1.91497	4.69676	0.000668499	-1.11866	0.870781	-4.93623	0.00162878
Chr1	LOC_Os01g70980	LOC_Os01g70980_1	expressed protein	44.0432	48.6058	90.7232	80.1455	58.2985	52.7179	2.32947	0.000237385	1.19813	0.33564	-1.84399	0.00839632
Chr1	LOC_Os01g71000	LOC_Os01g71000_1	protein kinase APK1B, chloroplast precursor, putative, expressed	14.2751	15.7398	36.761	31.7776	20.9504	22.4929	2.88663	1.00317e-05	1.44297	0.0609939	-1.8941	0.00567158
Chr1	LOC_Os01g71010	LOC_Os01g71010_1	lipase precursor, putative, expressed	25.7111	29.8586	92.5154	61.9581	48.6201	47.7424	3.55147	4.14341e-07	1.73309	0.00404763	-1.94143	0.00629314
Chr1	LOC_Os01g71090	LOC_Os01g71090_1	xylanase inhibitor, putative, expressed	1.18013	0.592691	5.32341	4.38435	4.55033	1.05298	6.68465	0.000753169	3.09946	0.103072	-2.06294	0.192865
Chr1	LOC_Os01g71310	LOC_Os01g71310_1	cytokinin dehydrogenase precursor, putative, expressed	2.11061	3.2598	16.7235	15.7563	5.73632	5.13328	7.64112	4.52056e-11	2.03571	0.0601025	-3.5498	3.62958e-06
Chr1	LOC_Os01g71624	LOC_Os01g71624_2	expressed protein	0	0	26.141	19.2368	6.63084	10.0965	1418.15	0.000358254	399.003	0.00342853	-3.27624	0.000272216
Chr1	LOC_Os01g71624	LOC_Os01g71624_3	expressed protein	0.430119	2.34019	110.171	52.15	24.7709	15.9652	76.275	0	14.8141	1.9223e-07	-4.85668	1.5047e-07
Chr1	LOC_Os01g71624	LOC_Os01g71624_5	expressed protein	1.60007	1.35421	40.5222	29.6056	2.84412	4.33063	29.8045	0	2.38058	0.112548	-11.8248	0
Chr1	LOC_Os01g71670	LOC_Os01g71670_1	glycosyl hydrolases family 17, putative, expressed	23.7429	2.36066	29.604	50.6902	88.4335	75.771	3.66412	0.00385875	6.07712	9.98425e-06	1.73124	0.0212473
Chr1	LOC_Os01g71690	LOC_Os01g71690_3	recA protein, expressed	1.57178	0	6.26071	6.95863	3.01734	1.96902	9.9892	0.000159759	3.02896	0.132254	-3.12866	0.0025403
Chr1	LOC_Os01g71770	LOC_Os01g71770_1	RNA recognition motif containing protein, putative, expressed	44.3828	51.2706	100.634	88.7646	66.19	64.1667	2.50773	0.000161421	1.36222	0.0984639	-1.74405	0.0162359
Chr1	LOC_Os01g71830	LOC_Os01g71830_1	glycosyl hydrolases family 17, putative, expressed	0.80888	1.17359	33.5618	10.3092	22.717	29.555	28.5	1.05361e-11	25.9441	0	-1.03803	0.914718
Chr1	LOC_Os01g71860	LOC_Os01g71860_1	glycosyl hydrolases family 17, putative, expressed	0.136741	0.967172	6.43009	5.50348	0.875003	1.90334	13.8908	1.85485e-06	2.54527	0.217359	-5.17643	0.000420697
Chr1	LOC_Os01g71970	LOC_Os01g71970_1	GRAS family transcription factor containing protein, expressed	7.89758	9.73967	43.5747	36.2358	28.0759	28.7036	5.73536	8.34666e-13	3.21659	2.06334e-06	-1.68734	0.0209972
Chr1	LOC_Os01g72009	LOC_Os01g72009_1	expressed protein	137.189	203.74	946.288	947.726	469.737	517.536	7.06001	5.22937e-12	2.90518	1.3651e-08	-2.2983	0.00140563
Chr1	LOC_Os01g72270	LOC_Os01g72270_1	cytochrome P450, putative, expressed	0	0	60.1817	28.7524	9.66817	5.71481	4449.44	3.1809e-05	583.131	0.00172194	-7.03963	2.3157e-10
Chr1	LOC_Os01g72330	LOC_Os01g72330_1	OsRR4 type-A response regulator, expressed	14.3845	13.5582	39.789	51.9822	32.6266	28.7877	4.11262	1.64886e-08	2.19052	0.000180007	-1.77882	0.0133606
Chr1	LOC_Os01g72340	LOC_Os01g72340_1	beta-galactosidase, putative, expressed	15.1309	16.5986	59.4798	49.9231	38.0904	30.9162	4.37016	2.33418e-09	2.17311	5.09658e-05	-1.90594	0.00772998
Chr1	LOC_Os01g72360	LOC_Os01g72360_1	expressed protein	0.156482	0.851387	15.9288	31.6475	10.8477	31.4012	57.8413	3.68594e-14	41.0934	1.48628e-10	-1.33011	0.43368
Chr1	LOC_Os01g72460	LOC_Os01g72460_1	NADPH quinone oxidoreductase, putative, expressed	18.1927	20.0049	97.4675	126.017	59.6369	87.5194	7.3477	1.44329e-14	3.83356	2.65826e-10	-1.81115	0.0109754
Chr1	LOC_Os01g72490	LOC_Os01g72490_1	LRP1, putative, expressed	1.17418	2.04431	19.3143	16.0677	2.75498	3.63195	13.9621	3.05311e-14	1.98225	0.19753	-6.65588	1.99157e-09
Chr1	LOC_Os01g72490	LOC_Os01g72490_2	LRP1, putative, expressed	2.19235	1.04968	20.182	9.70605	10.2878	5.39116	11.5802	2.45324e-09	4.74007	0.000365848	-2.31863	0.0168622
Chr1	LOC_Os01g72520	LOC_Os01g72520_1	phosphoesterase family protein, putative, expressed	2.41175	4.16278	24.0162	35.0612	7.89375	9.64649	11.3153	0	2.67321	0.00497144	-4.0092	1.15234e-08
Chr1	LOC_Os01g72530	LOC_Os01g72530_1	OsCML31 - Calmodulin-related calcium sensor protein, expressed	7.32365	13.105	162.604	185.37	95.8107	178.961	21.5938	0	13.4947	0	-1.51575	0.100797
Chr1	LOC_Os01g72570	LOC_Os01g72570_1	expressed protein	3.12163	3.4676	20.4356	36.8407	17.2703	24.5165	10.7763	0	6.30363	3.31069e-13	-1.61866	0.05568
Chr1	LOC_Os01g72570	LOC_Os01g72570_2	expressed protein	12.6301	13.3463	72.4573	54.3589	13.9371	17.7834	6.20064	1.59206e-13	1.21312	0.394994	-4.83369	7.49323e-11
Chr1	LOC_Os01g72610	LOC_Os01g72610_1	glycosyltransferase, putative, expressed	6.35223	14.8744	57.2947	56.6339	28.1276	37.4006	6.8871	5.58997e-13	3.11786	1.7273e-06	-2.08613	0.00148568
Chr1	LOC_Os01g72690	LOC_Os01g72690_1	NAD kinase, putative, expressed	10.3704	17.192	26.7988	20.3788	15.291	12.7556	2.19553	0.00118097	1.02466	0.917094	-2.02338	0.00538565
Chr1	LOC_Os01g72810	LOC_Os01g72810_1	secreted glycoprotein, putative, expressed	0	0.100693	2.45725	2.14149	1.67771	2.03938	47.8273	0.000594152	30.6266	0.00265	-1.47156	0.520713
Chr1	LOC_Os01g72834	LOC_Os01g72834_1	RNA recognition motif containing protein, putative, expressed	5.02387	6.62845	9.44967	11.5632	4.55425	7.5756	2.27788	0.00523723	1.03815	0.897626	-2.07554	0.0170029
Chr1	LOC_Os01g72860	LOC_Os01g72860_1	MAC/Perforin domain containing protein, putative, expressed	19.1651	24.3199	78.4141	74.3966	34.21	38.6177	4.45113	9.38374e-10	1.67408	0.00679332	-2.51668	5.29972e-05
Chr1	LOC_Os01g72890	LOC_Os01g72890_2	transposon protein, putative, CACTA, En/Spm sub-class, expressed	2.9509	1.1394	8.53113	5.74676	3.04561	5.1895	4.32821	0.00319695	1.95945	0.218458	-2.09727	0.0911508
Chr1	LOC_Os01g72900	LOC_Os01g72900_1	abscisic stress-ripening, putative, expressed	4.5558	7.43614	81.5968	65.3218	60.4306	64.7345	15.5687	1.11022e-16	10.4312	1.66533e-15	-1.40976	0.16307
Chr1	LOC_Os01g72910	LOC_Os01g72910_1	abscisic stress-ripening, putative, expressed	2.18398	5.80925	30.3398	23.9282	29.2445	36.5919	8.69827	1.11804e-06	8.28147	2.41613e-08	1.01126	0.970802
Chr1	LOC_Os01g72970	LOC_Os01g72970_1	DUF630/DUF632 domains containing protein, putative, expressed	0.612478	1.69648	9.48741	8.5157	4.39429	5.94184	9.9833	2.04946e-09	4.51284	0.000406873	-2.08885	0.013426
Chr1	LOC_Os01g72980	LOC_Os01g72980_2	tRNA uridine 5-carboxymethylaminomethyl modification enzyme gidA, putative, expressed	0	0	1.62064	1.35098	0	2.90246	233.717	0.00969786	176.677	0.0178627	-1.2454	0.789052
Chr1	LOC_Os01g73000	LOC_Os01g73000_1	copine, putative, expressed	46.3685	35.6729	117.395	85.733	41.3411	37.084	3.12708	1.5813e-05	-1.0546	0.779859	-3.12855	2.67131e-06
Chr1	LOC_Os01g73040	LOC_Os01g73040_1	CBS domain-containing protein, putative, expressed	3.15923	3.85698	9.37821	6.28003	5.17724	5.18396	2.83302	0.00662167	1.47602	0.304734	-1.81689	0.0826266
Chr1	LOC_Os01g73110	LOC_Os01g73110_1	expressed protein	4.1432	2.48743	147.485	151.228	22.5507	16.2405	55.6946	0	5.75663	8.07518e-07	-9.15584	0
Chr1	LOC_Os01g73120	LOC_Os01g73120_1	expressed protein	15.6473	19.4211	35.0314	35.7932	19.6864	23.1128	2.54197	0.00012506	1.21758	0.413116	-1.97745	0.00410561
Chr1	LOC_Os01g73140	LOC_Os01g73140_1	ubiquitin-fold modifier 1 precursor, putative, expressed	32.3223	46.6132	82.5129	63.6732	49.0079	58.7223	2.36567	0.000764464	1.3671	0.128306	-1.63633	0.0328388
Chr1	LOC_Os01g73300	LOC_Os01g73300_1	VAMP-like protein YKT62, putative, expressed	7.98408	7.58221	18.6316	17.8197	9.2891	10.103	2.92261	0.00139334	1.23716	0.559146	-2.23771	0.00765738
Chr1	LOC_Os01g73530	LOC_Os01g73530_1	ABC transporter, ATP-binding protein, putative, expressed	6.92876	4.83824	32.387	32.6213	14.779	14.4407	6.89251	6.10623e-15	2.45605	1.08041e-05	-2.65377	1.32034e-05
Chr1	LOC_Os01g73530	LOC_Os01g73530_2	ABC transporter, ATP-binding protein, putative, expressed	8.75718	12.4471	35.152	35.6553	14.0093	21.9692	4.23325	1.6407e-09	1.69843	0.01111	-2.36222	0.000326787
Chr1	LOC_Os01g73670	LOC_Os01g73670_3	expressed protein	0	0.460211	0.80219	3.52593	3.22179	2.73317	11.6017	0.00246574	13.0613	0.000230909	1.18308	0.758267
Chr1	LOC_Os01g73670	LOC_Os01g73670_4	expressed protein	1.39309	1.38957	3.72499	3.97151	2.22859	1.75056	3.45471	0.00936615	1.42922	0.512408	-2.2894	0.0471219
Chr1	LOC_Os01g73880	LOC_Os01g73880_1	eukaryotic translation initiation factor, putative, expressed	27.1469	31.1544	56.6263	58.2121	48.7282	49.3841	2.47626	0.000203136	1.68055	0.00579242	-1.39568	0.139368
Chr1	LOC_Os01g73970	LOC_Os01g73970_1	lysine ketoglutarate reductase trans-splicing related 1, putative, expressed	51.3689	49.9278	124.526	138.668	63.561	84.9421	3.2584	2.01324e-06	1.45768	0.0403166	-2.12018	0.00231776
Chr1	LOC_Os01g74200	LOC_Os01g74200_1	protein kinase domain containing protein, expressed	1.10313	1.66207	5.25778	6.74514	3.34847	4.92142	5.47418	0.000530613	2.96832	0.0368286	-1.74806	0.185084
Chr1	LOC_Os01g74450	LOC_Os01g74450_1	aquaporin protein, putative, expressed	62.5415	23.3547	187.679	166.726	95.1281	99.0459	5.10187	1.58219e-07	2.21364	0.00309369	-2.19261	0.00132893
Chr1	LOC_Os01g74460	LOC_Os01g74460_2	vacuolar fusion protein MON1 homolog A, putative, expressed	3.9202	5.38837	7.07693	10.3109	2.12711	7.97753	2.3616	0.0076633	1.08263	0.849203	-2.05149	0.0611319
Chr1	LOC_Os01g74480	LOC_Os01g74480_1	cupin domain containing protein, expressed	0.10839	0.353836	3.9576	2.5084	0.809184	0.880081	17.0323	0.000757477	3.55405	0.161004	-4.51404	0.0178317
Chr1	LOC_Os01g74490	LOC_Os01g74490_1	heavy metal-associated domain containing protein, expressed	2.15474	2.13154	153.666	71.5464	31.5456	32.0374	66.8353	0	14.6047	1.63536e-13	-4.33373	2.7426e-07
Chr1	LOC_Os01g74510	LOC_Os01g74510_1	KIP1, putative, expressed	1.43289	1.19539	3.80498	3.7005	3.15822	2.4931	3.54851	0.0027978	2.13868	0.118124	-1.57154	0.228371
Chr1	LOC_Os01g74610	LOC_Os01g74610_1	zinc finger, C3HC4 type domain containing protein, expressed	16.9802	16.6871	35.1093	40.2838	19.1845	19.5421	2.80835	1.99302e-05	1.14529	0.458287	-2.3233	0.000266366
Chr2	LOC_Os02g01100	LOC_Os02g01100_1	transmembrane amino acid transporter protein, putative, expressed	0	0	3.81395	6.64769	1.14883	4.49814	697.697	0.00150954	291.828	0.00652003	-2.20009	0.115298
Chr2	LOC_Os02g01100	LOC_Os02g01100_2	transmembrane amino acid transporter protein, putative, expressed	3.75366	2.24251	22.7205	21.7726	18.1325	7.51282	9.21311	7.00551e-14	4.22241	1.21707e-05	-2.07034	0.0117782
Chr2	LOC_Os02g01100	LOC_Os02g01100_3	transmembrane amino acid transporter protein, putative, expressed	4.75858	7.53177	57.1982	54.482	13.7641	16.2245	11.5497	0	2.44676	0.000564435	-4.46588	7.92552e-11
Chr2	LOC_Os02g01150	LOC_Os02g01150_3	erythronate-4-phosphate dehydrogenase domain containing protein, expressed	2.014	2.98848	7.69804	4.29856	0	2.83166	3.07948	0.00377247	-1.76753	0.443248	-5.19345	0.0129256
Chr2	LOC_Os02g01355	LOC_Os02g01355_1	MADS-box transcription factor, putative, expressed	4.38342	2.60174	14.3296	14.8355	2.54995	2.77336	5.14598	0.000872491	-1.33016	0.681803	-6.48302	0.000198168
Chr2	LOC_Os02g01590	LOC_Os02g01590_1	glycosyl hydrolases, putative, expressed	26.1854	11.4616	19.4019	62.5826	12.2375	13.2415	2.60455	0.00448547	-1.50495	0.102103	-3.73158	7.56745e-06
Chr2	LOC_Os02g01870	LOC_Os02g01870_1	expressed protein	2.64452	3.56829	12.2892	6.49255	5.97919	5.52147	3.87366	0.00224731	1.85494	0.19692	-1.9782	0.0836772
Chr2	LOC_Os02g02210	LOC_Os02g02210_1	aminotransferase, putative, expressed	0.885217	0.856228	13.9299	2.87002	142.347	110.78	12.4397	2.26016e-05	142.684	0	12.1144	9.88321e-13
Chr2	LOC_Os02g02320	LOC_Os02g02320_1	OsSCP6 - Putative Serine Carboxypeptidase homologue, expressed	29.8775	37.9965	171.475	61.0469	71.548	59.532	4.46501	2.668e-06	1.93492	0.000356743	-2.18521	0.0111036
Chr2	LOC_Os02g02570	LOC_Os02g02570_1	autophagy protein 5, putative, expressed	6.25327	5.69107	10.9444	12.0119	6.91161	8.44034	2.40291	0.00981923	1.27225	0.50994	-1.7891	0.0774698
Chr2	LOC_Os02g02600	LOC_Os02g02600_1	serine/threonine-protein kinase Cx32, chloroplast precursor, putative, expressed	16.6526	18.6568	47.5349	49.0773	27.4282	39.5465	3.43849	1.69363e-06	1.88893	0.00155544	-1.73001	0.0174684
Chr2	LOC_Os02g02700	LOC_Os02g02700_1	AMP-binding enzyme, putative, expressed	3.99668	3.39224	13.001	7.56025	4.85919	5.28494	3.52717	0.00046628	1.3598	0.425511	-2.45521	0.00608229
Chr2	LOC_Os02g02720	LOC_Os02g02720_5	SNARE domain containing protein, putative, expressed	56.2261	55.1551	116.761	119.976	77.0979	92.688	2.66585	2.04721e-05	1.5153	0.0285625	-1.66954	0.0203851
Chr2	LOC_Os02g02780	LOC_Os02g02780_1	protein kinase family protein, putative, expressed	0.50582	0.393151	28.8625	8.28861	7.08999	3.68796	52.4145	2.22045e-16	11.6991	1.134e-05	-4.24729	0.00015561
Chr2	LOC_Os02g02830	LOC_Os02g02830_1	ubiquitin-conjugating enzyme, putative, expressed	50.7329	74.3317	160.001	138.269	74.5562	78.0767	3.04036	4.02294e-06	1.22434	0.299302	-2.34731	0.000247908
Chr2	LOC_Os02g02920	LOC_Os02g02920_1	HVA22, putative, expressed	10.7503	13.9894	30.2884	20.9646	20.4483	23.5254	2.6443	0.0005885	1.77511	0.0153918	-1.40818	0.179388
Chr2	LOC_Os02g02920	LOC_Os02g02920_2	HVA22, putative, expressed	0.72908	0.906691	4.60964	3.24876	0.777563	0	5.9656	0.0027045	-1.9961	0.450358	-11.3962	0.00141996
Chr2	LOC_Os02g02930	LOC_Os02g02930_1	terpene synthase, putative, expressed	2.90197	1.78133	3.78718	13.6263	6.11054	9.06262	4.46753	0.000688562	3.17865	0.00213743	-1.33373	0.451701
Chr2	LOC_Os02g02970	LOC_Os02g02970_1	expressed protein	2.1666	1.57173	7.4913	6.81251	1.92556	2.61783	4.72727	0.000702773	1.19403	0.7614	-3.74988	0.00225896
Chr2	LOC_Os02g03020	LOC_Os02g03020_1	EF hand family protein, putative, expressed	30.5796	17.9812	61.3647	49.3066	27.549	32.1658	2.84978	0.00023743	1.21184	0.485744	-2.2294	0.000958048
Chr2	LOC_Os02g03100	LOC_Os02g03100_2	oxidoreductase, aldo/keto reductase family protein, putative, expressed	83.1586	85.2862	155.501	162.183	99.5102	97.8118	2.36911	0.000357728	1.16792	0.377759	-1.92175	0.00482751
Chr2	LOC_Os02g03110	LOC_Os02g03110_1	CDP-alcohol phosphatidyltransferase, putative, expressed	22.2974	5.43391	29.1681	43.1179	24.6471	32.3295	3.15028	0.00134932	1.99855	0.0458064	-1.50976	0.0955934
Chr2	LOC_Os02g03280	LOC_Os02g03280_2	transmembrane BAX inhibitor motif-containing protein, putative, expressed	30.1384	39.1191	94.8054	110.828	42.0879	84.183	3.7459	8.44354e-09	1.82075	0.00895566	-1.94845	0.00900747
Chr2	LOC_Os02g03410	LOC_Os02g03410_1	CAMK_CAMK_like.12 - CAMK includes calcium/calmodulin depedent protein kinases, expressed	3.42441	8.82971	5.93048	21.0481	4.36667	15.3703	2.73594	0.00964582	1.62468	0.191522	-1.59097	0.249152
Chr2	LOC_Os02g03610	LOC_Os02g03610_1	ADP-ribosylation factor, putative, expressed	16.394	21.8199	57.2653	34.7631	32.5118	30.96	3.09247	1.11461e-05	1.66546	0.0281619	-1.75894	0.0315086
Chr2	LOC_Os02g03700	LOC_Os02g03700_1	expressed protein	23.2956	24.6908	62.3292	42.983	28.7811	31.373	2.79611	3.55474e-05	1.24867	0.238072	-2.12004	0.00158344
Chr2	LOC_Os02g03840	LOC_Os02g03840_2	expressed protein	17.0247	27.1247	34.8415	53.2397	11.7259	22.7964	2.50825	0.00134822	-1.27506	0.305046	-3.02685	0.00010118
Chr2	LOC_Os02g03940	LOC_Os02g03940_1	expressed protein	3.25965	3.54701	6.86137	7.83957	5.08743	5.53317	2.71137	0.00556386	1.55298	0.251756	-1.65372	0.142675
Chr2	LOC_Os02g04010	LOC_Os02g04010_2	cyclin-T1-1, putative, expressed	6.20432	8.22271	18.3059	23.3701	12.131	13.1016	3.64913	8.25869e-07	1.74912	0.0402044	-1.97601	0.0044679
Chr2	LOC_Os02g04010	LOC_Os02g04010_3	cyclin-T1-1, putative, expressed	0.606208	0	4.49392	13.4191	2.65073	13.1492	33.6648	7.81868e-11	24.3131	1.0315e-07	-1.32625	0.521904
Chr2	LOC_Os02g04020	LOC_Os02g04020_1	expressed protein	33.1993	35.2694	49.2922	65.2252	40.0953	46.3481	2.09759	0.00152069	1.25673	0.21387	-1.57887	0.0446859
Chr2	LOC_Os02g04130	LOC_Os02g04130_1	DUF1645 domain containing protein, putative, expressed	4.06839	5.41084	7.00225	18.4969	3.05332	14.5068	3.32621	0.00753566	1.84222	0.265939	-1.70509	0.265901
Chr2	LOC_Os02g04160	LOC_Os02g04160_1	transcription elongation factor 1, putative, expressed	20.0809	24.7264	49.3093	41.8283	47.1533	46.7896	2.57305	0.000222165	2.097	0.00106911	-1.16094	0.540096
Chr2	LOC_Os02g04340	LOC_Os02g04340_1	NIN-like protein 2, putative, expressed	0.0755506	0.246633	2.50778	1.97647	1.45034	0.963976	16.7545	0.000730616	7.2962	0.0198766	-2.17193	0.197757
Chr2	LOC_Os02g04450	LOC_Os02g04450_1	plant-specific domain TIGR01589 family protein, putative, expressed	14.1298	13.2788	34.0088	23.357	16.1458	16.0705	2.65457	0.000105284	1.1695	0.495932	-2.15105	0.00231672
Chr2	LOC_Os02g04450	LOC_Os02g04450_2	plant-specific domain TIGR01589 family protein, putative, expressed	2.22719	4.84707	24.1069	13.5433	12.9092	4.94217	6.90718	2.24233e-07	2.55345	0.0314001	-2.55277	0.0105235
Chr2	LOC_Os02g04450	LOC_Os02g04450_5	plant-specific domain TIGR01589 family protein, putative, expressed	0.61419	0.57286	3.88324	3.44309	0.561456	2.74792	7.57182	0.00128644	2.71611	0.189688	-2.67775	0.10083
Chr2	LOC_Os02g04640	LOC_Os02g04640_1	Myb-like DNA-binding domain containing protein, putative, expressed	5.766	4.86039	141.613	87.4338	36.0304	28.3543	27.3738	0	6.01473	5.55112e-16	-4.3162	1.88637e-08
Chr2	LOC_Os02g04650	LOC_Os02g04650_1	activator of 90 kDa heat shock protein ATPase homolog, putative, expressed	14.4028	19.892	45.2026	48.9101	26.4378	36.6254	3.46367	1.25472e-07	1.83826	0.01602	-1.78843	0.0173603
Chr2	LOC_Os02g04690	LOC_Os02g04690_1	cycloartenol synthase, putative, expressed	0	0	2.2012	1.24246	0.731631	0	244.418	0.00917127	41.0296	0.0919458	-5.50964	0.042813
Chr2	LOC_Os02g04780	LOC_Os02g04780_1	expressed protein	0.116465	0	5.02561	5.74209	0.745257	0.405277	89.2972	2.34005e-05	7.80973	0.0876915	-10.7734	0.000285064
Chr2	LOC_Os02g04840	LOC_Os02g04840_1	GHMP kinases ATP-binding protein, putative, expressed	14.1068	11.8147	68.0894	46.9681	26.1172	22.2464	5.62588	4.41367e-11	1.85389	0.00187703	-2.87829	2.30758e-05
Chr2	LOC_Os02g05310	LOC_Os02g05310_3	splicing factor 3B subunit 1, putative, expressed	5.74492	4.20845	11.8404	7.36726	9.5308	8.7108	2.44155	0.00156165	1.81536	0.0131161	-1.27535	0.357295
Chr2	LOC_Os02g05450	LOC_Os02g05450_1	Homeobox domain containing protein, expressed	17.6774	17.1771	34.6045	36.2875	23.3297	24.2079	2.54946	3.40091e-05	1.35705	0.103676	-1.77984	0.00994989
Chr2	LOC_Os02g05480	LOC_Os02g05480_1	CGMC_MAPKCMGC_2_SLT2y_ERK.1 - CGMC includes CDA, MAPK, GSK3, and CLKC kinases, expressed	35.3532	29.5588	65.4149	72.5508	39.0888	41.9344	2.65646	2.65822e-05	1.23833	0.267532	-2.03387	0.00146669
Chr2	LOC_Os02g05480	LOC_Os02g05480_2	CGMC_MAPKCMGC_2_SLT2y_ERK.1 - CGMC includes CDA, MAPK, GSK3, and CLKC kinases, expressed	5.00261	4.68153	7.41705	14.8994	8.42974	10.2128	2.85171	0.0034853	1.90559	0.0618711	-1.41577	0.269811
Chr2	LOC_Os02g05490	LOC_Os02g05490_1	expressed protein	17.1309	17.7781	32.9947	45.6459	20.0463	32.6581	2.82161	3.90895e-05	1.50142	0.050592	-1.77631	0.017201
Chr2	LOC_Os02g05510	LOC_Os02g05510_3	GATA transcription factor 25, putative, expressed	0.698289	0.759849	5.79463	3.51305	1.61357	2.69991	7.93888	0.000917294	2.8815	0.14028	-2.60078	0.0936599
Chr2	LOC_Os02g05550	LOC_Os02g05550_1	retrotransposon protein, putative, Ty1-copia subclass, expressed	0.337213	0.366941	1.59903	1.74497	0.616521	0.61466	5.88298	0.00488888	1.73182	0.452766	-3.21649	0.0489461
Chr2	LOC_Os02g05630	LOC_Os02g05630_1	protein phosphatase 2C, putative, expressed	61.8061	60.5693	131.697	132.497	69.4368	103.921	2.71317	4.19953e-05	1.4086	0.0718247	-1.82904	0.0167226
Chr2	LOC_Os02g05630	LOC_Os02g05630_3	protein phosphatase 2C, putative, expressed	3.23552	3.96085	6.62286	9.03413	3.62321	6.56777	2.74738	0.00519	1.40722	0.388479	-1.83948	0.0900113
Chr2	LOC_Os02g05710	LOC_Os02g05710_1	expressed protein	20.4312	21.1207	54.5151	38.8222	24.723	24.2458	2.85568	1.89375e-05	1.17524	0.408128	-2.30296	0.000604311
Chr2	LOC_Os02g05770	LOC_Os02g05770_1	expressed protein	14.8254	14.1606	25.7899	21.8784	16.7775	16.8144	2.07019	0.00228271	1.15335	0.529765	-1.6996	0.0287879
Chr2	LOC_Os02g06410	LOC_Os02g06410_1	CBS domain containing membrane protein, putative, expressed	0	0	3.40795	2.43505	1.52514	0.893181	255.328	0.00867077	83.6079	0.0364185	-2.81154	0.0978997
Chr2	LOC_Os02g06430	LOC_Os02g06430_1	DUF292 domain containing protein, expressed	29.7464	29.3406	63.4306	46.7936	28.6906	27.3307	2.36782	0.000514958	-1.05811	0.76545	-2.37558	0.000206199
Chr2	LOC_Os02g06480	LOC_Os02g06480_2	SCO1 protein homolog, mitochondrial precursor, putative, expressed	0	0	1.60081	1.86519	0	3.40886	369.999	0.00482618	279.59	0.00976584	-1.22429	0.793673
Chr2	LOC_Os02g06520	LOC_Os02g06520_1	OsFBLD1 - F-box, LRR and FBD domain containing protein, expressed	8.80742	10.9256	19.5873	17.9897	13.62	13.7917	2.39711	0.00126773	1.38942	0.203005	-1.63151	0.0612273
Chr2	LOC_Os02g06530	LOC_Os02g06530_1	armadillo/beta-catenin repeat family protein, putative, expressed	1.94713	2.60032	9.10717	9.61776	5.2859	6.77565	5.17246	2.90674e-05	2.63696	0.0331434	-1.85782	0.0543666
Chr2	LOC_Os02g06640	LOC_Os02g06640_1	ubiquitin family protein, putative, expressed	521.634	445.359	2239.39	2014.45	1949.5	1955.74	5.53725	4.94863e-09	4.01155	3.68483e-13	-1.30926	0.314312
Chr2	LOC_Os02g06640	LOC_Os02g06640_3	ubiquitin family protein, putative, expressed	0.630989	0	4.538	8.57107	4.59848	7.19711	23.7794	4.91941e-06	17.1224	6.28372e-05	-1.32328	0.515718
Chr2	LOC_Os02g06720	LOC_Os02g06720_1	WD domain containing protein, putative, expressed	16.5346	20.4339	50.4917	52.6548	30.7033	37.7178	3.51978	1.73306e-07	1.84907	0.000667144	-1.80546	0.0157156
Chr2	LOC_Os02g06890	LOC_Os02g06890_1	OTU-like cysteine protease family protein, putative, expressed	17.9781	21.9447	34.2485	37.9091	26.5097	31.0083	2.27616	0.00120063	1.43676	0.121763	-1.50059	0.0939931
Chr2	LOC_Os02g06930	LOC_Os02g06930_1	protein kinase, putative, expressed	0	1.7966	9.03782	14.7765	3.70703	10.1804	17.0611	2.48841e-07	7.88866	0.00225727	-2.03698	0.0528401
Chr2	LOC_Os02g06930	LOC_Os02g06930_2	protein kinase, putative, expressed	5.13892	4.04935	13.1365	25.5862	7.843	16.6493	5.17903	3.09684e-07	2.63077	0.00226643	-1.86639	0.042037
Chr2	LOC_Os02g06950	LOC_Os02g06950_1	no apical meristem protein, putative, expressed	0	0.234019	4.52107	1.08195	0.458721	1.24728	29.0694	0.00072946	6.73778	0.0738117	-4.03997	0.0615863
Chr2	LOC_Os02g07010	LOC_Os02g07010_1	expressed protein	10.5575	12.0928	26.4365	24.9356	13.9855	15.9843	2.84545	9.65816e-05	1.31823	0.276439	-2.04535	0.00620159
Chr2	LOC_Os02g07070	LOC_Os02g07070_1	RNA recognition motif family protein, expressed	8.66103	7.86194	14.8958	15.4876	12.3	13.5859	2.30005	0.000102559	1.55465	0.0277125	-1.40166	0.143035
Chr2	LOC_Os02g07160	LOC_Os02g07160_1	glyoxalase family protein, putative, expressed	23.8761	18.0276	344.147	123.143	104.887	64.1503	14.3522	1.17684e-14	4.00234	3.86322e-10	-3.40095	0.000267703
Chr2	LOC_Os02g07170	LOC_Os02g07170_1	MYB family transcription factor, putative, expressed	0.159085	0.17311	13.7295	3.20139	2.88429	2.39888	59.3033	1.03942e-05	14.2325	0.00583322	-3.94049	0.0225324
Chr2	LOC_Os02g07200	LOC_Os02g07200_2	protein-O-fucosyltransferase 1, putative, expressed	7.06289	4.59626	22.3715	16.6517	4.87401	12.6904	4.20053	5.1403e-07	1.48307	0.222859	-2.69631	0.00126222
Chr2	LOC_Os02g07210	LOC_Os02g07210_3	OTU-like cysteine protease family protein, putative, expressed	8.31563	10.4528	30.4578	33.4684	25.2296	18.4597	4.28738	1.37868e-07	2.33467	0.00174567	-1.73789	0.0314697
Chr2	LOC_Os02g07210	LOC_Os02g07210_4	OTU-like cysteine protease family protein, putative, expressed	2.79836	1.37028	37.3096	9.85488	6.71501	12.01	14.3977	1.97972e-08	4.36883	0.00489848	-3.1279	0.00497466
Chr2	LOC_Os02g07260	LOC_Os02g07260_1	phosphoglycerate kinase protein, putative, expressed	72.6983	89.2256	137.49	135.901	116.299	129.866	2.13427	0.00298493	1.51927	0.025218	-1.33012	0.255856
Chr2	LOC_Os02g07450	LOC_Os02g07450_2	core histone H2A/H2B/H3/H4, putative, expressed	14.6483	12.6544	27.2187	20.3645	23.7317	19.8446	2.19775	0.00492261	1.58875	0.0548236	-1.31237	0.29407
Chr2	LOC_Os02g07690	LOC_Os02g07690_1	VQ domain containing protein, putative, expressed	5.24925	14.2029	30.1388	30.1202	14.6767	19.2538	3.98155	2.53466e-05	1.76518	0.0786115	-2.12528	0.00538338
Chr2	LOC_Os02g07750	LOC_Os02g07750_1	cell cycle control protein, putative, expressed	17.5819	25.3034	41.3122	64.2	29.1346	47.8051	3.08719	5.71644e-06	1.79573	0.00666896	-1.62662	0.0479338
Chr2	LOC_Os02g07840	LOC_Os02g07840_1	bZIP transcription factor domain containing protein, expressed	5.82324	7.4772	19.3293	14.7654	18.8798	13.7794	3.24912	0.000297683	2.46355	0.00101097	-1.25182	0.46808
Chr2	LOC_Os02g07840	LOC_Os02g07840_2	bZIP transcription factor domain containing protein, expressed	5.04698	3.79204	19.0129	18.4992	8.33021	7.24805	5.26662	6.858e-07	1.74764	0.171876	-2.85447	0.000830266
Chr2	LOC_Os02g07880	LOC_Os02g07880_1	DNA binding protein, putative, expressed	10.1768	12.7572	23.421	24.9851	12.677	18.5095	2.65846	4.97732e-05	1.35631	0.212262	-1.86115	0.00986275
Chr2	LOC_Os02g08180	LOC_Os02g08180_1	protein transport protein SEC61 subunit gamma, putative, expressed	57.1462	73.132	117.553	149.823	110.304	159.18	2.59137	1.33217e-05	2.06542	0.000499899	-1.18462	0.467192
Chr2	LOC_Os02g08350	LOC_Os02g08350_1	expressed protein	9.24738	8.5629	16.1346	12.5254	11.7115	9.2309	2.03224	0.00167326	1.17262	0.45503	-1.64493	0.0485459
Chr2	LOC_Os02g08364	LOC_Os02g08364_1	protein phosphatase 2C, putative, expressed	30.1943	35.247	72.4426	70.1736	39.6335	42.5235	2.75125	2.59543e-05	1.25338	0.216549	-2.07845	0.00141184
Chr2	LOC_Os02g08420	LOC_Os02g08420_1	cinnamoyl CoA reductase, putative, expressed	11.7843	12.4062	21.3071	34.8968	15.1224	34.006	2.89559	4.78044e-05	2.01843	0.00996973	-1.35669	0.285978
Chr2	LOC_Os02g08440	LOC_Os02g08440_1	WRKY71, expressed	4.67995	9.14769	59.3564	54.0653	28.4681	30.0576	10.4974	0	4.26391	3.50094e-09	-2.32266	0.00022597
Chr2	LOC_Os02g08440	LOC_Os02g08440_2	WRKY71, expressed	0.975687	0	2.94421	3.83765	2.55412	1.44039	8.14437	0.0036391	3.86933	0.10025	-2.00393	0.208969
Chr2	LOC_Os02g08440	LOC_Os02g08440_4	WRKY71, expressed	4.33395	8.89307	27.8126	36.0075	12.8099	19.1031	6.12062	2.26253e-09	2.4274	0.00502664	-2.39183	0.000875369
Chr2	LOC_Os02g08490	LOC_Os02g08490_1	chaperone protein clpB 1, putative, expressed	2.25744	3.25747	4.28959	6.6661	3.34965	4.21237	2.50681	0.00840997	1.36949	0.375674	-1.73326	0.0777914
Chr2	LOC_Os02g08540	LOC_Os02g08540_1	expressed protein	14.4401	14.2582	22.4864	29.1935	20.5338	33.3442	2.26273	0.00341854	1.86346	0.0142808	-1.14577	0.605666
Chr2	LOC_Os02g09180	LOC_Os02g09180_1	CUE domain containing protein, expressed	32.7177	28.8311	70.846	62.4069	42.8139	38.067	2.72451	2.24398e-05	1.30741	0.170236	-1.9751	0.00281299
Chr2	LOC_Os02g09320	LOC_Os02g09320_1	cytochrome P450, putative, expressed	0.100361	0.109209	1.22148	1.21179	0	0.116413	13.0734	0.00777855	-1.70962	0.657819	-21.1065	0.00963229
Chr2	LOC_Os02g09650	LOC_Os02g09650_1	AP2 domain containing protein, expressed	2.22889	3.0991	10.4126	8.09857	3.69772	5.02712	4.37458	0.00147906	1.62864	0.365585	-2.54099	0.0344806
Chr2	LOC_Os02g09790	LOC_Os02g09790_1	disease resistance protein RPM1, putative, expressed	0.422518	0.505743	11.5938	9.90559	5.13701	5.93016	28.993	0	11.7589	5.05381e-10	-2.3298	0.0010853
Chr2	LOC_Os02g09800	LOC_Os02g09800_1	pentatricopeptide, putative, expressed	0.0688627	0	6.01923	5.47382	1.68917	2.55605	160.271	5.64018e-07	46.7057	0.00061449	-3.23451	0.00673915
Chr2	LOC_Os02g09810	LOC_Os02g09810_1	amino acid transporter, putative, expressed	11.5388	16.238	617.524	433.071	163.126	158.398	48.5009	0	11.6073	0	-3.95614	5.84616e-07
Chr2	LOC_Os02g09810	LOC_Os02g09810_2	amino acid transporter, putative, expressed	0.607957	0.850568	46.222	44.3933	18.6179	9.97345	77.509	0	19.4174	2.27152e-13	-3.78286	2.76307e-07
Chr2	LOC_Os02g09810	LOC_Os02g09810_3	amino acid transporter, putative, expressed	0	0	4.80478	4.28203	1.29677	1.30964	501.666	0.0027768	112.53	0.0253602	-4.11329	0.00692232
Chr2	LOC_Os02g09830	LOC_Os02g09830_1	bZIP transcription factor domain containing protein, expressed	0.926938	0.403462	37.332	24.6226	3.36116	3.65566	56.2876	2.88658e-15	5.01259	0.0395032	-10.6168	2.70263e-11
Chr2	LOC_Os02g09840	LOC_Os02g09840_1	serine/threonine-protein phosphatase 2A regulatory subunit B subunitbeta, putative, expressed	11.9764	12.5226	19.9879	24.4377	11.0603	16.453	2.27894	8.19334e-05	1.11623	0.642138	-1.93096	0.00812862
Chr2	LOC_Os02g09920	LOC_Os02g09920_1	PHD-finger domain containing protein, putative, expressed	7.98901	5.45644	15.9391	13.0839	7.84046	8.42882	2.70618	1.87582e-05	1.19606	0.483128	-2.14297	0.00211191
Chr2	LOC_Os02g10070	LOC_Os02g10070_1	citrate synthase, putative, expressed	24.3125	29.2742	43.9097	48.0853	26.2857	36.5354	2.16235	0.000681021	1.16958	0.432473	-1.75369	0.0138586
Chr2	LOC_Os02g10070	LOC_Os02g10070_2	citrate synthase, putative, expressed	0	0	12.3278	7.15765	7.76948	7.85372	1113.04	0.000618382	678.429	0.00127514	-1.50963	0.198362
Chr2	LOC_Os02g10200	LOC_Os02g10200_1	zinc finger A20 and AN1 domain-containing stress-associated protein, putative, expressed	50.5723	64.9646	114.957	90.3979	69.235	69.9224	2.26496	0.0007076	1.20586	0.320787	-1.77799	0.0147665
Chr2	LOC_Os02g10290	LOC_Os02g10290_1	copper-transporting ATPase, putative, expressed	17.0649	11.1722	32.2123	28.586	23.1495	16.5314	2.69293	8.87938e-05	1.39071	0.130167	-1.83653	0.0098191
Chr2	LOC_Os02g10310	LOC_Os02g10310_1	fumarylacetoacetase, putative, expressed	23.3348	11.767	167.087	96.0167	86.1924	68.2177	9.44132	2.11609e-13	4.32944	8.93641e-10	-2.07231	0.00661831
Chr2	LOC_Os02g10310	LOC_Os02g10310_2	fumarylacetoacetase, putative, expressed	13.4469	25.0322	113.861	16.1019	38.4009	3.22264	4.51388	0.00043989	1.09524	0.845499	-3.88227	0.0144513
Chr2	LOC_Os02g10310	LOC_Os02g10310_3	fumarylacetoacetase, putative, expressed	31.7558	27.5666	236.477	115.363	115.175	74.0835	7.59784	4.0985e-12	3.17364	3.73846e-08	-2.26939	0.00562624
Chr2	LOC_Os02g10470	LOC_Os02g10470_1	EF hand family protein, putative, expressed	6.4928	8.0745	33.2806	20.2656	13.5665	11.3737	4.70035	2.26473e-06	1.71768	0.103549	-2.59713	0.0023412
Chr2	LOC_Os02g10510	LOC_Os02g10510_1	Ubiquitin family domain containing protein, expressed	31.2592	41.2608	80.9408	74.3511	42.6094	41.7298	2.71704	2.38212e-05	1.1653	0.416267	-2.20569	0.000523826
Chr2	LOC_Os02g10640	LOC_Os02g10640_1	26S protease regulatory subunit, putative, expressed	53.0372	68.8469	111.653	96.4356	74.6846	79.1594	2.17083	0.0015822	1.26325	0.202885	-1.62604	0.0362574
Chr2	LOC_Os02g10650	LOC_Os02g10650_1	CRAL/TRIO domain containing protein, expressed	7.91259	11.8902	24.9096	16.7761	10.448	11.2541	2.69935	0.0006625	1.09948	0.71842	-2.3206	0.00330903
Chr2	LOC_Os02g10730	LOC_Os02g10730_1	expressed protein	6.0528	11.7092	30.1369	33.3272	12.3727	17.9423	4.53571	7.30222e-06	1.71539	0.139432	-2.51329	0.00290268
Chr2	LOC_Os02g10780	LOC_Os02g10780_1	SPX domain containing protein, putative, expressed	5.27303	7.10405	21.6703	14.9064	5.75757	6.99016	3.76511	8.29123e-05	1.02845	0.946556	-3.46067	0.000112359
Chr2	LOC_Os02g10920	LOC_Os02g10920_4	zinc finger family protein, putative, expressed	5.05207	3.49838	20.3267	40.3586	15.1844	35.5158	8.67378	2.01985e-09	5.82511	1.78319e-07	-1.41267	0.27442
Chr2	LOC_Os02g10920	LOC_Os02g10920_5	zinc finger family protein, putative, expressed	0.447481	1.46079	13.038	23.7132	13.0445	23.1843	24.0086	9.7358e-11	18.8957	1.60407e-09	-1.20216	0.567962
Chr2	LOC_Os02g11050	LOC_Os02g11050_1	26S protease regulatory subunit, putative, expressed	70.6372	75.8649	194.831	154.996	123.925	116.882	3.03159	5.26093e-05	1.64089	0.00701418	-1.75107	0.0315637
Chr2	LOC_Os02g11070	LOC_Os02g11070_1	3-ketoacyl-CoA synthase, putative, expressed	2.8762	5.47707	32.6191	77.8163	19.5976	77.289	16.4428	0	11.6255	1.53988e-13	-1.33875	0.403813
Chr2	LOC_Os02g11070	LOC_Os02g11070_2	3-ketoacyl-CoA synthase, putative, expressed	0.316621	1.292	3.76598	7.32735	1.68838	5.23348	8.68908	7.65951e-05	4.32557	0.0223683	-1.89832	0.179883
Chr2	LOC_Os02g11760	LOC_Os02g11760_1	pleiotropic drug resistance protein, putative, expressed	2.00509	3.64896	10.8631	14.4355	3.90815	4.61146	5.6619	1.84375e-11	1.51563	0.133786	-3.5511	1.37184e-07
Chr2	LOC_Os02g11859	LOC_Os02g11859_1	expressed protein	11.1967	20.0524	113.819	144.345	47.0186	124.463	10.4588	0	5.50179	8.16545e-09	-1.79867	0.0371152
Chr2	LOC_Os02g12360	LOC_Os02g12360_1	nuclear protein ZAP-related, putative, expressed	7.81511	8.33733	13.3378	15.213	8.66165	9.00581	2.2207	0.000838265	1.09035	0.710079	-1.92924	0.004765
Chr2	LOC_Os02g12380	LOC_Os02g12380_1	histone deacetylase, putative, expressed	1.39028	2.01712	18.6301	12.1236	7.00176	6.27136	11.5189	3.23143e-11	3.90197	0.000585574	-2.7967	0.00112045
Chr2	LOC_Os02g12380	LOC_Os02g12380_2	histone deacetylase, putative, expressed	0	0	11.0399	5.13654	2.30975	1.34578	1030.77	0.000716062	178.024	0.0133267	-5.35314	0.000138753
Chr2	LOC_Os02g12580	LOC_Os02g12580_1	OsPP2Ac-3 - Phosphatase 2A isoform 3 belonging to family 1, expressed	24.0421	25.8346	53.3134	52.0105	35.3631	41.5988	2.65308	3.54021e-05	1.53524	0.0236996	-1.63852	0.0311093
Chr2	LOC_Os02g12650	LOC_Os02g12650_1	puromycin-sensitive aminopeptidase, putative, expressed	10.9956	19.6318	68.8027	69.98	32.1632	40.4915	5.7785	5.96512e-12	2.38627	5.36403e-05	-2.28969	0.000325226
Chr2	LOC_Os02g12650	LOC_Os02g12650_2	puromycin-sensitive aminopeptidase, putative, expressed	26.4399	26.4	179.565	102.267	55.7054	37.2943	6.82823	9.61931e-11	1.7559	0.00560806	-3.68435	7.60922e-06
Chr2	LOC_Os02g12680	LOC_Os02g12680_1	cytochrome P450, putative, expressed	0.0944712	0.1028	64.1796	20.437	7.15349	4.6024	496.408	1.11022e-16	53.0287	2.31494e-06	-8.85507	3.2484e-10
Chr2	LOC_Os02g12750	LOC_Os02g12750_1	tetraspanin family protein, putative, expressed	3.95305	4.30154	9.17092	18.4762	1.76796	2.66243	4.1536	0.000207256	-1.87562	0.253841	-7.35016	4.70261e-06
Chr2	LOC_Os02g12810	LOC_Os02g12810_2	protein kinase domain containing protein, expressed	2.93744	3.14566	9.54398	3.28402	3.72949	4.00217	2.73074	0.00896708	1.26582	0.471033	-2.04205	0.0618987
Chr2	LOC_Os02g12810	LOC_Os02g12810_4	protein kinase domain containing protein, expressed	4.24561	3.31685	12.4665	13.7467	7.4885	5.05092	4.32007	3.24018e-07	1.64804	0.0884638	-2.48044	0.000660874
Chr2	LOC_Os02g12850	LOC_Os02g12850_1	RNA recognition motif containing protein, expressed	36.2957	33.0031	63.3561	66.537	43.7468	47.6759	2.34871	0.000258292	1.31033	0.157605	-1.6975	0.0173565
Chr2	LOC_Os02g12870	LOC_Os02g12870_1	expressed protein	7.81278	11.4071	21.3374	22.6878	10.5472	16.7482	2.89297	0.000148118	1.42021	0.203329	-1.93538	0.0139723
Chr2	LOC_Os02g12870	LOC_Os02g12870_2	expressed protein	5.91905	7.53718	28.9832	35.2272	7.92439	23.0806	6.01307	3.81598e-10	2.294	0.0173306	-2.47913	0.00362789
Chr2	LOC_Os02g12870	LOC_Os02g12870_4	expressed protein	3.20771	6.88126	9.02498	15.1234	9.09012	6.48473	3.02305	0.00192757	1.56192	0.235926	-1.83068	0.0658661
Chr2	LOC_Os02g13150	LOC_Os02g13150_2	pollen-specific protein SF21, putative, expressed	0	2.23812	6.93556	9.06649	1.77575	13.6329	9.2828	0.000514644	7.02229	0.0104141	-1.24406	0.65003
Chr2	LOC_Os02g13300	LOC_Os02g13300_1	mitochondrial carrier protein, putative, expressed	17.3976	18.1426	127.872	124.204	63.8364	77.5977	8.92958	0	3.95934	5.19362e-13	-2.13802	0.00101939
Chr2	LOC_Os02g13370	LOC_Os02g13370_1	expressed protein	1.24038	1.2459	15.7299	6.52828	7.32661	7.63652	11.4282	1.85928e-07	5.94082	0.000266821	-1.82048	0.0918258
Chr2	LOC_Os02g13380	LOC_Os02g13380_1	early nodulin 93 ENOD93 protein, putative, expressed	48.4461	74.4364	148.158	134.928	79.1548	87.6634	2.93587	1.00874e-05	1.3626	0.113608	-2.0357	0.0016282
Chr2	LOC_Os02g13600	LOC_Os02g13600_1	expressed protein	2.705	4.18283	27.724	19.9117	5.76976	7.76154	8.80942	1.49271e-09	1.95799	0.172858	-4.24804	1.54723e-05
Chr2	LOC_Os02g13640	LOC_Os02g13640_1	protein phosphatase 1 regulatory subunit SDS22, putative, expressed	9.19173	13.7663	26.2455	25.3591	14.6517	15.4769	2.84805	5.5493e-05	1.31675	0.300551	-2.04093	0.00334237
Chr2	LOC_Os02g13800	LOC_Os02g13800_1	HSF-type DNA-binding domain containing protein, expressed	0.982716	1.54462	12.0813	8.89918	4.07581	3.79964	10.4813	5.89658e-07	3.11376	0.0441876	-3.18239	0.00283792
Chr2	LOC_Os02g13840	LOC_Os02g13840_1	citrate synthase, putative, expressed	66.6958	66.7109	277.788	186.488	114.56	102.977	4.43498	3.10733e-07	1.62594	0.00848003	-2.58608	0.000492777
Chr2	LOC_Os02g13900	LOC_Os02g13900_1	BES1/BZR1 homolog protein, putative, expressed	0.223331	0.243019	9.76057	12.3592	2.73909	3.75623	56.3103	4.50248e-10	13.0381	0.00169062	-4.08474	0.000302169
Chr2	LOC_Os02g13960	LOC_Os02g13960_1	spotted leaf 11, putative, expressed	8.83881	8.06845	14.7238	13.6861	9.11235	10.7082	2.10665	0.00148441	1.16222	0.516748	-1.71521	0.0250654
Chr2	LOC_Os02g14190	LOC_Os02g14190_1	spermidine synthase, putative, expressed	0.103822	0.338924	3.79081	4.28303	2.76814	1.20427	22.1043	6.51251e-05	8.71676	0.0120413	-2.37782	0.127409
Chr2	LOC_Os02g14430	LOC_Os02g14430_1	peroxidase precursor, putative, expressed	2.87126	4.03566	23.4295	6.0188	4.21051	4.44065	5.5798	0.000200391	1.25428	0.652278	-4.20834	0.00148504
Chr2	LOC_Os02g14480	LOC_Os02g14480_1	receptor-like kinase, putative, expressed	4.28697	5.84853	14.2299	11.3954	6.14155	7.71871	3.21056	7.7932e-05	1.36466	0.267807	-2.22368	0.00526688
Chr2	LOC_Os02g14760	LOC_Os02g14760_1	CID11, putative, expressed	23.8288	16.326	116.962	85.7422	46.016	42.6543	6.35576	1.76148e-12	2.18434	0.000136865	-2.76068	2.07262e-05
Chr2	LOC_Os02g14840	LOC_Os02g14840_1	potassium channel KAT1, putative, expressed	7.35553	7.24889	11.5935	12.5678	6.06851	7.88805	2.07307	0.00994524	-1.05591	0.835743	-2.07362	0.0148781
Chr2	LOC_Os02g14980	LOC_Os02g14980_1	calcium-binding EF hand family protein, putative, expressed	2.05891	1.56829	24.0715	14.1563	9.00286	8.19951	13.3217	5.10703e-15	4.68806	8.37456e-06	-2.69559	0.000414796
Chr2	LOC_Os02g14980	LOC_Os02g14980_2	calcium-binding EF hand family protein, putative, expressed	0.809552	0.66069	6.04613	3.52976	1.29508	1.40855	8.16158	5.94009e-05	1.81125	0.391743	-4.26238	0.00265034
Chr2	LOC_Os02g15550	LOC_Os02g15550_1	spermidine synthase, putative, expressed	10.7934	13.0683	22.2025	15.6019	11.1058	7.84685	2.0183	0.0098205	-1.25326	0.3888	-2.40205	0.0017266
Chr2	LOC_Os02g15550	LOC_Os02g15550_2	spermidine synthase, putative, expressed	57.0339	56.9595	347.394	244.472	155.945	143.523	6.60657	4.71129e-11	2.61902	2.40557e-07	-2.39169	0.00127559
Chr2	LOC_Os02g15560	LOC_Os02g15560_1	transposon protein, putative, Mutator sub-class, expressed	0.511273	0.715303	10.1017	10.1418	5.68641	6.26935	20.514	4.45499e-12	9.62236	1.08063e-05	-2.01863	0.0261964
Chr2	LOC_Os02g15740	LOC_Os02g15740_1	expressed protein	0	0.142446	3.91068	2.23917	0.698053	0.303686	45.7539	0.000789867	6.11979	0.131216	-7.04506	0.0106706
Chr2	LOC_Os02g15880	LOC_Os02g15880_1	CPuORF16 - conserved peptide uORF-containing transcript, expressed	0	0	2.48593	2.82585	1.19809	2.13229	501.353	0.00276288	241.929	0.00856142	-1.9223	0.191672
Chr2	LOC_Os02g15880	LOC_Os02g15880_2	CPuORF16 - conserved peptide uORF-containing transcript, expressed	0	0	4.80095	3.52431	0.892072	0	771.869	0.00121669	64.9155	0.0563425	-10.9759	0.000174585
Chr2	LOC_Os02g15950	LOC_Os02g15950_1	OsFBK5 - F-box domain and kelch repeat containing protein, expressed	4.7444	3.66382	12.3615	5.74904	5.71278	3.66881	2.74845	0.0034484	1.10997	0.736661	-2.35198	0.0145767
Chr2	LOC_Os02g16000	LOC_Os02g16000_1	E1-BTB1 - Bric-a-Brac, Tramtrack, and Broad Complex domain with E1 subfamily conserved sequence, expressed	22.9157	21.9774	39.3646	38.5334	30.9844	33.4288	2.17675	0.0010528	1.42632	0.0647692	-1.44367	0.1088
Chr2	LOC_Os02g16040	LOC_Os02g16040_1	ubiquitin-conjugating enzyme, putative, expressed	41.9264	61.2945	298.52	299.971	125.61	193.415	7.36066	5.21805e-15	3.09592	7.56879e-08	-2.25194	0.00198123
Chr2	LOC_Os02g16040	LOC_Os02g16040_2	ubiquitin-conjugating enzyme, putative, expressed	2.11286	1.14957	5.49375	6.69671	2.25337	1.8381	4.61061	0.00460838	1.23729	0.758554	-3.52929	0.013503
Chr2	LOC_Os02g16050	LOC_Os02g16050_1	transposon protein, putative, unclassified, expressed	0.0342356	0.0372538	3.21978	9.23192	1.13188	4.28882	189.956	7.67042e-12	66.8805	7.79311e-07	-2.68664	0.0146896
Chr2	LOC_Os02g16620	LOC_Os02g16620_1	reticulon domain containing protein, putative, expressed	66.5995	66.6061	198.207	170.563	94.4306	90.2011	3.49902	4.20152e-07	1.38169	0.084776	-2.40051	0.000226064
Chr2	LOC_Os02g16630	LOC_Os02g16630_1	tryptophan biosynthesis protein trpCF, putative, expressed	6.80984	8.95397	28.3598	18.0816	11.9027	14.5912	3.77127	5.19257e-06	1.67648	0.0484313	-2.12508	0.00638327
Chr2	LOC_Os02g16680	LOC_Os02g16680_1	bZIP transcription factor domain containing protein, expressed	11.2819	13.777	64.0784	55.8757	27.5402	28.79	6.05958	6.23279e-13	2.24546	0.00060085	-2.554	6.04661e-05
Chr2	LOC_Os02g16680	LOC_Os02g16680_2	bZIP transcription factor domain containing protein, expressed	3.39242	3.41805	19.8798	15.8028	12.06	14.4284	6.57981	1.35545e-07	3.84803	0.000247154	-1.61624	0.114566
Chr2	LOC_Os02g16909	LOC_Os02g16909_1	dynein light chain type 1 domain containing protein, expressed	4.6004	5.12806	17.8774	17.7252	5.38498	3.25377	4.58318	1.55999e-06	-1.11611	0.820224	-4.84491	8.07722e-07
Chr2	LOC_Os02g16909	LOC_Os02g16909_2	dynein light chain type 1 domain containing protein, expressed	10.8631	8.27457	40.0648	23.3181	10.6201	10.0805	4.19364	4.40976e-05	1.07252	0.856955	-3.70762	7.02108e-05
Chr2	LOC_Os02g17320	LOC_Os02g17320_3	uridine/cytidine kinase-like 1, putative, expressed	8.21389	9.55208	96.0853	65.55	22.2012	21.1644	11.6178	0	2.44008	6.5351e-06	-4.51233	1.15831e-09
Chr2	LOC_Os02g17380	LOC_Os02g17380_1	EMB1303, putative, expressed	15.462	18.1847	73.6154	63.0163	43.474	42.3917	5.13847	2.11298e-12	2.5503	4.49975e-05	-1.90803	0.00539257
Chr2	LOC_Os02g17390	LOC_Os02g17390_1	3-hydroxyacyl-CoA dehydrogenase, putative, expressed	43.8317	50.8386	435.473	289.803	139.696	137.287	9.80133	2.84217e-14	2.92357	4.2444e-09	-3.17555	3.45129e-05
Chr2	LOC_Os02g17400	LOC_Os02g17400_1	leucine rich repeat protein, putative, expressed	0.451155	0.429562	13.1658	9.13568	4.8717	6.67224	31.6192	0	12.791	1.70493e-08	-2.33699	0.00475364
Chr2	LOC_Os02g17500	LOC_Os02g17500_1	transporter family protein, putative, expressed	36.3314	55.6322	110.727	112.733	58.1597	52.4045	3.08828	1.00415e-05	1.20788	0.322337	-2.41351	0.000261355
Chr2	LOC_Os02g17500	LOC_Os02g17500_2	transporter family protein, putative, expressed	24.1875	0	82.5018	56.3301	47.2356	57.4127	6.97231	0.00598442	4.15029	0.0379448	-1.60816	0.0529516
Chr2	LOC_Os02g19140	LOC_Os02g19140_1	seven in absentia protein family domain containing protein, expressed	22.2007	25.7744	47.5753	38.6972	30.8945	29.8679	2.28133	0.00040667	1.26631	0.205438	-1.70695	0.0239748
Chr2	LOC_Os02g19150	LOC_Os02g19150_1	AAA family ATPase, putative, expressed	40.4992	42.0701	125.81	103.317	59.9676	59.1685	3.516	4.67569e-07	1.43876	0.0462394	-2.3158	0.000713453
Chr2	LOC_Os02g19170	LOC_Os02g19170_1	expressed protein	1.29601	2.1154	5.73587	4.23811	5.80522	3.53275	3.71273	0.00321886	2.75583	0.0226306	-1.27812	0.517472
Chr2	LOC_Os02g19210	LOC_Os02g19210_1	WD repeat-containing protein, putative, expressed	17.0191	15.6024	44.352	33.5587	20.9432	21.0427	3.02239	4.39188e-06	1.27976	0.203448	-2.23802	0.000581428
Chr2	LOC_Os02g19470	LOC_Os02g19470_1	expressed protein	0.0603956	0.19716	1.73743	1.27616	0.193235	0.140111	14.0782	0.00132691	1.30823	0.780444	-10.1747	0.00363468
Chr2	LOC_Os02g19820	LOC_Os02g19820_1	nodulin MtN3 family protein, putative, expressed	87.2433	54.0005	142.855	182.409	58.8188	51.1532	2.84635	0.000114713	-1.29979	0.216741	-3.51455	5.47835e-08
Chr2	LOC_Os02g19924	LOC_Os02g19924_1	aminotransferase, classes I and II, domain containing protein, expressed	18.7912	16.7806	34.3511	25.6895	22.437	21.6782	2.13229	0.00173489	1.23328	0.356042	-1.6385	0.0514078
Chr2	LOC_Os02g20170	LOC_Os02g20170_1	drought induced 19 protein, putative, expressed	11.446	17.8334	37.8491	32.1947	21.3624	25.1955	3.04856	3.11163e-05	1.59476	0.0681975	-1.80578	0.0133248
Chr2	LOC_Os02g20970	LOC_Os02g20970_1	C2 domain containing protein, putative, expressed	5.79351	7.02246	84.2251	130.976	35.5083	74.0915	20.9445	0	8.52081	0	-2.32906	0.00218456
Chr2	LOC_Os02g21040	LOC_Os02g21040_1	aspartic proteinase nepenthesin precursor, putative, expressed	0.974011	1.79364	7.37802	8.06647	2.47709	5.82279	7.04604	1.8031e-06	2.99386	0.03515	-2.23599	0.0338274
Chr2	LOC_Os02g21920	LOC_Os02g21920_1	CPuORF24 - conserved peptide uORF-containing transcript, expressed	16.9212	27.7729	164.133	160.47	74.5921	110.896	9.24731	0	4.16481	8.23509e-11	-2.10204	0.00188715
Chr2	LOC_Os02g21970	LOC_Os02g21970_1	26S protease regulatory subunit 6B, putative, expressed	39.0638	42.8028	113.958	86.5267	66.4461	53.2832	3.1137	5.04574e-06	1.46179	0.0391152	-2.01904	0.00388955
Chr2	LOC_Os02g22160	LOC_Os02g22160_1	DNA binding protein, putative, expressed	1.48141	3.52627	26.5329	28.0415	7.50463	18.4723	13.8446	1.11022e-16	5.21292	2.17e-05	-2.52389	0.00103227
Chr2	LOC_Os02g22480	LOC_Os02g22480_2	glycosyltransferase, putative, expressed	0.53985	0.293721	5.57493	4.61712	2.49491	2.71351	14.7182	4.86034e-06	5.99534	0.0174182	-2.31835	0.088908
Chr2	LOC_Os02g24080	LOC_Os02g24080_4	SNARE domain containing protein, putative, expressed	18.3655	14.3447	34.2828	95.5698	29.9208	95.7974	4.82573	3.53451e-07	3.79722	4.91151e-06	-1.20769	0.578432
Chr2	LOC_Os02g25580	LOC_Os02g25580_1	Sec1 family transport protein, putative, expressed	18.1854	22.0165	29.5821	50.1073	22.7984	33.5967	2.47145	0.000167399	1.39986	0.0980156	-1.67101	0.037937
Chr2	LOC_Os02g25780	LOC_Os02g25780_1	expressed protein	4.16884	3.88831	21.7451	10.936	14.7673	11.5709	5.16402	4.62312e-05	3.25639	0.0021151	-1.50726	0.223338
Chr2	LOC_Os02g26190	LOC_Os02g26190_2	transposon protein, putative, CACTA, En/Spm sub-class, expressed	0.190047	0.180951	2.7073	1.74491	0.962751	0.964437	14.9874	1.08031e-07	5.09961	0.00494802	-2.7784	0.00856263
Chr2	LOC_Os02g26390	LOC_Os02g26390_1	expressed protein	2.9518	4.30411	11.431	9.86061	3.21105	4.58804	3.71859	6.26362e-05	1.07331	0.851507	-3.28164	0.000134699
Chr2	LOC_Os02g26430	LOC_Os02g26430_1	WRKY42, expressed	0.467198	0.169462	10.1663	17.3933	8.63661	19.1479	49.9103	7.37371e-09	39.9978	6.42359e-08	-1.17853	0.631703
Chr2	LOC_Os02g26470	LOC_Os02g26470_1	expressed protein	0.896608	0.975652	12.8966	9.623	2.54995	2.42669	14.5136	0.000196543	2.5878	0.260132	-5.29698	0.00763565
Chr2	LOC_Os02g26480	LOC_Os02g26480_2	OsSCP7 - Putative Serine Carboxypeptidase homologue, expressed	0	0	4.23146	4.24271	0.836654	0.682468	415.591	0.00374504	58.8305	0.0544845	-6.51787	0.00250892
Chr2	LOC_Os02g26720	LOC_Os02g26720_1	Inositol 1, 3, 4-trisphosphate 5/6-kinase, putative, expressed	0	0.456563	46.4235	12.3485	21.0313	9.12526	165.545	5.55112e-16	64.6936	9.97136e-12	-2.40648	0.0197021
Chr2	LOC_Os02g26794	LOC_Os02g26794_1	expressed protein	0.486781	1.32424	6.73245	6.12242	4.67236	4.23478	8.77226	0.00433328	4.86587	0.0451428	-1.70628	0.375832
Chr2	LOC_Os02g27000	LOC_Os02g27000_1	ATP-binding region, ATPase-like domain containing protein, expressed	1.80238	3.17264	19.0038	12.0013	5.08826	5.22662	8.03046	2.00747e-11	2.08561	0.0367778	-3.64001	4.01012e-06
Chr2	LOC_Os02g27220	LOC_Os02g27220_1	protein phosphatase 2C, putative, expressed	30.0779	25.716	52.9955	53.6614	34.9758	36.0613	2.39554	0.000221792	1.26419	0.220661	-1.79244	0.00757743
Chr2	LOC_Os02g27360	LOC_Os02g27360_1	aspartic proteinase-like protein 2 precursor, putative, expressed	8.95629	8.25325	101.328	65.4364	36.9167	26.1123	12.3224	0	3.6462	1.00855e-09	-3.20392	4.10162e-06
Chr2	LOC_Os02g27480	LOC_Os02g27480_1	membrane attack complex component/perforin/complement C9, putative, expressed	3.17921	0.484328	2.74374	10.6203	3.7975	7.67041	4.26793	0.00688746	3.0185	0.0264233	-1.35366	0.439914
Chr2	LOC_Os02g27480	LOC_Os02g27480_3	membrane attack complex component/perforin/complement C9, putative, expressed	7.11402	11.8537	30.1732	23.2636	14.5419	24.1538	3.61104	1.38592e-07	2.04661	0.00546854	-1.67037	0.0491641
Chr2	LOC_Os02g27950	LOC_Os02g27950_2	ataxin-2 related protein, putative, expressed	17.1899	17.0048	33.8204	48.9326	25.5995	45.0264	3.01913	2.15859e-06	2.05267	0.000843089	-1.39264	0.183948
Chr2	LOC_Os02g28040	LOC_Os02g28040_1	lipase, putative, expressed	7.64159	7.43997	56.9043	40.1137	15.3344	14.2287	8.17103	1.11022e-16	1.9535	0.00123161	-3.9671	1.45477e-08
Chr2	LOC_Os02g28110	LOC_Os02g28110_1	ornithine decarboxylase, putative, expressed	0.201344	0.109547	18.2676	8.71135	1.82523	1.05096	101.677	1.76514e-11	8.55781	0.0205081	-11.2907	4.31274e-08
Chr2	LOC_Os02g28334	LOC_Os02g28334_1	expressed protein	1.44796	0.900347	8.01042	7.70085	5.51515	5.99837	8.12851	0.000825225	4.74143	0.0350313	-1.6231	0.342885
Chr2	LOC_Os02g28720	LOC_Os02g28720_1	spotted leaf 11, putative, expressed	31.7387	28.7021	71.478	93.6298	45.9316	46.9466	3.40842	2.11045e-07	1.52712	0.024959	-2.11845	0.000836122
Chr2	LOC_Os02g28830	LOC_Os02g28830_1	tetratricopeptide repeat domain containing protein, expressed	28.2161	31.5545	95.317	114.94	46.7024	45.2764	4.42168	7.93649e-10	1.53714	0.0176512	-2.72467	2.80526e-05
Chr2	LOC_Os02g29150	LOC_Os02g29150_1	OsFBO11 - F-box and other domain containing protein, expressed	0	0.0797647	0.973261	0.590049	0	0	20.4973	0.00930233	-4.87368	0.475048	-93.9638	0.0356858
Chr2	LOC_Os02g30100	LOC_Os02g30100_1	cytochrome P450, putative, expressed	2.02703	1.93002	10.5598	8.92315	9.90837	6.85777	6.14647	1.28265e-06	4.21516	0.000208114	-1.38626	0.311874
Chr2	LOC_Os02g30320	LOC_Os02g30320_1	drought-induced protein 1, putative, expressed	124.153	115.968	229.953	206.786	154.938	168.197	2.29256	0.00197975	1.33793	0.117123	-1.62359	0.0553639
Chr2	LOC_Os02g30714	LOC_Os02g30714_1	dehydrogenase/reductase, putative, expressed	0.98911	0.807231	4.51438	5.34936	3.16465	4.01558	6.76991	0.00215581	3.89304	0.0508815	-1.64661	0.334066
Chr2	LOC_Os02g30790	LOC_Os02g30790_1	SAR DNA-binding protein-like, putative, expressed	0.434139	0.472412	5.16376	3.05778	1.27327	1.88841	11.1795	0.000414898	3.37649	0.12116	-3.12279	0.0607875
Chr2	LOC_Os02g30900	LOC_Os02g30900_1	protein kinase domain containing protein, expressed	9.79796	12.6608	55.0514	62.0783	20.9806	33.296	6.57616	3.33067e-16	2.41317	5.07743e-05	-2.58324	7.48937e-05
Chr2	LOC_Os02g30910	LOC_Os02g30910_1	nodulin MtN3 family protein, putative, expressed	0.519109	1.24272	70.1874	58.5	21.7022	14.933	92.6555	0	20.7996	9.99201e-16	-4.21329	2.80772e-09
Chr2	LOC_Os02g31080	LOC_Os02g31080_1	hydroxyproline-rich glycoprotein family protein, putative, expressed	4.43413	4.28893	7.2229	9.60478	4.07219	6.21486	2.42378	0.00524306	1.16724	0.640411	-1.96101	0.0383081
Chr2	LOC_Os02g31220	LOC_Os02g31220_2	expressed protein	17.7225	13.901	100.962	77.3273	37.0668	35.1869	7.11392	4.91274e-12	2.2659	3.21232e-05	-2.97802	3.11599e-05
Chr2	LOC_Os02g31230	LOC_Os02g31230_1	expressed protein	0.226547	0.57521	1.75463	4.78692	1.93289	1.66428	10.0387	0.000773896	4.47819	0.0377143	-2.13112	0.163056
Chr2	LOC_Os02g31230	LOC_Os02g31230_2	expressed protein	1.57594	0.857439	12.2059	9.77846	1.40062	4.87467	10.8597	0.000226359	2.46805	0.276814	-4.23608	0.0228122
Chr2	LOC_Os02g32110	LOC_Os02g32110_1	exostosin family domain containing protein, expressed	17.3314	20.0567	45.6576	34.3237	24.3518	20.9543	2.71998	0.000214769	1.21401	0.340515	-2.12616	0.00210287
Chr2	LOC_Os02g32120	LOC_Os02g32120_1	cytochrome b-c1 complex subunit Rieske, mitochondrial precursor, putative, expressed	48.7882	45.9187	87.3516	78.4166	61.2226	69.6735	2.2039	0.000705468	1.37278	0.0927926	-1.52015	0.0656153
Chr2	LOC_Os02g32140	LOC_Os02g32140_1	AP2 domain containing protein, expressed	0.732365	1.02462	17.9428	15.8959	3.57058	4.36885	24.0157	1.09912e-14	4.45971	0.0138217	-5.09184	3.59089e-07
Chr2	LOC_Os02g32160	LOC_Os02g32160_1	copine, putative, expressed	31.6017	42.3285	69.3152	97.4452	41.5518	66.6409	2.83297	2.54556e-05	1.46357	0.0578922	-1.83227	0.0167872
Chr2	LOC_Os02g32230	LOC_Os02g32230_2	retrotransposon protein, putative, unclassified, expressed	2.70749	2.72522	7.63901	6.47009	3.82598	2.59094	3.24629	0.00148475	1.18551	0.728338	-2.60947	0.0101071
Chr2	LOC_Os02g32350	LOC_Os02g32350_2	TUDOR protein with multiple SNc domains, putative, expressed	32.5535	22.7047	44.556	66.3368	38.6624	49.2523	2.47628	0.000484393	1.57308	0.0207146	-1.49614	0.0938832
Chr2	LOC_Os02g32520	LOC_Os02g32520_1	ERD1 protein, chloroplast precursor, putative, expressed	11.4413	23.8848	236.015	353.418	50.4845	150.142	21.1056	0	5.71622	5.44615e-09	-3.49255	0.00010991
Chr2	LOC_Os02g32520	LOC_Os02g32520_2	ERD1 protein, chloroplast precursor, putative, expressed	16.1513	29.3956	669.986	840.894	321.641	527.468	42.0531	0	18.7457	0	-2.12178	0.00673433
Chr2	LOC_Os02g32580	LOC_Os02g32580_1	expressed protein	13.438	14.7834	99.0136	110.695	62.996	113.907	9.33314	0	6.23654	7.77156e-16	-1.41966	0.16057
Chr2	LOC_Os02g32590	LOC_Os02g32590_1	HSF-type DNA-binding domain containing protein, expressed	6.98079	5.71758	21.0953	24.9994	13.8493	18.5454	4.53349	5.84103e-09	2.52303	0.00011664	-1.70448	0.0283506
Chr2	LOC_Os02g32610	LOC_Os02g32610_3	protein kinase domain containing protein, expressed	5.26255	11.453	15.5068	18.6722	19.7323	19.3408	2.60582	0.000277178	2.36098	0.000210752	-1.04421	0.846545
Chr2	LOC_Os02g32970	LOC_Os02g32970_1	hydrolase, alpha/beta fold family protein, putative, expressed	3.87606	7.52358	11.2432	14.5461	9.27314	8.87048	2.8718	0.0026062	1.60536	0.1917	-1.69773	0.0832537
Chr2	LOC_Os02g33070	LOC_Os02g33070_1	expressed protein	48.009	61.6799	308.225	257.767	160.704	151.854	6.56552	6.02851e-14	2.85475	3.12878e-08	-2.17841	0.00106986
Chr2	LOC_Os02g33080	LOC_Os02g33080_1	N-carbamoylputrescine amidase, putative, expressed	49.7306	59.4904	111.141	103.169	81.6052	80.7328	2.48233	9.89248e-05	1.48629	0.0350539	-1.58144	0.0466134
Chr2	LOC_Os02g33110	LOC_Os02g33110_1	glycosyl hydrolases, putative, expressed	19.1364	16.5457	88.6325	162.024	26.8163	47.0612	8.65701	3.33067e-16	2.05239	0.00100522	-4.00276	2.39537e-07
Chr2	LOC_Os02g33110	LOC_Os02g33110_2	glycosyl hydrolases, putative, expressed	0	0	2.16271	3.72277	0.521157	1.53851	406.902	0.00392457	109.765	0.0269528	-3.41468	0.0399448
Chr2	LOC_Os02g33110	LOC_Os02g33110_3	glycosyl hydrolases, putative, expressed	0.685434	0	0.985912	4.62083	0.950318	2.22617	9.26288	0.00440137	4.34483	0.0786369	-2.04859	0.221892
Chr2	LOC_Os02g33230	LOC_Os02g33230_1	nucleoside-diphosphate-sugar epimerase, putative, expressed	15.7099	15.5572	28.3264	27.5161	22.694	22.1756	2.23692	0.000164543	1.4297	0.0753646	-1.48189	0.101277
Chr2	LOC_Os02g33470	LOC_Os02g33470_1	transposon protein, putative, Pong sub-class, expressed	0.124586	0	21.5042	17.55	3.72038	2.45671	303.777	2.23785e-09	38.2234	0.00114981	-7.49866	1.6182e-09
Chr2	LOC_Os02g33480	LOC_Os02g33480_1	transposon protein, putative, Pong sub-class, expressed	0.120971	0	19.5417	1.94751	4.90258	6.31436	180.164	2.07552e-06	70.3519	5.93096e-05	-2.40704	0.106955
Chr2	LOC_Os02g33580	LOC_Os02g33580_1	digalactosyldiacylglycerol synthase, chloroplast precursor, putative, expressed	36.6939	32.946	87.2023	74.8398	52.7593	57.5849	2.93436	1.5927e-05	1.57407	0.0112486	-1.76668	0.0201107
Chr2	LOC_Os02g33590	LOC_Os02g33590_1	U-box domain-containing protein, putative, expressed	0.0965469	0.210117	1.49553	4.66293	1.44154	4.59153	23.2802	0.000533325	18.304	0.00115201	-1.20034	0.754276
Chr2	LOC_Os02g33670	LOC_Os02g33670_1	expressed protein	0.789247	0.613447	5.98805	6.35305	2.16445	4.31583	10.7699	1.88656e-05	4.46979	0.0403063	-2.29535	0.098312
Chr2	LOC_Os02g33680	LOC_Os02g33680_1	U-box domain containing protein, expressed	0.535524	1.51511	11.258	15.8418	7.31052	10.56	16.7346	6.30196e-11	8.71615	2.21214e-05	-1.81697	0.0580899
Chr2	LOC_Os02g33710	LOC_Os02g33710_1	decarboxylase, putative, expressed	67.1981	65.8001	219.532	194.058	135.09	139.965	3.92669	5.852e-07	2.05856	9.81807e-05	-1.80729	0.0226134
Chr2	LOC_Os02g34410	LOC_Os02g34410_1	U-box domain-containing protein, putative, expressed	1.37687	2.37223	5.45894	7.15783	2.32501	3.85962	4.2601	0.00627641	1.64185	0.413285	-2.46028	0.0727545
Chr2	LOC_Os02g34600	LOC_Os02g34600_1	CAMK_CAMK_like.13 - CAMK includes calcium/calmodulin depedent protein kinases, expressed	17.3525	27.0919	163.718	178.963	65.9792	122.955	9.77786	0	4.26077	5.46887e-10	-2.17344	0.00450354
Chr2	LOC_Os02g34600	LOC_Os02g34600_2	CAMK_CAMK_like.13 - CAMK includes calcium/calmodulin depedent protein kinases, expressed	0	0.779375	1.58494	6.48599	0.572896	1.45388	12.8313	0.0012261	2.63033	0.298725	-4.61316	0.016702
Chr2	LOC_Os02g34850	LOC_Os02g34850_1	histone-lysine N-methyltransferase ASHH2, putative, expressed	10.4401	10.829	20.8736	23.4052	12.3715	11.1185	2.61336	9.40962e-06	1.10324	0.67301	-2.24382	0.000725488
Chr2	LOC_Os02g34884	LOC_Os02g34884_1	SacI homology domain containing protein, expressed	16.1446	19.0987	24.3857	34.309	18.147	22.7674	2.09204	0.00344032	1.15719	0.454525	-1.70863	0.0223374
Chr2	LOC_Os02g34970	LOC_Os02g34970_1	no apical meristem protein, putative, expressed	1.01525	1.10475	88.5815	46.8445	20.5725	21.8702	80.6665	0	19.6163	3.29625e-13	-3.89016	1.0461e-06
Chr2	LOC_Os02g35070	LOC_Os02g35070_1	SPRY-domain containing protein, putative, expressed	16.3421	17.5347	40.6206	29.9037	25.9406	21.4245	2.6446	0.000260733	1.39859	0.0780776	-1.79489	0.0139498
Chr2	LOC_Os02g35100	LOC_Os02g35100_2	DDT domain containing protein, putative, expressed	0	0	4.49543	0	4.12003	0	346.753	0.00861768	232.254	0.0126163	-1.3735	0.750048
Chr2	LOC_Os02g35130	LOC_Os02g35130_1	AIG1, putative, expressed	41.82	42.5364	68.0179	79.763	59.2739	61.1742	2.19906	0.000547572	1.42222	0.0644521	-1.46483	0.0850804
Chr2	LOC_Os02g35160	LOC_Os02g35160_2	ligatin, putative, expressed	0.97473	0	5.46432	1.37307	1.24746	0.376876	8.614	0.00397259	1.59652	0.607518	-5.12703	0.00864806
Chr2	LOC_Os02g35190	LOC_Os02g35190_2	chloride channel protein, putative, expressed	3.08777	4.39852	31.3691	20.8443	0	0	8.93992	0	-493.395	0.00292607	-4168.7	4.53389e-05
Chr2	LOC_Os02g35220	LOC_Os02g35220_1	expressed protein	5.82629	6.33992	18.4682	12.913	10.832	10.5025	3.27359	0.000116932	1.74992	0.0272349	-1.77248	0.0415525
Chr2	LOC_Os02g35770	LOC_Os02g35770_1	homeobox associated leucine zipper, putative, expressed	2.60515	4.63879	36.1616	31.3361	5.80935	4.94479	11.8573	3.77476e-15	1.49944	0.406042	-7.48367	2.35212e-12
Chr2	LOC_Os02g35830	LOC_Os02g35830_1	extracellular ligand-gated ion channel, putative, expressed	11.0529	14.3552	29.686	23.0498	15.5905	16.6463	2.6406	0.000124209	1.26915	0.310333	-1.96821	0.00656955
Chr2	LOC_Os02g35870	LOC_Os02g35870_2	galactosyltransferase, putative, expressed	5.97853	10.4765	26.5455	22.8902	9.27431	11.2577	3.84085	5.01486e-07	1.25428	0.40011	-2.89179	1.02908e-05
Chr2	LOC_Os02g35910	LOC_Os02g35910_1	protein phosphotase protein, putative, expressed	4.90742	5.95919	8.4201	12.7381	6.06812	10.2297	2.45125	0.00500453	1.49307	0.163244	-1.54634	0.162193
Chr2	LOC_Os02g36020	LOC_Os02g36020_1	transposon protein, putative, CACTA, En/Spm sub-class, expressed	0	0	4.61832	0.711265	0.502598	0.819951	798.826	0.00137642	145.597	0.0176887	-5.02459	0.00461559
Chr2	LOC_Os02g36350	LOC_Os02g36350_1	expressed protein	0	0.104008	1.16332	1.25025	0.305814	0.443477	24.5389	0.00528547	6.12024	0.138539	-3.77852	0.0795313
Chr2	LOC_Os02g36450	LOC_Os02g36450_1	transporter family protein, putative, expressed	0.958432	1.04293	8.67642	6.13685	1.76556	1.11172	9.27677	4.71194e-06	1.44326	0.588927	-6.10646	6.22407e-05
Chr2	LOC_Os02g36490	LOC_Os02g36490_1	expressed protein	5.19075	13.02	61.2292	72.8547	39.6898	30.513	9.40583	2.22045e-16	3.90385	5.34805e-08	-2.27096	0.000312975
Chr2	LOC_Os02g36520	LOC_Os02g36520_1	OsFBK9 - F-box domain and kelch repeat containing protein, expressed	9.88182	10.1837	16.4648	16.1427	9.857	10.7881	2.03647	0.0022853	1.02399	0.921617	-1.88393	0.00662058
Chr2	LOC_Os02g36530	LOC_Os02g36530_1	expressed protein	2.43573	1.98784	14.8225	22.6699	14.2873	24.7214	10.3356	0.00271906	8.41264	0.00470493	-1.16177	0.779026
Chr2	LOC_Os02g36870	LOC_Os02g36870_1	YGL010w, putative, expressed	26.0522	28.8739	58.7182	43.689	43.735	31.3382	2.36692	0.00019919	1.36796	0.1725	-1.64196	0.0551336
Chr2	LOC_Os02g36880	LOC_Os02g36880_1	No apical meristem protein, putative, expressed	0	0	25.2677	20.4632	14.1771	8.43444	1949.57	0.000180786	742.791	0.00105208	-2.42167	0.0034872
Chr2	LOC_Os02g36880	LOC_Os02g36880_4	No apical meristem protein, putative, expressed	0	0.353601	13.3031	11.9887	2.31041	6.15646	86.4634	1.23451e-10	22.887	0.000322022	-3.60689	0.00130475
Chr2	LOC_Os02g37000	LOC_Os02g37000_1	mitochondrial prohibitin complex protein 1, putative, expressed	0.723887	1.10278	7.68902	5.9726	3.55131	2.18313	9.26992	0.000422898	3.14058	0.104757	-2.80152	0.0522221
Chr2	LOC_Os02g37130	LOC_Os02g37130_2	expressed protein	0.393859	0	3.13764	1.7437	0.588069	2.74112	14.4549	0.00197314	7.71196	0.0248187	-1.79325	0.370825
Chr2	LOC_Os02g37420	LOC_Os02g37420_1	ras-related protein, putative, expressed	58.6725	67.4302	162.365	145.485	82.8465	94.3679	3.09037	3.56816e-06	1.40141	0.0706452	-2.08742	0.00149198
Chr2	LOC_Os02g37480	LOC_Os02g37480_1	glycine-rich cell wall structural protein precursor, putative, expressed	0.446662	0.243019	358.794	182.017	19.2927	34.4537	918.327	0	70.5056	2.11478e-10	-12.324	0
Chr2	LOC_Os02g37834	LOC_Os02g37834_2	expressed protein	2.611	1.74842	10.889	11.5191	8.13967	8.27042	6.35876	3.6275e-06	3.70164	0.00157054	-1.62705	0.104685
Chr2	LOC_Os02g37910	LOC_Os02g37910_1	expressed protein	0.994403	2.52483	13.0196	6.83714	7.77721	5.86336	7.33643	2.69488e-06	3.92012	0.00170159	-1.76584	0.0959666
Chr2	LOC_Os02g37930	LOC_Os02g37930_1	hypoxia-responsive family protein, putative, expressed	29.3804	35.6429	215.694	339.966	115.174	271.255	10.6636	0	5.92418	5.86642e-13	-1.70566	0.0663014
Chr2	LOC_Os02g37970	LOC_Os02g37970_1	DUF581 domain containing protein, expressed	5.14158	4.23394	9.68644	16.7786	6.6691	8.7041	3.50101	0.00187357	1.61593	0.321725	-2.05049	0.051916
Chr2	LOC_Os02g38050	LOC_Os02g38050_6	joka2, putative, expressed	0	0	3.32505	0	0	0	335.411	0.00888306	#N/A	#N/A	-307.998	0.0105279
Chr2	LOC_Os02g38140	LOC_Os02g38140_1	glycosyl transferase family 17 protein, putative, expressed	4.23398	2.25243	13.1171	18.2715	8.52934	4.58376	5.9466	2.18702e-07	1.99353	0.103449	-2.82379	0.00122692
Chr2	LOC_Os02g38300	LOC_Os02g38300_1	SNF7 domain containing protein, putative, expressed	24.002	26.118	44.2614	37.6633	31.5405	31.321	2.06198	0.00211645	1.25174	0.313391	-1.56045	0.0678611
Chr2	LOC_Os02g38480	LOC_Os02g38480_1	expressed protein	12.1629	12.6706	18.0497	22.7943	15.3386	15.9804	2.06591	0.0017409	1.25668	0.226226	-1.55739	0.0469963
Chr2	LOC_Os02g38900	LOC_Os02g38900_1	cytosolic Fe-S cluster assembling factor NBP35, putative, expressed	20.297	19.9232	63.7838	53.0565	40.6154	37.2566	3.66858	9.90258e-08	1.93028	0.000511223	-1.80213	0.0100522
Chr2	LOC_Os02g38920	LOC_Os02g38920_1	glyceraldehyde-3-phosphate dehydrogenase, putative, expressed	39.3179	79.6214	131.181	156.106	77.0651	105.828	3.0753	1.57875e-05	1.54995	0.0572322	-1.87651	0.00635137
Chr2	LOC_Os02g38980	LOC_Os02g38980_3	bromodomain domain containing protein, expressed	14.3928	11.5485	29.3831	38.7157	20.6732	30.5789	3.26393	6.34568e-07	1.95662	0.0014271	-1.58315	0.0500426
Chr2	LOC_Os02g38980	LOC_Os02g38980_4	bromodomain domain containing protein, expressed	2.91832	3.22942	19.1548	41.8558	15.8784	33.277	12.2301	0	7.9476	0	-1.45852	0.18914
Chr2	LOC_Os02g38980	LOC_Os02g38980_5	bromodomain domain containing protein, expressed	0.513349	0.239402	2.19083	4.8701	1.2514	1.4461	11.2036	0.00030052	3.44302	0.101402	-3.09094	0.0354074
Chr2	LOC_Os02g39010	LOC_Os02g39010_3	cyclin-dependent kinase G-1, putative, expressed	21.4606	23.1407	46.8977	73.447	24.7561	43.9721	3.36108	1.08673e-06	1.53427	0.0407012	-2.07558	0.00430617
Chr2	LOC_Os02g39020	LOC_Os02g39020_1	transposon protein, putative, unclassified, expressed	0	0	6.33844	7.68548	2.81236	4.74636	743.642	0.00129733	308.302	0.00549076	-2.23668	0.0608826
Chr2	LOC_Os02g39070	LOC_Os02g39070_1	vesicle transport protein GOT1B, putative, expressed	17.3094	19.8444	30.7798	32.034	16.6474	25.0974	2.12428	0.00541855	1.11768	0.683382	-1.80567	0.0331518
Chr2	LOC_Os02g39080	LOC_Os02g39080_1	expressed protein	6.09218	8.28656	19.5479	28.5805	22.4157	26.7646	4.20759	4.36711e-08	3.41823	7.57305e-08	-1.16559	0.506775
Chr2	LOC_Os02g39330	LOC_Os02g39330_1	CHIT1 - Chitinase family protein precursor, expressed	3.76354	6.71634	12.4924	22.721	16.858	29.8599	4.21941	0.000123829	4.4651	2.48884e-06	1.11936	0.729274
Chr2	LOC_Os02g39570	LOC_Os02g39570_4	ACT domain containing protein, expressed	26.945	34.0262	68.9199	97.7362	87.1861	75.8214	3.42884	2.25619e-07	2.6776	1.34428e-07	-1.21234	0.406111
Chr2	LOC_Os02g39790	LOC_Os02g39790_1	CPuORF9 - conserved peptide uORF-containing transcript, expressed	139.229	153.971	811.893	722.66	364.286	424.084	6.63006	4.10146e-11	2.68217	1.26672e-07	-2.34192	0.00143994
Chr2	LOC_Os02g39795	LOC_Os02g39795_1	S-adenosyl-l-methionine decarboxylase leader peptide, putative, expressed	0.195297	1.80637	6.5906	10.6113	3.12426	6.00313	10.9635	1.16351e-05	4.62758	0.0176058	-2.24703	0.0401146
Chr2	LOC_Os02g39910	LOC_Os02g39910_1	B4-BTB1 - Bric-a-Brac, Tramtrack, Broad Complex BTB domain with B4 subfamily conserved sequence, expressed	0.315138	0.485803	2.49889	0.898416	0.896251	0.852929	5.48917	0.00176102	2.18726	0.15356	-2.37558	0.0732247
Chr2	LOC_Os02g39930	LOC_Os02g39930_1	OsTIL-1 Temperature-induced lipocalin-1, expressed	82.6445	94.8958	217.664	145.055	175.92	134.874	2.61135	0.000200117	1.75071	0.00259012	-1.41286	0.172511
Chr2	LOC_Os02g39950	LOC_Os02g39950_1	EF hand family protein, putative, expressed	6.33195	6.04214	17.5688	15.2907	10.2854	8.58763	3.32718	0.000177356	1.5223	0.187257	-2.07336	0.0150891
Chr2	LOC_Os02g40040	LOC_Os02g40040_1	expressed protein	34.4565	41.5354	135.603	131.205	60.7328	75.1483	4.4293	1.33628e-10	1.78312	0.00268357	-2.35488	0.000159502
Chr2	LOC_Os02g40090	LOC_Os02g40090_4	transporter-related, putative, expressed	0.109117	0	2.65611	2.9644	1.16373	7.21447	49.8361	0.000466491	58.327	0.000393362	1.23561	0.726664
Chr2	LOC_Os02g40330	LOC_Os02g40330_1	retrotransposon protein, putative, Ty3-gypsy subclass, expressed	0.17021	0.259302	22.1474	9.83053	6.93441	6.5548	94.9021	0	30.9555	0	-2.90318	0.000179921
Chr2	LOC_Os02g40330	LOC_Os02g40330_2	retrotransposon protein, putative, Ty3-gypsy subclass, expressed	0	0	26.075	8.86218	10.0281	5.93654	2918.84	8.47274e-05	1000.49	0.000568613	-2.69059	0.00316717
Chr2	LOC_Os02g40330	LOC_Os02g40330_3	retrotransposon protein, putative, Ty3-gypsy subclass, expressed	0.258208	0.280971	7.52324	3.89709	6.05832	4.59242	26.0706	6.19298e-07	19.0497	3.48931e-06	-1.29694	0.525997
Chr2	LOC_Os02g40620	LOC_Os02g40620_1	expressed protein	0	0	6.52831	4.39761	0.699179	1.77436	241.098	0.00924544	42.3128	0.0783785	-5.24708	0.026889
Chr2	LOC_Os02g40700	LOC_Os02g40700_1	enzyme of the cupin superfamily protein, putative, expressed	5.56921	4.49626	14.3118	22.0532	5.93955	12.0864	4.49649	0.000158645	1.76292	0.252274	-2.40565	0.0231384
Chr2	LOC_Os02g40784	LOC_Os02g40784_1	WAX2, putative, expressed	3.66536	9.75756	57.3566	44.7834	17.5909	17.6138	9.85673	1.44329e-15	2.65648	0.000481416	-3.49619	6.50155e-08
Chr2	LOC_Os02g40800	LOC_Os02g40800_1	expressed protein	0.486054	1.58671	5.64681	6.3578	2.59188	2.81897	7.24674	0.00771962	2.60429	0.247582	-2.63392	0.117865
Chr2	LOC_Os02g40810	LOC_Os02g40810_1	Zinc finger, ZZ type domain containing protein, expressed	12.313	12.6161	19.8885	20.3471	16.7741	16.3673	2.02292	0.00565429	1.32546	0.22631	-1.4457	0.135456
Chr2	LOC_Os02g40900	LOC_Os02g40900_1	RNA recognition motif containing protein, putative, expressed	3.97801	4.3287	33.9337	24.9195	14.3699	10.1216	8.96381	7.89557e-12	2.9474	0.00464044	-2.88686	0.000262412
Chr2	LOC_Os02g41450	LOC_Os02g41450_1	no apical meristem protein, putative, expressed	0.428419	1.63166	7.34733	10.5612	3.42681	4.9694	10.9721	0.000339038	4.04467	0.0673821	-2.56786	0.0835789
Chr2	LOC_Os02g41520	LOC_Os02g41520_1	glycosyl transferase 8 domain containing protein, putative, expressed	8.56987	10.557	23.4368	42.7891	15.5203	38.4492	4.3088	8.10531e-10	2.81219	9.8379e-05	-1.45046	0.203259
Chr2	LOC_Os02g41550	LOC_Os02g41550_1	FAD binding domain of DNA photolyase domain containing protein, expressed	16.7149	20.1348	35.8281	36.3053	31.8376	36.988	2.46475	6.52608e-05	1.86393	0.000850033	-1.25362	0.312876
Chr2	LOC_Os02g41580	LOC_Os02g41580_1	CAMK_CAMK_like.14 - CAMK includes calcium/calmodulin depedent protein kinases, expressed	11.5805	21.834	140.437	157.938	83.6412	126.347	11.3603	0	6.32163	5.55112e-16	-1.69999	0.0311213
Chr2	LOC_Os02g41650	LOC_Os02g41650_3	phenylalanine ammonia-lyase, putative, expressed	0.286241	1.05902	2.97707	5.64504	0.915826	1.4609	8.08223	0.000109179	1.78418	0.429123	-4.30322	0.00143542
Chr2	LOC_Os02g41820	LOC_Os02g41820_1	expressed protein	65.6285	82.8604	209.24	196.033	126.572	138.458	3.45594	1.15904e-07	1.78403	0.0025795	-1.83285	0.00630347
Chr2	LOC_Os02g41840	LOC_Os02g41840_1	DUF584 domain containing protein, putative, expressed	1.98088	1.32647	143.306	136.607	40.7896	50.1961	104.497	0	26.807	0	-3.69257	9.86862e-09
Chr2	LOC_Os02g41954	LOC_Os02g41954_1	gibberellin 2-beta-dioxygenase 7, putative, expressed	0.208844	4.09059	5.89239	15.6551	3.8978	7.63076	6.38205	0.0010295	2.748	0.119652	-2.19114	0.0501176
Chr2	LOC_Os02g41990	LOC_Os02g41990_1	expressed protein	13.6655	15.6329	22.971	31.114	20.46	24.9961	2.32554	0.000182359	1.5443	0.0446343	-1.42173	0.145943
Chr2	LOC_Os02g42020	LOC_Os02g42020_1	expressed protein	4.09518	0.266042	10.2795	11.1931	6.45348	5.45915	5.91821	0.000456044	2.62985	0.0688662	-2.14105	0.0107556
Chr2	LOC_Os02g42020	LOC_Os02g42020_2	expressed protein	13.0224	20.1101	42.0177	36.7197	21.5394	25.5974	3.03075	2.40169e-05	1.42732	0.0771149	-2.00715	0.00245477
Chr2	LOC_Os02g42230	LOC_Os02g42230_1	RPA2B - Putative single-stranded DNA binding complex subunit 2, expressed	17.0147	20.0576	35.6906	31.9811	25.8331	20.0101	2.30163	0.000516646	1.24002	0.382298	-1.76393	0.0191559
Chr2	LOC_Os02g42290	LOC_Os02g42290_2	OsClp3 - Putative Clp protease homologue, expressed	0	0.127831	3.24948	0.472806	1.8793	1.4989	32.082	0.0040627	22.1737	0.00809068	-1.35891	0.693653
Chr2	LOC_Os02g42290	LOC_Os02g42290_3	OsClp3 - Putative Clp protease homologue, expressed	23.0039	19.4258	35.7926	32.3083	31.3059	31.4083	2.01305	0.00329581	1.46702	0.0693687	-1.29597	0.285799
Chr2	LOC_Os02g42300	LOC_Os02g42300_1	expressed protein	1.02868	1.2961	6.40971	4.79388	4.73477	3.45401	6.08041	5.20951e-06	3.5284	0.00406759	-1.6363	0.118445
Chr2	LOC_Os02g42580	LOC_Os02g42580_1	vacuolar protein-sorting protein bro1, putative, expressed	4.93983	4.9079	9.74311	10.4811	5.38285	9.46681	2.5707	0.0075511	1.49244	0.301355	-1.6364	0.161578
Chr2	LOC_Os02g42585	LOC_Os02g42585_1	AP2 domain containing protein, expressed	0.444221	0.322255	14.9909	23.8384	6.15889	15.1146	61.1731	0	26.7242	6.40288e-12	-2.16718	0.00949466
Chr2	LOC_Os02g42590	LOC_Os02g42590_1	WD-40 repeat family protein, putative, expressed	15.5475	17.7265	63.2907	50.0277	25.5794	23.8813	4.32788	1.9427e-09	1.48633	0.0377437	-2.76007	1.64515e-05
Chr2	LOC_Os02g42600	LOC_Os02g42600_1	double-stranded RNA binding motif containing protein, expressed	14.7767	15.2378	16.5748	33.4637	14.4135	22.1925	2.05968	0.00423644	1.21326	0.341991	-1.60833	0.0663914
Chr2	LOC_Os02g42850	LOC_Os02g42850_2	MYB family transcription factor, putative, expressed	3.34537	6.30984	32.0793	27.153	9.98992	9.57172	7.83914	2.19318e-11	2.04276	0.0570026	-3.62292	1.44765e-06
Chr2	LOC_Os02g42940	LOC_Os02g42940_1	MSP domain containing protein, expressed	28.608	26.4961	92.4222	69.9849	45.7655	42.3027	3.73118	5.95193e-08	1.59147	0.014311	-2.22369	0.000702032
Chr2	LOC_Os02g42990	LOC_Os02g42990_1	OsSAUR11 - Auxin-responsive SAUR gene family member, expressed	8.62696	8.12379	40.2002	28.545	11.5008	14.8177	5.1868	2.61305e-07	1.55414	0.222202	-3.1551	0.000250175
Chr2	LOC_Os02g43010	LOC_Os02g43010_1	vacuolar-processing enzyme precursor, putative, expressed	9.43498	9.71675	51.2643	45.8563	20.6638	17.6863	6.39181	1.524e-12	2.00059	0.00452508	-3.0314	1.55341e-06
Chr2	LOC_Os02g43020	LOC_Os02g43020_1	heat shock protein STI, putative, expressed	20.6166	23.6317	64.8615	53.3	41.1582	38.5518	3.38828	2.98404e-07	1.80117	0.00150339	-1.78293	0.0112574
Chr2	LOC_Os02g43040	LOC_Os02g43040_1	expressed protein	5.86132	7.03034	14.0759	11.192	8.80834	10.5072	2.48036	0.00106481	1.49277	0.119066	-1.572	0.0982342
Chr2	LOC_Os02g43330	LOC_Os02g43330_1	homeobox associated leucine zipper, putative, expressed	0.730172	0.397271	561.352	488.202	109.022	113.351	1131.49	0	188.614	0	-5.67775	3.40471e-11
Chr2	LOC_Os02g43430	LOC_Os02g43430_1	protein kinase domain containing protein, expressed	2.84832	3.9371	8.51757	5.8868	4.84394	5.98269	2.69876	0.0082735	1.59196	0.218142	-1.60142	0.185926
Chr2	LOC_Os02g43540	LOC_Os02g43540_1	retrotransposon protein, putative, unclassified, expressed	2.32501	1.62642	14.1487	23.7282	9.03291	4.81585	11.7536	1.84998e-08	3.45925	0.030275	-3.20964	0.002619
Chr2	LOC_Os02g43690	LOC_Os02g43690_3	ras-related protein, putative, expressed	18.5658	19.2683	31.1099	42.6524	19.1137	42.1991	2.44718	3.45954e-05	1.61074	0.053944	-1.43374	0.177782
Chr2	LOC_Os02g43720	LOC_Os02g43720_1	enoyl-CoA hydratase/isomerase family protein, putative, expressed	12.6361	15.7362	40.3901	25.5699	21.4125	21.3343	2.97304	0.00016696	1.50737	0.123339	-1.86774	0.0227603
Chr2	LOC_Os02g43760	LOC_Os02g43760_1	ubiquitin carboxyl-terminal hydrolase, family 1, putative, expressed	20.5145	22.323	42.3472	37.5859	33.4711	31.9642	2.34795	0.00101827	1.52531	0.078437	-1.45818	0.121388
Chr2	LOC_Os02g43770	LOC_Os02g43770_1	DUF630/DUF632 domains containing protein, putative, expressed	0.151665	0.165036	3.02056	6.86716	0.970503	2.28699	36.4848	5.05498e-07	9.62871	0.00769435	-3.58058	0.0165796
Chr2	LOC_Os02g43790	LOC_Os02g43790_1	ethylene-responsive transcription factor, putative, expressed	3.61577	4.6129	14.623	19.1943	10.2389	19.3795	5.18184	2.12634e-06	3.57987	0.000383917	-1.36459	0.318812
Chr2	LOC_Os02g43820	LOC_Os02g43820_1	AP2 domain containing protein, expressed	0.210466	0.22902	6.63676	5.71774	2.46908	1.58683	33.1448	3.88568e-07	8.79299	0.0101578	-3.56505	0.0158773
Chr2	LOC_Os02g43850	LOC_Os02g43850_1	serine esterase family protein, putative, expressed	19.8499	19.1504	72.7942	63.3156	34.9194	32.0447	4.40028	4.15375e-10	1.71134	0.00504281	-2.43784	0.000113469
Chr2	LOC_Os02g43906	LOC_Os02g43906_1	ceramide kinase-related, putative, expressed	10.9485	12.3604	23.6221	29.6061	11.3846	19.5256	2.87515	0.000210238	1.31836	0.316852	-2.06024	0.0143049
Chr2	LOC_Os02g43930	LOC_Os02g43930_2	chaperone protein dnaJ, putative, expressed	61.9977	67.2787	113.452	114.01	84.9344	93.3598	2.2143	0.00103314	1.37466	0.070468	-1.5265	0.0801669
Chr2	LOC_Os02g44010	LOC_Os02g44010_1	expressed protein	11.5837	11.9296	28.9519	13.7367	16.9867	13.9162	2.33191	0.00880536	1.31474	0.290204	-1.6853	0.0880476
Chr2	LOC_Os02g44010	LOC_Os02g44010_2	expressed protein	6.13188	5.98558	24.0453	15.4246	12.8869	14.1206	4.13705	1.77711e-06	2.21319	0.00226089	-1.76908	0.0417408
Chr2	LOC_Os02g44040	LOC_Os02g44040_1	expressed protein	0	0.120434	0.979666	3.34086	0	0	37.1785	0.0021568	-4.87368	0.475048	-170.218	0.0173067
Chr2	LOC_Os02g44500	LOC_Os02g44500_1	glutathione peroxidase, putative, expressed	64.321	62.5707	341.433	330.457	176.702	192.005	6.66446	1.86273e-12	2.88977	2.41682e-09	-2.18431	0.00215306
Chr2	LOC_Os02g44510	LOC_Os02g44510_2	UDP-glucose glycoprotein glucosyltransferase 1 precursor, putative, expressed	3.35541	1.43836	12.2627	16.7786	18.5433	14.2709	7.40287	2.37394e-07	6.6898	9.87765e-09	-1.05217	0.857001
Chr2	LOC_Os02g44510	LOC_Os02g44510_3	UDP-glucose glycoprotein glucosyltransferase 1 precursor, putative, expressed	0.567487	0.205838	5.12779	5.70998	0	6.36309	16.7561	3.39719e-06	7.78712	0.0358935	-2.05056	0.32135
Chr2	LOC_Os02g44540	LOC_Os02g44540_3	expressed protein	0	0.146455	3.12725	1.48965	5.16744	1.71728	33.5997	0.00241284	39.3039	0.00114164	1.23811	0.745452
Chr2	LOC_Os02g44630	LOC_Os02g44630_2	aquaporin protein, putative, expressed	4.60657	19.1661	40.1757	16.9044	51.152	44.4755	3.18893	0.00432948	4.09909	3.77767e-06	1.3673	0.29586
Chr2	LOC_Os02g44820	LOC_Os02g44820_1	rho-GTPase-activating protein-related, putative, expressed	2.80603	1.4369	11.871	13.7848	3.3447	14.1681	7.42828	8.34977e-05	4.01045	0.0202037	-1.75919	0.209692
Chr2	LOC_Os02g44820	LOC_Os02g44820_3	rho-GTPase-activating protein-related, putative, expressed	20.8306	11.7177	41.4082	38.189	43.1138	29.691	3.04213	0.000266934	2.20667	0.00288658	-1.30611	0.287424
Chr2	LOC_Os02g44870	LOC_Os02g44870_1	dehydrin, putative, expressed	21.3459	33.8093	2045.06	2170.71	757.582	915.295	97.0573	0	30.4472	0	-3.01651	3.58488e-05
Chr2	LOC_Os02g44880	LOC_Os02g44880_1	expressed protein	0.977073	2.97699	11.7837	8.35651	2.39671	3.96671	6.58539	1.90439e-05	1.62539	0.404183	-3.82346	0.000760464
Chr2	LOC_Os02g44910	LOC_Os02g44910_1	transmembrane protein, putative, expressed	6.52596	7.97797	18.7201	15.2404	8.50657	8.13044	2.96311	0.000151148	1.14842	0.60983	-2.44399	0.00148896
Chr2	LOC_Os02g44930	LOC_Os02g44930_1	HMG1/2, putative, expressed	12.4043	10.4448	19.2799	25.4079	15.434	13.7031	2.44966	0.00490437	1.26841	0.406115	-1.82948	0.0371635
Chr2	LOC_Os02g44980	LOC_Os02g44980_1	transmembrane amino acid transporter protein, putative, expressed	31.9282	39.4247	167.197	107.694	98.4512	93.9442	4.93914	5.95494e-09	2.69876	2.67049e-08	-1.73361	0.043332
Chr2	LOC_Os02g44990	LOC_Os02g44990_1	OsFBDUF13 - F-box and DUF domain containing protein, expressed	0.996375	0.765327	43.4488	28.7788	13.9392	14.7526	51.5085	0	15.9874	0	-3.05005	7.4574e-06
Chr2	LOC_Os02g45000	LOC_Os02g45000_1	expressed protein	20.0981	17.7353	58.4148	28.5731	31.0322	27.0241	2.94414	0.000379134	1.52738	0.0353982	-1.82958	0.0292802
Chr2	LOC_Os02g45040	LOC_Os02g45040_1	retrotransposon protein, putative, unclassified, expressed	0.878558	1.12472	19.4415	8.05995	3.91327	5.15532	17.7006	4.44089e-15	4.48564	0.000215112	-3.72324	5.24668e-05
Chr2	LOC_Os02g45180	LOC_Os02g45180_1	ORM1, putative, expressed	16.3607	18.7568	36.0429	52.4726	23.5246	42.191	3.16193	5.19385e-06	1.86309	0.018075	-1.60239	0.0754095
Chr2	LOC_Os02g45240	LOC_Os02g45240_1	zinc finger family protein, putative, expressed	15.0361	14.3663	32.0558	25.3382	18.9041	19.0007	2.46162	0.0007475	1.28275	0.343786	-1.81742	0.0231338
Chr2	LOC_Os02g45344	LOC_Os02g45344_1	O-acyltransferase, putative, expressed	23.597	34.2364	58.9761	44.455	37.9277	36.1066	2.28897	0.00077143	1.28485	0.204779	-1.68476	0.0252772
Chr2	LOC_Os02g45420	LOC_Os02g45420_1	AP2 domain containing protein, expressed	0	0.617156	3.55599	7.41866	0.705683	0.986802	22.1377	5.68235e-06	2.75769	0.264629	-7.61079	0.000334725
Chr2	LOC_Os02g45690	LOC_Os02g45690_1	uncharacterized mscS family protein, putative, expressed	9.0986	7.69209	18.6628	12.8873	6.41933	6.90058	2.37544	0.00249714	-1.27107	0.356	-2.85882	0.000268329
Chr2	LOC_Os02g45780	LOC_Os02g45780_1	zinc finger, C3HC4 type domain containing protein, expressed	1.02094	4.16605	74.9782	75.8888	37.7008	60.0997	37.43	0	19.0855	0	-1.85187	0.00971839
Chr2	LOC_Os02g46380	LOC_Os02g46380_1	purine permease, putative, expressed	10.0998	14.335	43.2419	32.0334	22.1282	23.1757	3.93576	7.58859e-08	1.85806	0.0101376	-2.00322	0.00589146
Chr2	LOC_Os02g46473	LOC_Os02g46473_1	expressed protein	12.658	11.3252	32.0567	30.2842	20.3996	33.6067	3.2375	0.000654526	2.22524	0.0336672	-1.38783	0.292154
Chr2	LOC_Os02g46480	LOC_Os02g46480_1	expressed protein	24.2732	37.6263	146.7	99.0763	67.1606	62.4202	5.10367	1.11647e-08	2.10394	0.00112365	-2.29456	0.000614622
Chr2	LOC_Os02g46520	LOC_Os02g46520_1	hydrolase, putative, expressed	19.7298	15.8993	39.2321	26.5941	28.1881	21.59	2.33769	0.000701157	1.38833	0.125365	-1.59734	0.0694749
Chr2	LOC_Os02g46650	LOC_Os02g46650_1	ubiquitin carboxyl-terminal hydrolase domain containing protein, expressed	2.41582	3.59269	18.9781	26.6575	9.70471	15.6924	9.56073	2.45359e-14	4.22023	1.15902e-06	-2.14113	0.00224675
Chr2	LOC_Os02g46850	LOC_Os02g46850_1	oligopeptide transporter, putative, expressed	11.1052	17.0401	26.6454	31.0735	27.3469	29.0916	2.59618	0.000250498	2.0129	0.000471225	-1.22181	0.376924
Chr2	LOC_Os02g46910	LOC_Os02g46910_1	glycosyl hydrolases family 16, putative, expressed	5.05355	16.1179	38.6583	56.6344	22.3947	30.724	5.7426	6.78579e-08	2.54552	0.00128196	-2.13197	0.00137511
Chr2	LOC_Os02g46910	LOC_Os02g46910_2	glycosyl hydrolases family 16, putative, expressed	0.794066	3.81631	6.80906	7.32398	2.68175	5.06588	3.96483	0.00180398	1.70985	0.310925	-2.19275	0.0247075
Chr2	LOC_Os02g46962	LOC_Os02g46962_1	VHS and GAT domain containing protein, expressed	22.6166	42.9941	58.8917	67.0815	37.876	49.4124	2.44434	0.000405077	1.33973	0.179651	-1.72647	0.0163949
Chr2	LOC_Os02g46962	LOC_Os02g46962_2	VHS and GAT domain containing protein, expressed	4.10761	8.93946	38.1555	41.907	17.7268	18.7259	7.82737	3.33067e-16	2.81962	0.000444855	-2.6217	4.49493e-05
Chr2	LOC_Os02g46962	LOC_Os02g46962_3	VHS and GAT domain containing protein, expressed	20.5091	8.09429	54.6728	53.2473	31.3927	29.9523	4.6552	1.45874e-06	2.10158	0.00743382	-2.09719	0.000934514
Chr2	LOC_Os02g47370	LOC_Os02g47370_1	transcription factor TF2, putative, expressed	1.5734	0.570704	5.22264	8.44341	5.59343	7.60439	7.70312	0.00666587	5.82132	0.0180791	-1.25262	0.701921
Chr2	LOC_Os02g47390	LOC_Os02g47390_1	expressed protein	0.0983873	0.107061	0.92531	0.791969	0.891903	0.285308	9.9008	0.0078237	5.49324	0.05767	-1.70611	0.465228
Chr2	LOC_Os02g47410	LOC_Os02g47410_1	protein kinase, putative, expressed	0	0	1.77635	6.19961	2.1287	0.654298	859.84	0.00104737	240.58	0.00895397	-3.29209	0.0165437
Chr2	LOC_Os02g47470	LOC_Os02g47470_1	cytochrome P450, putative, expressed	1.38665	6.03559	8.66853	8.30163	5.8415	4.90572	2.96679	0.00781014	1.47739	0.372015	-1.87072	0.0412549
Chr2	LOC_Os02g47470	LOC_Os02g47470_3	cytochrome P450, putative, expressed	0.0864814	1.88211	4.01884	4.17679	0.922322	1.5047	5.4222	0.00991414	1.2662	0.771618	-4.0346	0.0119476
Chr2	LOC_Os02g47650	LOC_Os02g47650_1	universal stress protein domain containing protein, putative, expressed	8.5571	9.31148	76.0943	62.5026	27.0404	41.541	9.76511	5.90983e-12	3.80175	0.000392515	-2.43709	0.0018884
Chr2	LOC_Os02g47660	LOC_Os02g47660_1	basic helix-loop-helix, putative, expressed	7.02982	8.98378	21.8872	20.3975	13.4254	15.6446	3.32854	3.89419e-06	1.81163	0.0253603	-1.73899	0.0206759
Chr2	LOC_Os02g47810	LOC_Os02g47810_1	dof zinc finger domain containing protein, putative, expressed	0.268735	0.682329	4.46011	6.39943	2.38838	1.55859	14.3407	9.46993e-06	4.16713	0.0508048	-3.25768	0.018495
Chr2	LOC_Os02g47840	LOC_Os02g47840_1	universal stress protein domain containing protein, putative, expressed	17.5507	13.4315	266.102	147.678	92.9718	72.0351	16.9795	0	5.27812	7.77156e-15	-3.05164	2.72387e-05
Chr2	LOC_Os02g47860	LOC_Os02g47860_2	uridine kinase, putative, expressed	8.17535	4.88281	16.7989	10.2051	11.4724	11.408	2.60651	0.00226617	1.72801	0.0406781	-1.4305	0.188514
Chr2	LOC_Os02g48000	LOC_Os02g48000_1	TBC domain containing protein, expressed	14.304	6.70907	17.6003	26.2416	16.9648	22.1701	2.55182	0.000495499	1.82823	0.016033	-1.332	0.231552
Chr2	LOC_Os02g48000	LOC_Os02g48000_2	TBC domain containing protein, expressed	10.7765	19.5928	43.9174	28.6907	19.417	10.5591	3.08965	4.43146e-05	-1.0035	0.988906	-2.92719	9.48679e-05
Chr2	LOC_Os02g48184	LOC_Os02g48184_1	expressed protein	6.1094	10.5825	16.6923	17.6889	10.1059	14.7516	2.61146	0.00370782	1.49402	0.222447	-1.65969	0.0938964
Chr2	LOC_Os02g48190	LOC_Os02g48190_1	expressed protein	5.44673	8.37176	63.0523	53.5028	18.516	26.6141	10.7607	0	3.27184	3.48519e-07	-3.11412	2.62558e-06
Chr2	LOC_Os02g48210	LOC_Os02g48210_1	lectin-like protein kinase, putative, expressed	1.82217	4.22147	14.5682	12.5384	7.648	10.3635	5.7634	2.04635e-08	3.0057	0.000242993	-1.8096	0.0211661
Chr2	LOC_Os02g48280	LOC_Os02g48280_1	expressed protein	0	0.781096	3.17688	5.41692	3.44496	6.24466	13.0692	0.00887712	11.4108	0.0179307	-1.08199	0.911198
Chr2	LOC_Os02g48320	LOC_Os02g48320_2	DNA binding protein, putative, expressed	0.503805	1.01812	6.45028	11.1523	4.91252	5.76035	14.4514	1.3847e-09	6.98843	0.000174058	-1.96046	0.0290613
Chr2	LOC_Os02g48330	LOC_Os02g48330_1	3-hydroxy-3-methylglutaryl-coenzyme A reductase, putative, expressed	0.285487	0.388319	3.23772	2.87254	0.608943	1.24181	11.1198	0.00025675	2.66759	0.208751	-3.94596	0.0234516
Chr2	LOC_Os02g48340	LOC_Os02g48340_1	RNA recognition motif containing protein, putative, expressed	0	0	6.99621	21.3539	1.86031	4.97396	1826.77	0.000220541	348.957	0.00454279	-4.83727	4.83234e-05
Chr2	LOC_Os02g48340	LOC_Os02g48340_2	RNA recognition motif containing protein, putative, expressed	8.15496	8.07444	27.4755	36.7396	14.182	34.0022	4.95556	3.94063e-12	2.94674	4.89379e-05	-1.58945	0.0949822
Chr2	LOC_Os02g48340	LOC_Os02g48340_3	RNA recognition motif containing protein, putative, expressed	7.20965	5.12342	39.4784	10.5113	26.441	7.25342	5.23564	8.67985e-06	2.71158	0.00313447	-1.83023	0.140137
Chr2	LOC_Os02g48340	LOC_Os02g48340_6	RNA recognition motif containing protein, putative, expressed	2.25812	3.76258	13.5074	17.9638	3.08561	7.77601	6.61862	7.73025e-10	1.80448	0.153078	-3.45978	0.000122667
Chr2	LOC_Os02g48570	LOC_Os02g48570_1	peptide transporter PTR2, putative, expressed	3.26425	9.2216	64.733	63.4784	25.909	39.7566	13.2246	0	5.32297	2.29784e-10	-2.34554	0.000334157
Chr2	LOC_Os02g48630	LOC_Os02g48630_1	expressed protein	11.2946	16.8346	314.416	164.26	89.2794	69.1382	22.0344	0	5.65538	1.11022e-16	-3.68498	8.96174e-06
Chr2	LOC_Os02g48640	LOC_Os02g48640_1	expressed protein	8.07048	11.8514	15.9518	22.3114	20.4733	26.5388	2.42324	0.000658495	2.36306	0.000152887	1.0297	0.905719
Chr2	LOC_Os02g48710	LOC_Os02g48710_1	expressed protein	46.3248	79.353	258.263	220.427	134.191	123.761	4.87611	1.87122e-10	2.06572	0.000478228	-2.22849	0.00047925
Chr2	LOC_Os02g48740	LOC_Os02g48740_1	fimbrin-like protein 2, putative, expressed	6.64467	7.36073	22.7182	21.7439	10.6617	14.7205	3.98907	4.87631e-10	1.80264	0.0134967	-2.10341	0.00322337
Chr2	LOC_Os02g48810	LOC_Os02g48810_1	PHD-finger family protein, expressed	10.7741	8.82825	23.1955	16.7183	15.5053	14.0783	2.57125	0.000202648	1.49905	0.0868105	-1.62633	0.0561258
Chr2	LOC_Os02g48840	LOC_Os02g48840_1	dual specificity protein phosphatase, putative, expressed	7.83702	8.09429	19.1061	17.5085	9.91646	13.0964	2.87212	0.00123019	1.43135	0.279681	-1.90405	0.03749
Chr2	LOC_Os02g48990	LOC_Os02g48990_1	phosphatidylinositol transfer, putative, expressed	6.73838	9.21253	13.127	21.731	7.80069	15.699	2.73713	6.03848e-05	1.47178	0.161163	-1.75822	0.0423037
Chr2	LOC_Os02g49320	LOC_Os02g49320_1	sucrase-related, putative, expressed	31.0908	30.8314	61.6469	44.8679	36.3017	37.7178	2.18314	0.00119579	1.18991	0.362218	-1.73799	0.0201027
Chr2	LOC_Os02g49332	LOC_Os02g49332_1	CSLE2 - cellulose synthase-like family E, expressed	5.96084	5.6259	18.9111	21.9101	12.0657	11.3591	4.4126	1.94328e-09	2.01256	0.00526912	-2.0769	0.00236515
Chr2	LOC_Os02g49450	LOC_Os02g49450_1	BSD domain-containing protein, putative, expressed	11.3113	14.9193	25.0305	29.3153	15.719	16.6987	2.61512	0.000212408	1.23672	0.425257	-2.00277	0.00534369
Chr2	LOC_Os02g49720	LOC_Os02g49720_1	aldehyde dehydrogenase, putative, expressed	0.460744	0	1.65681	2.54977	0.921342	0.534435	10.7219	0.00192171	2.97524	0.236072	-3.40893	0.0437377
Chr2	LOC_Os02g49720	LOC_Os02g49720_2	aldehyde dehydrogenase, putative, expressed	0	0	6.85113	0	0	0.684036	596.26	0.00349989	43.7084	0.0857578	-12.6083	0.00979277
Chr2	LOC_Os02g49720	LOC_Os02g49720_3	aldehyde dehydrogenase, putative, expressed	9.04241	7.44442	118.282	103.075	10.4051	36.8483	16.8845	0	2.83385	0.000460209	-5.66526	8.25712e-08
Chr2	LOC_Os02g49720	LOC_Os02g49720_6	aldehyde dehydrogenase, putative, expressed	0	0	4.76938	2.16861	1.47346	0.384613	618.671	0.0018875	126.827	0.0225321	-4.49453	0.00960982
Chr2	LOC_Os02g49760	LOC_Os02g49760_1	potassium transporter, putative, expressed	5.73411	4.307	17.6298	26.4993	6.76484	12.1841	5.43457	1.05249e-12	1.86383	0.0275494	-2.76689	0.000101477
Chr2	LOC_Os02g49760	LOC_Os02g49760_2	potassium transporter, putative, expressed	13.664	18.1192	39.4181	37.5719	27.1393	16.8761	3.06846	1.06177e-06	1.38961	0.12319	-2.09173	0.00247849
Chr2	LOC_Os02g49760	LOC_Os02g49760_3	potassium transporter, putative, expressed	0.761879	2.65294	19.4446	9.91461	6.17532	5.18457	11.2962	6.0391e-11	3.37904	0.00194417	-3.14723	0.000103308
Chr2	LOC_Os02g49800	LOC_Os02g49800_1	eukaryotic aspartyl protease domain containing protein, expressed	74.7964	79.2338	140.908	124.89	114.841	128.223	2.18227	0.00390858	1.57214	0.0118393	-1.3147	0.287473
Chr2	LOC_Os02g49860	LOC_Os02g49860_1	AWPM-19-like membrane family protein, putative, expressed	5.8961	6.73668	79.9154	64.9618	25.9387	33.6827	14.5119	0	4.68905	2.40276e-08	-2.92953	9.67872e-06
Chr2	LOC_Os02g49980	LOC_Os02g49980_1	ADP-ribosylation factor, putative, expressed	25.5201	33.471	49.7412	45.0641	33.3455	26.4652	2.03272	0.00279998	1.01842	0.940808	-1.89231	0.00769161
Chr2	LOC_Os02g50110	LOC_Os02g50110_1	expressed protein	0	0.728058	74.7695	72.0339	32.824	47.3412	210.902	5.91081e-08	90.8475	1.25312e-05	-2.19222	0.0188421
Chr2	LOC_Os02g50210	LOC_Os02g50210_1	erwinia induced protein 2, putative, expressed	19.6223	18.8738	57.3791	52.0036	24.851	35.3604	3.56759	6.98138e-07	1.5511	0.0946565	-2.18453	0.00128637
Chr2	LOC_Os02g50220	LOC_Os02g50220_1	expressed protein	0.118589	0.258086	1.83696	2.62509	0.632372	3.02622	14.1084	0.00307127	9.05267	0.0227339	-1.46575	0.586099
Chr2	LOC_Os02g50230	LOC_Os02g50230_1	peptidase, putative, expressed	5.51275	4.74527	13.1095	8.77563	9.65264	6.10814	2.69385	0.00326687	1.53126	0.199469	-1.6715	0.11336
Chr2	LOC_Os02g50290	LOC_Os02g50290_1	RING zinc finger protein, putative, expressed	22.7958	21.5254	62.1177	54.9726	31.7458	30.1567	3.31962	1.60983e-06	1.39073	0.194089	-2.26069	0.000817166
Chr2	LOC_Os02g50340	LOC_Os02g50340_1	membrane attack complex component/perforin/complement C9, putative, expressed	2.32157	2.60773	14.6664	17.0297	6.30968	9.2948	8.06546	1.76808e-10	3.13899	0.00194916	-2.44119	0.001417
Chr2	LOC_Os02g50350	LOC_Os02g50350_1	dihydroorotate dihydrogenase protein, putative, expressed	22.6243	25.1804	1010.82	791.036	174.222	137.7	47.9269	0	6.51738	0	-6.96431	1.38423e-12
Chr2	LOC_Os02g50350	LOC_Os02g50350_2	dihydroorotate dihydrogenase protein, putative, expressed	0	0	2.78677	5.59286	2.31566	0	461.167	0.00326637	100.765	0.0351705	-4.1703	0.0472363
Chr2	LOC_Os02g50600	LOC_Os02g50600_1	glycosyl transferase 8 domain containing protein, putative, expressed	15.826	20.8257	35.5303	40.1803	23.1588	38.102	2.60671	0.000183473	1.66978	0.0152224	-1.47964	0.109047
Chr2	LOC_Os02g50690	LOC_Os02g50690_1	GDSL-like lipase/acylhydrolase, putative, expressed	1.50891	1.02621	10.6432	8.72992	3.82196	3.28171	9.45491	8.08288e-07	2.76071	0.0707068	-3.23893	0.00216347
Chr2	LOC_Os02g50700	LOC_Os02g50700_1	expressed protein	3.49645	2.85352	39.0086	39.2853	15.8481	16.5607	15.2097	4.77569e-11	5.00969	0.0019278	-2.87506	0.000571673
Chr2	LOC_Os02g50710	LOC_Os02g50710_1	expressed protein	4.9533	2.85352	12.8954	24.3334	7.14717	15.5467	5.8252	0.000850728	2.83133	0.0749611	-1.94834	0.143981
Chr2	LOC_Os02g50730	LOC_Os02g50730_1	metalloendoproteinase 1 precursor, putative, expressed	2.79382	3.80015	24.3862	22.0985	17.7949	17.3736	8.90612	1.58762e-14	5.3364	9.71464e-10	-1.57761	0.0594359
Chr2	LOC_Os02g50840	LOC_Os02g50840_1	BAH domain containing protein, putative, expressed	0.500667	0.94624	3.70278	4.61343	2.61359	1.74223	7.29086	2.76001e-08	3.03645	0.00698246	-2.2616	0.00797708
Chr2	LOC_Os02g50840	LOC_Os02g50840_2	BAH domain containing protein, putative, expressed	28.4176	32.8446	109.042	86.9649	46.2029	43.2674	4.0702	9.30614e-07	1.4601	0.0352983	-2.64118	0.00026486
Chr2	LOC_Os02g50850	LOC_Os02g50850_2	BAH domain containing protein, putative, expressed	24.9849	24.1501	53.1117	44.8459	30.453	26.274	2.51878	0.000169882	1.15109	0.443545	-2.07521	0.00215958
Chr2	LOC_Os02g50880	LOC_Os02g50880_1	OsDegp3 - Putative Deg protease homologue, expressed	21.2003	24.3554	42.5821	33.8182	33.2455	29.5607	2.12888	0.00141438	1.37988	0.0877954	-1.46332	0.102171
Chr2	LOC_Os02g50940	LOC_Os02g50940_1	NHL repeat-containing protein, putative, expressed	3.11997	7.54448	19.1782	11.6851	9.6126	13.0685	3.74846	0.00288972	2.14406	0.103395	-1.6473	0.19365
Chr2	LOC_Os02g51290	LOC_Os02g51290_1	HVA22, putative, expressed	10.7231	13.2452	34.3108	29.8896	23.645	16.304	3.38095	1.49265e-05	1.67229	0.0546334	-1.92087	0.0159902
Chr2	LOC_Os02g51300	LOC_Os02g51300_1	AP2 domain containing protein, expressed	13.869	13.5461	21.9086	30.0113	15.1477	14.9243	2.3738	0.000140083	1.09254	0.711398	-2.06033	0.00259485
Chr2	LOC_Os02g51330	LOC_Os02g51330_2	MAG2, putative, expressed	0	0	6.53422	0	0	0	556.568	0.00397956	#N/A	#N/A	-511.065	0.00496035
Chr2	LOC_Os02g51350	LOC_Os02g51350_1	OsFBK10 - F-box domain and kelch repeat containing protein, expressed	10.4774	13.1799	136.069	145.871	50.323	69.2986	15.0278	0	5.04954	1.55431e-15	-2.82288	3.75922e-05
Chr2	LOC_Os02g51400	LOC_Os02g51400_1	AAA family ATPase, putative, expressed	12.2725	15.7273	24.5765	21.7883	14.9815	15.8824	2.09886	0.00315324	1.10268	0.621428	-1.80046	0.0121061
Chr2	LOC_Os02g51500	LOC_Os02g51500_2	membrane-anchored ubiquitin-fold protein, putative, expressed	22.1296	35.5474	114.431	92.5501	59.0832	80.1502	4.59348	7.84945e-10	2.42244	2.36649e-05	-1.79381	0.013858
Chr2	LOC_Os02g51500	LOC_Os02g51500_3	membrane-anchored ubiquitin-fold protein, putative, expressed	41.9671	50.2664	107.066	106.327	43.3089	54.2828	2.9158	2.83824e-06	1.05518	0.78191	-2.62162	1.55928e-05
Chr2	LOC_Os02g51610	LOC_Os02g51610_1	CRAL/TRIO domain containing protein, expressed	10.0915	13.218	35.2545	29.9917	18.4358	14.6319	3.55101	6.23907e-08	1.42474	0.135836	-2.36292	0.000562739
Chr2	LOC_Os02g51750	LOC_Os02g51750_1	annexin, putative, expressed	29.9499	21.5494	233.858	172.447	87.8716	69.0547	9.94399	0	3.01858	7.24662e-08	-3.12518	9.98453e-06
Chr2	LOC_Os02g51780	LOC_Os02g51780_1	ribonuclease protein, putative, expressed	10.2111	8.70758	28.9597	28.3066	14.5349	16.5819	3.79443	1.13295e-08	1.63082	0.0134907	-2.20308	0.000389023
Chr2	LOC_Os02g51850	LOC_Os02g51850_1	OsAPRL3 adenosine 5'-phosphosulfate reductase-like OsAPRL3, expressed	26.7198	30.3733	44.4778	50.8896	48.8512	38.4649	2.10175	0.00386534	1.53057	0.0302957	-1.29988	0.259349
Chr2	LOC_Os02g51890	LOC_Os02g51890_1	RNA recognition motif containing protein, putative, expressed	1.2882	2.2871	29.2567	16.7138	6.21856	7.4712	16.5858	0	3.83188	0.000673491	-4.08549	2.73792e-07
Chr2	LOC_Os02g51890	LOC_Os02g51890_2	RNA recognition motif containing protein, putative, expressed	0.256328	0.278925	5.3076	3.61079	1.64024	1.78395	20.8267	1.03825e-10	6.27726	0.00157232	-3.13474	0.00100886
Chr2	LOC_Os02g51930	LOC_Os02g51930_1	cytokinin-O-glucosyltransferase 2, putative, expressed	0.836629	1.315	135.973	68.841	46.8934	26.741	122.167	0	34.0809	0	-3.38921	2.37404e-05
Chr2	LOC_Os02g52010	LOC_Os02g52010_1	phosphate-induced protein 1 conserved region domain containing protein, expressed	4.91988	10.2092	31.5221	36.8396	19.6459	47.114	5.74862	6.7837e-10	4.43636	2.34452e-06	-1.22635	0.478613
Chr2	LOC_Os02g52150	LOC_Os02g52150_2	heat shock 22 kDa protein, mitochondrial precursor, putative, expressed	1.66849	2.42077	11.5893	7.46139	4.34974	6.02108	5.93451	1.27232e-05	2.52065	0.0601514	-2.22156	0.0319229
Chr2	LOC_Os02g52160	LOC_Os02g52160_1	LMBR1 integral membrane protein, putative, expressed	9.82273	10.9223	17.3418	18.7949	13.3954	14.1333	2.18939	0.000250059	1.32352	0.163108	-1.56693	0.0616916
Chr2	LOC_Os02g52170	LOC_Os02g52170_1	expressed protein	0.628955	1.53991	3.47952	9.49271	1.67695	7.2955	7.40145	0.00262055	4.10261	0.0660618	-1.70068	0.368172
Chr2	LOC_Os02g52210	LOC_Os02g52210_1	zinc finger, C3HC4 type domain containing protein, expressed	1.77403	3.52019	10.3917	16.3801	12.2424	15.2517	6.37885	6.42335e-07	5.20786	3.81955e-06	-1.16273	0.609549
Chr2	LOC_Os02g52210	LOC_Os02g52210_2	zinc finger, C3HC4 type domain containing protein, expressed	2.53926	11.0525	17.4192	15.6218	10.8324	13.8012	3.16351	0.00149247	1.84653	0.0825725	-1.60889	0.0629994
Chr2	LOC_Os02g52230	LOC_Os02g52230_1	coronatine-insensitive protein 1, putative, expressed	17.4823	17.565	29.0792	38.054	24.6111	22.4414	2.40225	0.000130889	1.33953	0.128111	-1.69887	0.0192664
Chr2	LOC_Os02g52250	LOC_Os02g52250_1	SKIP/SNW domain containing protein, expressed	25.7645	24.3976	60.3506	57.9165	35.9378	39.1626	2.96382	3.75798e-06	1.48787	0.037196	-1.88578	0.00479184
Chr2	LOC_Os02g52370	LOC_Os02g52370_1	armadillo/beta-catenin repeat family protein, putative, expressed	3.51958	4.78732	17.9567	19.084	9.80112	12.4743	5.61349	1.18829e-07	2.67125	0.00333719	-1.99052	0.0136042
Chr2	LOC_Os02g52380	LOC_Os02g52380_1	DUF1645 domain containing protein, putative, expressed	0	0	4.32271	6.95489	1.70939	1.27817	543.175	0.00235896	112.522	0.025379	-4.46688	0.00352189
Chr2	LOC_Os02g52390	LOC_Os02g52390_1	M16 domain containing zinc peptidase, putative, expressed	63.4588	70.7522	178.048	131.753	100.87	85.521	2.94106	0.000227353	1.38751	0.0793388	-2.0078	0.0107792
Chr2	LOC_Os02g52560	LOC_Os02g52560_1	xyloglucan fucosyltransferase, putative, expressed	14.1506	19.1675	95.6538	73.2674	42.3666	49.9256	6.47618	6.90559e-14	2.77188	1.06834e-07	-2.21082	0.000957319
Chr2	LOC_Os02g52610	LOC_Os02g52610_2	xyloglucan fucosyltransferase, putative, expressed	11.6132	17.1946	20.4326	26.2435	13.0961	16.6727	2.04858	0.00640973	1.035	0.888911	-1.88119	0.0120969
Chr2	LOC_Os02g52670	LOC_Os02g52670_1	AP2 domain containing protein, expressed	0	0.187413	12.3866	11.7841	3.85734	4.99441	134.915	1.97342e-06	39.0786	0.00102928	-3.25297	0.007011
Chr2	LOC_Os02g52780	LOC_Os02g52780_1	bZIP transcription factor, putative, expressed	16.2502	13.8231	191.026	228.828	96.1554	131.562	17.4331	0	7.50717	0	-2.20077	0.00270977
Chr2	LOC_Os02g52990	LOC_Os02g52990_1	OsSAUR12 - Auxin-responsive SAUR gene family member, expressed	6.5483	9.77223	19.2519	17.8839	7.18328	8.02967	2.86406	0.00483974	-1.07003	0.890502	-2.90257	0.00500659
Chr2	LOC_Os02g53110	LOC_Os02g53110_2	expressed protein	16.7414	18.3341	40.1341	27.4271	24.9508	17.8008	2.45192	0.000228589	1.22011	0.416951	-1.90716	0.0150513
Chr2	LOC_Os02g53160	LOC_Os02g53160_1	tyrosine phosphatase family protein, putative, expressed	0	0.416278	5.71419	2.69444	2.44795	3.77178	24.001	0.001317	13.7641	0.00916765	-1.62976	0.433081
Chr2	LOC_Os02g53180	LOC_Os02g53180_1	1-aminocyclopropane-1-carboxylate oxidase protein, putative, expressed	10.2391	21.2707	22.5436	33.405	1.32364	4.31883	2.24836	0.00357317	-5.54616	3.71551e-06	-11.8074	1.56686e-12
Chr2	LOC_Os02g53410	LOC_Os02g53410_1	expressed protein	6.2699	7.52843	56.4552	28.2804	28.592	24.3259	7.88137	2.05771e-08	3.83549	5.97383e-05	-1.95007	0.0328017
Chr2	LOC_Os02g53510	LOC_Os02g53510_1	oxidoreductase/ transition metal ion binding protein, putative, expressed	6.44539	8.24098	16.5806	22.3742	11.1702	17.7561	3.35056	0.000451546	1.96007	0.065638	-1.61233	0.13486
Chr2	LOC_Os02g53680	LOC_Os02g53680_1	RPA1A - Putative single-stranded DNA binding complex subunit 1, expressed	3.38849	2.86784	8.60922	6.50323	6.15688	3.27537	3.03267	0.00144786	1.50256	0.306446	-1.91984	0.0492611
Chr2	LOC_Os02g53700	LOC_Os02g53700_1	DENN domain containing protein, expressed	16.8458	19.7181	25.5404	36.3739	21.2193	17.4805	2.12281	0.00117363	1.05992	0.758082	-1.89596	0.00568435
Chr2	LOC_Os02g53700	LOC_Os02g53700_7	DENN domain containing protein, expressed	5.40862	2.89198	7.68677	12.4324	4.72402	5.30017	2.96715	0.000478977	1.18826	0.556061	-2.38328	0.00182606
Chr2	LOC_Os02g53790	LOC_Os02g53790_1	adenylate kinase, putative, expressed	1.29447	4.08489	5.44256	13.2853	3.45136	8.55857	4.37281	0.00434934	2.25194	0.144164	-1.83566	0.195986
Chr2	LOC_Os02g53810	LOC_Os02g53810_1	expressed protein	3.08803	4.36835	12.9836	13.9821	7.73944	10.2981	4.55927	3.79565e-06	2.41371	0.00624967	-1.79156	0.0481961
Chr2	LOC_Os02g54080	LOC_Os02g54080_1	expressed protein	39.1325	35.5056	84.1146	74.6878	41.0172	55.0159	2.67853	3.32152e-05	1.27705	0.207704	-1.98986	0.00345294
Chr2	LOC_Os02g54160	LOC_Os02g54160_1	AP2 domain containing protein, expressed	48.785	72.5126	182.215	151.968	90.3128	94.7927	3.52034	2.61486e-06	1.53131	0.0209168	-2.17382	0.00205999
Chr2	LOC_Os02g54240	LOC_Os02g54240_1	OsFBX62 - F-box domain containing protein, expressed	0	0	13.5402	15.5801	4.79437	8.40104	1122.59	0.000575108	392.015	0.0035262	-2.65961	0.00420498
Chr2	LOC_Os02g54254	LOC_Os02g54254_1	saccharopine dehydrogenase, putative, expressed	9.51494	14.1064	809.809	387.175	192.717	152.635	65.8023	0	14.6783	0	-4.23882	2.7278e-06
Chr2	LOC_Os02g54254	LOC_Os02g54254_2	saccharopine dehydrogenase, putative, expressed	0	0	26.0461	28.789	8.69912	13.5792	6237.91	1.4419e-05	1956.3	0.000140472	-2.94862	7.0593e-06
Chr2	LOC_Os02g54590	LOC_Os02g54590_1	serine threonine kinase, putative, expressed	0.169595	0.123031	1.18843	1.42204	0.422036	0.459013	10.6634	0.00248518	2.87804	0.212431	-3.50557	0.0786257
Chr2	LOC_Os02g54600	LOC_Os02g54600_1	STE_MEK_ste7_MAP2K.5 - STE kinases include homologs to sterile 7, sterile 11 and sterile 20 from yeast, expressed	5.18888	14.3981	50.9054	39.0704	17.6163	19.2601	5.95899	1.56486e-08	1.90792	0.0221502	-2.94195	7.51419e-06
Chr2	LOC_Os02g54780	LOC_Os02g54780_1	CYPRO4, putative, expressed	3.80106	4.6044	25.234	28.2875	11.3966	14.974	8.0077	2.22045e-16	3.12276	1.86732e-05	-2.43291	0.000247725
Chr2	LOC_Os02g54820	LOC_Os02g54820_1	trehalose-6-phosphate synthase, putative, expressed	0.266242	0	14.8273	8.52781	4.82709	4.37501	103.241	0	31.7839	7.36001e-10	-3.07967	0.000115871
Chr2	LOC_Os02g54820	LOC_Os02g54820_2	trehalose-6-phosphate synthase, putative, expressed	15.9801	12.3966	159.586	147.979	45.3558	47.7152	13.5936	0	3.24966	9.63015e-10	-3.96673	1.08146e-07
Chr2	LOC_Os02g54820	LOC_Os02g54820_3	trehalose-6-phosphate synthase, putative, expressed	4.30022	4.2313	26.6749	34.0163	6.87926	11.9394	8.91191	0	2.18895	0.00183707	-3.84916	4.4849e-08
Chr2	LOC_Os02g54870	LOC_Os02g54870_1	expressed protein	0.530284	2.88516	4.34179	8.53704	4.75059	6.15097	4.79014	0.00608778	3.24392	0.0358065	-1.40679	0.44437
Chr2	LOC_Os02g54980	LOC_Os02g54980_1	pheophorbide a oxygenase, chloroplast precursor, putative, expressed	35.5726	44.9119	80.316	51.7006	73.5253	61.2759	2.10334	0.00388906	1.6777	0.00489072	-1.18708	0.497749
Chr2	LOC_Os02g55030	LOC_Os02g55030_1	hydrolase, NUDIX family, domain containing protein, expressed	7.34553	10.0071	47.1646	28.8074	18.6289	14.1559	5.6287	8.72693e-11	1.89652	0.0038692	-2.8103	5.81797e-05
Chr2	LOC_Os02g55040	LOC_Os02g55040_1	expressed protein	0	0.122013	6.69939	2.36925	2.27209	2.3411	80.3817	6.98312e-05	31.4699	0.00252643	-2.39617	0.134752
Chr2	LOC_Os02g55134	LOC_Os02g55134_1	cytochrome c oxidase copper chaperone, putative, expressed	2.98111	3.99251	16.2384	15.4592	8.80433	9.30974	5.68116	0.000549941	2.58681	0.0841776	-2.0799	0.0898411
Chr2	LOC_Os02g55140	LOC_Os02g55140_1	leucine aminopeptidase, chloroplast precursor, putative, expressed	69.5115	68.451	174.125	115.954	106.23	87.0999	2.6788	0.000570208	1.39705	0.0759155	-1.81755	0.0293603
Chr2	LOC_Os02g55150	LOC_Os02g55150_1	formin, putative, expressed	7.68436	6.74812	25.5069	20.0758	9.34558	10.4772	3.96848	3.81781e-05	1.3607	0.407438	-2.75933	0.000781908
Chr2	LOC_Os02g55170	LOC_Os02g55170_1	formin-like protein 13, putative, expressed	2.06608	3.28587	8.79233	9.59478	4.23745	2.02784	4.32624	0.00487233	1.1883	0.799498	-3.43347	0.0208139
Chr2	LOC_Os02g55320	LOC_Os02g55320_1	two-component response regulator, putative, expressed	15.1127	15.9076	50.9291	38.6615	26.1253	19.7067	3.66761	1.00363e-07	1.476	0.0483643	-2.35579	0.000315792
Chr2	LOC_Os02g55340	LOC_Os02g55340_1	WD domain and HEAT domain containing protein, putative, expressed	8.68024	8.44927	35.8657	25.8266	15.0795	12.7037	4.57273	1.22518e-09	1.61794	0.0117843	-2.68146	4.95266e-05
Chr2	LOC_Os02g55560	LOC_Os02g55560_1	protein phosphatase 2C, putative, expressed	15.9682	23.7997	68.637	79.3611	32.6151	45.3511	4.70766	5.13443e-11	1.96436	0.00119629	-2.27031	0.000373563
Chr2	LOC_Os02g55590	LOC_Os02g55590_1	expressed protein	7.56873	13.364	18.7238	21.4098	11.2704	10.5186	2.43545	0.000565154	1.04868	0.845344	-2.19429	0.000829941
Chr2	LOC_Os02g55590	LOC_Os02g55590_3	expressed protein	2.52618	0.109955	17.6649	8.74383	3.01747	6.09485	12.2318	6.5943e-06	3.29795	0.0884475	-3.54623	0.000775242
Chr2	LOC_Os02g55600	LOC_Os02g55600_1	expressed protein	5.12751	6.27699	89.3546	48.1529	15.494	15.1168	15.4475	1.11022e-16	2.67842	0.021139	-5.46318	1.01899e-08
Chr2	LOC_Os02g55610	LOC_Os02g55610_1	serine-rich protein, putative, expressed	10.7179	7.31394	24.7225	19.1922	10.4619	10.325	3.04632	0.0017301	1.1395	0.736866	-2.52553	0.00299748
Chr2	LOC_Os02g55890	LOC_Os02g55890_1	inorganic H+ pyrophosphatase, putative, expressed	0.113736	0.680692	22.5257	27.2366	4.36675	4.28761	79.5866	0	10.9967	2.07277e-05	-6.85164	1.05471e-14
Chr2	LOC_Os02g55970	LOC_Os02g55970_1	ANTH, putative, expressed	3.164	6.40264	24.6897	46.5249	10.2416	19.316	9.34107	1.92069e-14	3.10809	9.82467e-05	-2.84214	0.000113289
Chr2	LOC_Os02g55970	LOC_Os02g55970_2	ANTH, putative, expressed	0	0	2.20125	1.83498	0	3.26921	350.008	0.00551738	219.558	0.0133313	-1.50062	0.596523
Chr2	LOC_Os02g56120	LOC_Os02g56120_1	OsIAA9 - Auxin-responsive Aux/IAA gene family member, expressed	1.27019	1.38217	18.2702	50.9624	5.7573	8.47176	31.5619	1.66533e-15	5.24759	0.00423299	-5.67265	9.68025e-07
Chr2	LOC_Os02g56300	LOC_Os02g56300_1	aminotransferase, classes I and II, domain containing protein, expressed	7.21531	6.89178	12.2411	22.5059	11.3717	18.9705	3.0515	0.000134146	2.13294	0.00671569	-1.35398	0.272883
Chr2	LOC_Os02g56310	LOC_Os02g56310_1	calcium-dependent protein kinase isoform AK1, putative, expressed	3.31555	4.00872	10.4619	9.51398	8.25074	9.68583	3.41221	0.00416783	2.43536	0.0271508	-1.32708	0.436153
Chr2	LOC_Os02g56560	LOC_Os02g56560_1	CK1_CaseinKinase_1.6 - CK1 includes the casein kinase 1 kinases, expressed	32.0727	33.9937	64.6748	69.9907	42.7198	50.4084	2.56106	4.98377e-05	1.4031	0.062836	-1.72985	0.0168945
Chr2	LOC_Os02g56560	LOC_Os02g56560_2	CK1_CaseinKinase_1.6 - CK1 includes the casein kinase 1 kinases, expressed	39.3666	30.9885	83.5098	67.4216	42.6792	54.9466	2.70165	6.04468e-05	1.37445	0.115743	-1.86512	0.00806011
Chr2	LOC_Os02g56600	LOC_Os02g56600_1	no apical meristem protein, putative, expressed	1.29679	2.82222	18.2043	9.623	4.75414	5.07667	8.76672	1.80875e-08	2.40483	0.0801745	-3.44183	0.00022368
Chr2	LOC_Os02g56850	LOC_Os02g56850_1	glutathione reductase, putative, expressed	35.2004	45.0025	225.039	227.598	100.587	126.062	7.13997	6.56364e-13	2.82544	2.07178e-08	-2.39434	0.000717081
Chr2	LOC_Os02g56850	LOC_Os02g56850_2	glutathione reductase, putative, expressed	0	2.43913	6.4483	16.5395	7.17173	6.76008	12.0408	1.55598e-05	5.87244	0.00272848	-1.92819	0.0488218
Chr2	LOC_Os02g56850	LOC_Os02g56850_4	glutathione reductase, putative, expressed	28.0629	30.6455	206.963	147.614	104.592	96.2637	7.69506	3.55271e-15	3.41697	6.57585e-11	-2.13485	0.00413122
Chr2	LOC_Os02g56900	LOC_Os02g56900_1	thioredoxin family protein, putative, expressed	32.6999	38.3198	273.758	281.165	144.253	207.023	9.85297	0	4.93476	1.11022e-16	-1.89439	0.0160399
Chr2	LOC_Os02g57260	LOC_Os02g57260_1	3-ketoacyl-CoA thiolase, peroxisomal precursor, putative, expressed	116.801	103.871	689.802	412.77	255.906	236.357	6.37183	2.35883e-09	2.21808	2.38318e-05	-2.72402	0.000493421
Chr2	LOC_Os02g57280	LOC_Os02g57280_7	CBS domain containing membrane protein, putative, expressed	0	0.909345	3.80124	7.19389	0.891244	0.215407	15.2875	5.445e-05	1.26277	0.813281	-11.2865	6.88928e-05
Chr2	LOC_Os02g57280	LOC_Os02g57280_8	CBS domain containing membrane protein, putative, expressed	0	1.23719	3.19333	10.3839	0	2.02893	13.8018	9.25712e-05	1.67312	0.629771	-7.77339	0.00231522
Chr2	LOC_Os02g57390	LOC_Os02g57390_1	pumilio-family RNA binding protein, putative, expressed	32.517	28.5022	53.4236	48.7119	40.7402	35.2892	2.10565	0.00266018	1.23919	0.236974	-1.61058	0.0441849
Chr2	LOC_Os02g57400	LOC_Os02g57400_1	2-phosphoglycerate kinase-related, putative, expressed	0	0.0559513	1.93431	1.50036	0.164513	0.596422	64.1279	0.000233986	11.304	0.0464043	-5.41727	0.0128956
Chr2	LOC_Os02g57400	LOC_Os02g57400_2	2-phosphoglycerate kinase-related, putative, expressed	2.72458	3.75134	19.5641	17.9033	5.93011	5.99821	7.3176	8.21565e-14	1.84506	0.0526689	-3.75207	2.47384e-08
Chr2	LOC_Os02g57410	LOC_Os02g57410_10	OTU-like cysteine protease family protein, putative, expressed	0.989863	0	2.73807	3.29921	3.43098	0	7.20013	0.00592384	3.3106	0.25102	-2.07123	0.325132
Chr2	LOC_Os02g57410	LOC_Os02g57410_2	OTU-like cysteine protease family protein, putative, expressed	52.4724	38.7144	88.5527	75.5958	50.6623	48.1078	2.26077	0.0015716	1.07325	0.712223	-1.9976	0.00294085
Chr2	LOC_Os02g57410	LOC_Os02g57410_6	OTU-like cysteine protease family protein, putative, expressed	4.80686	1.47688	14.3913	19.7447	8.74521	10.7578	6.59807	1.6556e-08	3.02439	0.000798632	-2.09134	0.00248129
Chr2	LOC_Os02g57410	LOC_Os02g57410_7	OTU-like cysteine protease family protein, putative, expressed	7.11651	9.41181	19.0188	19.4987	9.39961	15.1125	2.93767	2.64549e-07	1.48116	0.113257	-1.88622	0.0117245
Chr2	LOC_Os02g57410	LOC_Os02g57410_8	OTU-like cysteine protease family protein, putative, expressed	4.14003	4.76244	9.81581	12.0804	5.36148	8.23232	3.09666	0.000125632	1.51802	0.143199	-1.92994	0.0227584
Chr2	LOC_Os02g57410	LOC_Os02g57410_9	OTU-like cysteine protease family protein, putative, expressed	9.45126	6.30949	15.6539	12.4268	6.80229	4.30445	2.23377	0.00388342	-1.43036	0.209724	-3.02934	0.000138215
Chr2	LOC_Os02g57450	LOC_Os02g57450_2	Ser/Thr protein phosphatase family protein, putative, expressed	2.42664	3.91195	7.95538	8.13886	2.30045	0.729752	3.20487	0.00223088	-2.04981	0.224366	-6.15274	0.00016985
Chr2	LOC_Os02g57510	LOC_Os02g57510_1	SNARE domain containing protein, putative, expressed	15.0456	21.718	58.0951	37.5379	32.256	25.6438	3.33954	9.48999e-06	1.58318	0.0622748	-1.99737	0.00884425
Chr2	LOC_Os02g57600	LOC_Os02g57600_1	expressed protein	34.5322	39.599	112.459	98.9224	54.6689	58.8914	3.61106	6.68535e-08	1.52861	0.0250879	-2.23652	0.000529443
Chr2	LOC_Os02g57610	LOC_Os02g57610_1	expressed protein	11.9279	13.3481	25.5702	20.5938	13.1547	19.6529	2.31264	0.000170544	1.29214	0.253007	-1.69837	0.0418368
Chr2	LOC_Os02g57610	LOC_Os02g57610_2	expressed protein	9.35185	3.64106	15.3786	17.4382	12.3528	5.07548	3.10082	0.000938153	1.31808	0.458972	-2.23371	0.015565
Chr2	LOC_Os02g57630	LOC_Os02g57630_2	ubiquitin carboxyl-terminal hydrolase, family 1, putative, expressed	2.32415	7.58713	12.0395	12.9682	12.2808	8.08763	3.24574	0.0025736	2.09004	0.0659019	-1.45731	0.240737
Chr2	LOC_Os02g57650	LOC_Os02g57650_1	No apical meristem protein, putative, expressed	45.2081	41.842	73.1441	74.1401	46.3962	51.5598	2.12378	0.0018282	1.11828	0.539627	-1.7986	0.00943108
Chr2	LOC_Os02g57710	LOC_Os02g57710_1	signal peptide peptidase-like 2B, putative, expressed	63.6655	68.3879	120.147	112.478	92.4887	83.338	2.22369	0.00244811	1.32998	0.121425	-1.5854	0.0678301
Chr2	LOC_Os02g57720	LOC_Os02g57720_1	aquaporin protein, putative, expressed	15.1144	15.6474	42.7372	35.5908	29.1046	24.3497	3.21514	1.4934e-07	1.73717	0.0127694	-1.75743	0.0187363
Chr2	LOC_Os02g57750	LOC_Os02g57750_1	protein binding protein, putative, expressed	15.1419	11.7945	41.4021	31.0741	19.8665	17.1215	3.39419	8.95943e-07	1.36267	0.133353	-2.3622	0.000308521
Chr2	LOC_Os02g57810	LOC_Os02g57810_1	cytochrome P450, putative, expressed	0.10187	0	4.28312	2.76752	2.71611	2.12694	67.2195	0.000220939	36.5363	0.00135846	-1.72471	0.328518
Chr2	LOC_Os02g57840	LOC_Os02g57840_1	remorin C-terminal domain containing protein, putative, expressed	0.666332	2.17522	22.855	35.1989	4.79683	8.30873	25.7098	2.13163e-14	4.61628	0.0129211	-5.27982	9.51273e-07
Chr2	LOC_Os02g57840	LOC_Os02g57840_2	remorin C-terminal domain containing protein, putative, expressed	0	0	41.0059	56.584	5.15549	5.23339	2906.29	7.70432e-05	240.581	0.00848709	-11.1546	2.22045e-16
Chr2	LOC_Os02g58080	LOC_Os02g58080_1	transporter, major facilitator family, putative, expressed	6.65395	7.82565	10.4112	19.8149	6.95306	16.7617	2.59647	0.00076017	1.63057	0.102756	-1.50581	0.183442
Chr2	LOC_Os02g58110	LOC_Os02g58110_1	expressed protein	15.4059	14.5669	42.78	41.7631	23.6885	26.9784	3.53854	1.36604e-07	1.6781	0.00683276	-1.99639	0.00249933
Chr2	LOC_Os02g58139	LOC_Os02g58139_2	OsSigP1 - Putative Type I Signal Peptidase homologue; employs a putative Ser/His catalytic dyad, expressed	1.45816	2.62417	3.97138	5.36086	2.57194	4.94403	2.908	0.00771039	1.84402	0.15071	-1.48636	0.29136
Chr2	LOC_Os02g58139	LOC_Os02g58139_3	OsSigP1 - Putative Type I Signal Peptidase homologue; employs a putative Ser/His catalytic dyad, expressed	7.74214	8.89271	11.8976	20.6653	14.7937	16.963	2.4461	0.00606285	1.90102	0.0122763	-1.21763	0.498643
Chr2	LOC_Os02g58554	LOC_Os02g58554_1	expressed protein	13.9649	16.5679	32.9416	30.9325	19.0307	14.9611	2.64195	1.95161e-05	1.11525	0.571199	-2.24741	0.000470934
Chr2	LOC_Os02g58560	LOC_Os02g58560_1	1,3-beta-glucan synthase component, putative, expressed	30.5472	42.6392	59.5558	56.2261	44.2619	33.8446	2.00995	0.00435692	1.07114	0.719795	-1.77486	0.0154692
Chr2	LOC_Os02g58560	LOC_Os02g58560_3	1,3-beta-glucan synthase component, putative, expressed	7.62829	0.185838	36.1546	21.2508	8.92482	11.8198	8.9745	8.11987e-05	2.54893	0.0945961	-3.369	4.98625e-06
Chr2	LOC_Os02g58570	LOC_Os02g58570_1	PRLI-interacting factor A, putative, expressed	9.32387	8.15291	20.7248	15.7476	11.6308	11.3945	2.63066	0.000703224	1.30906	0.296527	-1.90333	0.0159212
Chr2	LOC_Os02g58670	LOC_Os02g58670_2	bZIP transcription factor domain containing protein, expressed	0	0.144423	2.0559	1.60252	0.990837	1.38555	26.5688	0.00422623	13.7256	0.0279579	-1.82424	0.411629
Chr3	LOC_Os03g01150	LOC_Os03g01150_1	palmitoyl-protein thioesterase 1 precursor, putative, expressed	69.8952	68.1087	158.432	102.64	92.2722	81.3664	2.41067	0.000731063	1.25457	0.230985	-1.82263	0.0177687
Chr3	LOC_Os03g01580	LOC_Os03g01580_2	expressed protein	4.49524	3.84008	6.1823	8.45432	3.85325	5.01929	2.1962	0.00748018	1.05265	0.846919	-1.97813	0.0263902
Chr3	LOC_Os03g01740	LOC_Os03g01740_1	expressed protein	9.41384	12.8047	216.564	196.743	23.6355	41.6306	23.5818	0	2.93068	0.000162662	-7.63214	3.33067e-16
Chr3	LOC_Os03g01750	LOC_Os03g01750_4	dual specificity protein phosphatase, putative, expressed	4.37527	6.85582	11.5215	17.2572	6.71935	11.1651	3.23191	0.000328499	1.5934	0.161159	-1.91716	0.0368494
Chr3	LOC_Os03g02050	LOC_Os03g02050_1	LTPL151 - Protease inhibitor/seed storage/LTP family protein precursor, expressed	0	0.654444	28.8358	17.5492	11.9731	4.88331	87.233	2.73515e-10	24.8332	0.000129817	-3.31119	0.00354736
Chr3	LOC_Os03g02070	LOC_Os03g02070_2	heavy-metal-associated domain-containing protein, putative, expressed	3.10178	5.06284	26.8836	8.06251	21.7779	9.89417	5.57486	0.00220687	3.89436	0.00909349	-1.35517	0.519472
Chr3	LOC_Os03g02090	LOC_Os03g02090_1	expressed protein	6.90965	9.23997	21.8301	12.3133	11.8084	10.0426	2.71778	0.00128224	1.35988	0.227677	-1.89614	0.0312161
Chr3	LOC_Os03g02160	LOC_Os03g02160_1	zinc finger C-x8-C-x5-C-x3-H type family protein, expressed	4.4655	5.52179	12.0713	11.335	5.84482	6.65123	2.94759	6.64507e-05	1.24867	0.384996	-2.23519	0.00201744
Chr3	LOC_Os03g02160	LOC_Os03g02160_3	zinc finger C-x8-C-x5-C-x3-H type family protein, expressed	16.1216	20.5218	44.538	45.3484	18.7076	22.5225	3.0971	1.40774e-06	1.12424	0.538405	-2.61117	2.50688e-05
Chr3	LOC_Os03g02260	LOC_Os03g02260_1	DnaK family protein, putative, expressed	6.1836	5.36939	14.582	8.29582	10.8581	6.52055	2.51857	0.00409135	1.49865	0.139352	-1.5953	0.136403
Chr3	LOC_Os03g02390	LOC_Os03g02390_1	mitochondrial import inner membrane translocase subunit Tim17, putative, expressed	3.26425	7.5139	12.0853	13.6431	6.56095	9.17459	3.04461	0.00437196	1.47214	0.344997	-1.96225	0.0445041
Chr3	LOC_Os03g02514	LOC_Os03g02514_1	hydrolase, alpha/beta fold family protein, putative, expressed	38.507	60.1571	96.7974	76.6975	51.8748	74.0511	2.25203	0.00105466	1.28035	0.24289	-1.66427	0.0336686
Chr3	LOC_Os03g02514	LOC_Os03g02514_2	hydrolase, alpha/beta fold family protein, putative, expressed	3.43907	6.32311	18.632	11.3356	7.08257	4.12667	3.95662	0.000270104	1.16218	0.765481	-3.21981	0.00118993
Chr3	LOC_Os03g02530	LOC_Os03g02530_1	OsRhmbd7 - Putative Rhomboid homologue, expressed	2.49218	5.68204	24.4232	26.0313	7.97371	8.80999	7.84424	1.2109e-09	2.07178	0.0723585	-3.58632	2.29151e-05
Chr3	LOC_Os03g02560	LOC_Os03g02560_1	cyclin-like F-box, putative, expressed	14.6536	13.1251	54.1548	42.9289	24.452	27.8663	4.41069	3.08816e-08	1.867	0.00504808	-2.23571	0.00079936
Chr3	LOC_Os03g02685	LOC_Os03g02685_1	lysM domain containing protein, putative, expressed	18.065	18.6364	156.269	197.584	25.0211	39.7315	12.0878	0	1.75105	0.0394023	-6.52857	1.34337e-14
Chr3	LOC_Os03g02750	LOC_Os03g02750_1	OsSub25 - Putative Subtilisin homologue, expressed	4.19806	6.91749	16.3236	20.4564	13.5596	11.8259	4.1892	1.06992e-07	2.29834	0.000750741	-1.72611	0.0227139
Chr3	LOC_Os03g02874	LOC_Os03g02874_1	retrotransposon protein, putative, Ty3-gypsy subclass, expressed	0.371623	1.31425	17.2695	6.4969	2.32847	3.12519	18.6056	3.87113e-12	3.27229	0.024365	-5.3607	1.71608e-06
Chr3	LOC_Os03g02874	LOC_Os03g02874_3	retrotransposon protein, putative, Ty3-gypsy subclass, expressed	0	0.240541	7.21521	1.66816	4.0078	2.69229	44.893	7.00176e-05	25.9827	0.000677454	-1.6335	0.402599
Chr3	LOC_Os03g02874	LOC_Os03g02874_4	retrotransposon protein, putative, Ty3-gypsy subclass, expressed	0	0	11.7988	2.05775	3.58322	2.54163	477.687	0.00341653	157.949	0.0158105	-2.79927	0.0959943
Chr3	LOC_Os03g02874	LOC_Os03g02874_5	retrotransposon protein, putative, Ty3-gypsy subclass, expressed	1.17901	0	23.0897	5.21973	7.16722	4.92328	29.2916	8.93186e-08	9.62423	0.00101372	-2.89853	0.0167956
Chr3	LOC_Os03g03034	LOC_Os03g03034_1	flavonol synthase/flavanone 3-hydroxylase, putative, expressed	2.49463	2.00641	17.2811	19.644	18.9707	8.68087	10.1931	4.17397e-11	6.08168	2.82657e-06	-1.58551	0.148266
Chr3	LOC_Os03g03034	LOC_Os03g03034_3	flavonol synthase/flavanone 3-hydroxylase, putative, expressed	3.03582	1.83525	4.85183	12.3881	2.15846	5.67331	4.29495	0.00998448	1.56867	0.507928	-2.59159	0.0819405
Chr3	LOC_Os03g03034	LOC_Os03g03034_4	flavonol synthase/flavanone 3-hydroxylase, putative, expressed	7.98753	15.9815	64.5726	105.388	25.0065	25.1053	8.93327	1.44329e-15	2.10842	0.00632874	-4.00802	5.00204e-09
Chr3	LOC_Os03g03034	LOC_Os03g03034_5	flavonol synthase/flavanone 3-hydroxylase, putative, expressed	0.686979	0.747542	3.04041	6.68189	0.732661	1.32809	8.24419	0.00693697	1.39947	0.700834	-5.56773	0.0227822
Chr3	LOC_Os03g03150	LOC_Os03g03150_1	WD repeat-containing protein, putative, expressed	8.59859	9.9804	17.997	15.7895	11.0809	9.89073	2.29173	0.00137404	1.13038	0.637516	-1.92275	0.010546
Chr3	LOC_Os03g03370	LOC_Os03g03370_1	fatty acid hydroxylase, putative, expressed	3.87107	5.84292	46.2853	98.8834	23.7055	64.1665	18.5351	0	9.02831	1.81066e-12	-1.94411	0.029377
Chr3	LOC_Os03g03450	LOC_Os03g03450_1	anthranilate phosphoribosyltransferase, chloroplast precursor, putative, expressed	19.5411	19.6669	54.6083	73.3634	29.4898	57.5173	4.08307	1.28335e-09	2.20567	0.000490933	-1.75228	0.0260146
Chr3	LOC_Os03g03510	LOC_Os03g03510_1	CAMK_KIN1/SNF1/Nim1_like.15 - CAMK includes calcium/calmodulin depedent protein kinases, expressed	37.2294	31.3712	173.984	161.371	77.9677	80.5879	6.14298	3.82001e-11	2.29423	4.5949e-06	-2.53798	0.000267329
Chr3	LOC_Os03g03660	LOC_Os03g03660_4	CAMK_CAMK_like.17 - CAMK includes calcium/calmodulin depedent protein kinases, expressed	0.825828	1.17945	2.68409	6.49171	1.04588	1.43687	5.66303	0.000181918	1.2331	0.726426	-4.33503	0.00147408
Chr3	LOC_Os03g03700	LOC_Os03g03700_1	MLO domain containing protein, putative, expressed	8.78662	6.58662	24.9889	34.7091	10.6898	25.9706	4.81361	8.69278e-10	2.35486	0.00228527	-1.94	0.0179599
Chr3	LOC_Os03g03810	LOC_Os03g03810_1	DEF8 - Defensin and Defensin-like DEFL family, expressed	2.80803	2.13891	45.0504	65.2669	29.6481	28.6629	27.3758	1.11022e-16	11.5254	3.02585e-08	-2.2554	0.00399381
Chr3	LOC_Os03g03980	LOC_Os03g03980_1	coiled-coil domain-containing protein 124, putative, expressed	1.16298	0.759305	5.91916	6.78704	3.22483	2.15838	8.01326	0.00569424	2.73273	0.218492	-2.77565	0.101043
Chr3	LOC_Os03g04020	LOC_Os03g04020_1	expansin precursor, putative, expressed	48.847	34.8054	113.859	99.4296	86.6437	74.5584	3.19703	3.91798e-06	1.90855	0.00145035	-1.58834	0.049434
Chr3	LOC_Os03g04020	LOC_Os03g04020_2	expansin precursor, putative, expressed	1.14766	1.0407	4.44437	10.2004	5.20189	3.10617	8.18146	4.68842e-05	3.76613	0.0190515	-2.0604	0.105142
Chr3	LOC_Os03g04050	LOC_Os03g04050_1	protein kinase family protein, putative, expressed	17.2732	17.616	44.9942	37.0204	25.1132	22.911	2.97193	9.64631e-06	1.37385	0.0910866	-2.05157	0.00214099
Chr3	LOC_Os03g04080	LOC_Os03g04080_1	expressed protein	0.231933	0.25238	81.0921	20.0697	54.1709	14.7966	242.967	3.61855e-12	126.481	5.64874e-10	-1.81119	0.168947
Chr3	LOC_Os03g04370	LOC_Os03g04370_1	protein-methionine-S-oxide reductase, putative, expressed	3.37313	7.8304	39.3123	36.2027	24.7024	30.2577	8.5921	2.25593e-09	4.93632	1.27995e-05	-1.64207	0.0896708
Chr3	LOC_Os03g04410	LOC_Os03g04410_1	aconitate hydratase protein, putative, expressed	34.6053	41.3764	251.459	219.284	79.4303	87.8902	7.86617	5.26468e-13	2.19963	1.31257e-05	-3.38575	3.81812e-06
Chr3	LOC_Os03g04450	LOC_Os03g04450_1	expressed protein	7.90302	6.10515	16.02	11.2905	10.4231	6.36793	2.45887	0.00176176	1.19158	0.539354	-1.95848	0.0198976
Chr3	LOC_Os03g04600	LOC_Os03g04600_1	expressed protein	13.1117	18.0723	39.7609	28.5845	21.0272	15.4904	2.80587	2.79543e-05	1.17567	0.427155	-2.25856	0.000915521
Chr3	LOC_Os03g04770	LOC_Os03g04770_1	beta-amylase, putative, expressed	42.2693	32.4811	169.975	215.21	75.0331	126.217	6.40275	3.12049e-11	2.66463	3.9818e-06	-2.28228	0.00261186
Chr3	LOC_Os03g04890	LOC_Os03g04890_1	zinc finger family protein, putative, expressed	0.302765	0.52713	3.34993	4.81329	1.74365	2.38809	12.3335	1.012e-05	4.90817	0.0146723	-2.37915	0.0390542
Chr3	LOC_Os03g04920	LOC_Os03g04920_1	multidrug resistance-associated protein, putative, expressed	12.7869	14.5539	58.3158	65.0401	21.6942	28.0957	5.67771	6.69733e-11	1.81597	0.00172002	-2.96361	1.98684e-05
Chr3	LOC_Os03g05200	LOC_Os03g05200_1	DENN domain containing protein, expressed	10.0073	11.0387	32.4593	40.323	17.6418	24.0109	4.34735	1.42244e-10	1.97103	0.000574864	-2.08574	0.00138181
Chr3	LOC_Os03g05280	LOC_Os03g05280_1	ras-related protein, putative, expressed	24.0125	22.0467	153.599	104.572	71.8928	51.3542	7.11908	1.27676e-14	2.66461	1.13968e-06	-2.53293	0.000237706
Chr3	LOC_Os03g05310	LOC_Os03g05310_1	pheophorbide a oxygenase, chloroplast precursor, putative, expressed	32.5314	33.833	103.603	77.7039	54.6517	45.9158	3.47111	8.82472e-07	1.51311	0.0241453	-2.17525	0.00123006
Chr3	LOC_Os03g05330	LOC_Os03g05330_1	HEAT repeat family protein, putative, expressed	11.6068	13.1177	24.9904	27.8664	13.2389	14.5548	2.68908	1.26397e-05	1.12094	0.557724	-2.27237	0.000304909
Chr3	LOC_Os03g05390	LOC_Os03g05390_1	Citrate transporter protein, putative, expressed	14.8548	19.6576	48.0545	44.1436	47.6622	51.1081	3.3884	1.76855e-07	2.86401	3.3615e-08	-1.11876	0.620955
Chr3	LOC_Os03g05390	LOC_Os03g05390_10	Citrate transporter protein, putative, expressed	15.5363	9.1794	24.6435	29.7993	34.4981	25.9054	2.72435	0.000342848	2.41287	0.000102258	-1.07196	0.762088
Chr3	LOC_Os03g05390	LOC_Os03g05390_11	Citrate transporter protein, putative, expressed	0	0	1.75306	1.22632	0	0	235.089	0.00966895	#N/A	#N/A	-215.838	0.0123052
Chr3	LOC_Os03g05390	LOC_Os03g05390_12	Citrate transporter protein, putative, expressed	4.46458	5.73533	16.9463	17.3449	9.12613	9.5661	4.23156	3.8895e-08	1.83238	0.0208373	-2.18728	0.00105468
Chr3	LOC_Os03g05390	LOC_Os03g05390_4	Citrate transporter protein, putative, expressed	87.6525	91.3532	128.457	193.086	87.8698	109.384	2.23757	0.00411831	1.09754	0.615165	-1.93162	0.0121907
Chr3	LOC_Os03g05390	LOC_Os03g05390_5	Citrate transporter protein, putative, expressed	1.70647	3.77784	3.58089	12.3152	6.52669	4.57309	3.59225	0.00214802	2.04757	0.0578233	-1.65797	0.167023
Chr3	LOC_Os03g05390	LOC_Os03g05390_6	Citrate transporter protein, putative, expressed	4.28187	3.15191	19.5079	20.9082	0	6.0623	6.76302	1.60283e-12	-1.24445	0.754126	-8.02809	0.000462338
Chr3	LOC_Os03g05390	LOC_Os03g05390_9	Citrate transporter protein, putative, expressed	6.01485	8.14799	17.181	24.6405	11.0623	14.3097	3.71427	5.48483e-08	1.78991	0.0164975	-1.96359	0.006483
Chr3	LOC_Os03g05730	LOC_Os03g05730_1	cell division control protein 48 homolog E, putative, expressed	48.0783	52.5596	96.0859	88.4458	55.4393	58.3558	2.31716	0.00172045	1.12783	0.499456	-1.94596	0.00726344
Chr3	LOC_Os03g05750	LOC_Os03g05750_1	heavy-metal-associated domain-containing protein, putative, expressed	4.27033	4.30678	24.892	28.0861	11.3302	28.5118	7.73207	2.61335e-12	4.602	1.40545e-06	-1.59453	0.0967019
Chr3	LOC_Os03g05760	LOC_Os03g05760_1	transcription factor Dp, putative, expressed	6.28348	6.83742	17.1635	14.9168	10.1567	12.7548	3.06997	0.0005154	1.73372	0.051653	-1.67784	0.0924259
Chr3	LOC_Os03g05880	LOC_Os03g05880_1	monooxygenase, putative, expressed	1.3994	0.830602	21.3955	6.27227	8.41204	4.2794	15.7191	4.07412e-07	5.5693	0.00408243	-2.67983	0.0292518
Chr3	LOC_Os03g05900	LOC_Os03g05900_1	expressed protein	2.69925	3.23093	47.6856	26.7974	13.4341	10.3322	16.0822	0	4.00987	2.07905e-05	-3.80603	1.93916e-06
Chr3	LOC_Os03g05920	LOC_Os03g05920_1	expressed protein	4.31808	5.20948	9.76314	24.1797	6.20703	18.1838	4.39366	2.88807e-05	2.54582	0.00758383	-1.6334	0.178772
Chr3	LOC_Os03g06090	LOC_Os03g06090_1	high-affinity nickel-transport family protein, putative, expressed	7.30984	11.0333	52.5715	43.8932	18.3581	27.2148	6.7001	2.22045e-15	2.48636	0.00123339	-2.55276	0.000242744
Chr3	LOC_Os03g06200	LOC_Os03g06200_1	aminotransferase, putative, expressed	9.6479	17.4974	43.8855	50.7851	21.1506	30.9824	4.4305	3.85991e-08	1.93076	0.00550949	-2.17275	0.000749116
Chr3	LOC_Os03g06220	LOC_Os03g06220_1	DEAD-box ATP-dependent RNA helicase, putative, expressed	11.2683	17.6568	30.9911	29.414	18.8161	24.1991	2.65782	0.000212618	1.49194	0.050445	-1.6852	0.022982
Chr3	LOC_Os03g06240	LOC_Os03g06240_1	YT521-B-like family domain containing protein, expressed	46.4749	45.9134	99.2483	58.025	100.671	80.0545	2.17713	0.00645227	1.95011	0.000292394	-1.05804	0.84217
Chr3	LOC_Os03g06240	LOC_Os03g06240_2	YT521-B-like family domain containing protein, expressed	80.9569	66.8008	212.682	197.566	151.536	131.096	3.48801	1.3785e-05	1.89968	0.000860848	-1.74107	0.0357054
Chr3	LOC_Os03g06330	LOC_Os03g06330_1	tyrosine protein kinase domain containing protein, putative, expressed	9.7121	17.2642	29.8588	70.4195	29.0971	59.2511	4.62705	5.64276e-08	3.28893	2.00746e-06	-1.33081	0.325251
Chr3	LOC_Os03g06390	LOC_Os03g06390_1	expressed protein	31.5057	38.0924	83.5977	101.462	52.9938	68.3522	3.34931	2.03715e-07	1.74038	0.00456987	-1.82112	0.00902858
Chr3	LOC_Os03g06400	LOC_Os03g06400_1	expressed protein	0	1.15936	4.24383	7.93299	2.04531	1.15345	13.4271	2.69323e-05	2.83223	0.216786	-4.44874	0.00141855
Chr3	LOC_Os03g06410	LOC_Os03g06410_1	protein kinase domain containing protein, expressed	26.4162	27.071	73.289	74.8742	45.4703	46.7521	3.48212	9.39556e-07	1.71788	0.00219661	-1.91975	0.00865497
Chr3	LOC_Os03g06520	LOC_Os03g06520_1	sulfate transporter, putative, expressed	60.3572	37.6054	145.699	120.143	40.8295	36.3255	3.39923	2.87983e-05	-1.28491	0.246432	-4.14618	1.39639e-08
Chr3	LOC_Os03g06520	LOC_Os03g06520_2	sulfate transporter, putative, expressed	1.52258	1.80088	23.5118	28.775	12.2846	20.2718	19.7314	0	9.72172	8.11573e-14	-1.91933	0.00607977
Chr3	LOC_Os03g06580	LOC_Os03g06580_1	MTN26L2 - MtN26 family protein precursor, expressed	0	0	3.95365	13.6625	3.68388	0	692.645	0.00160338	116.701	0.0304752	-5.44096	0.0137721
Chr3	LOC_Os03g06580	LOC_Os03g06580_2	MTN26L2 - MtN26 family protein precursor, expressed	17.0981	20.4328	164.689	104.299	69.847	43.0301	9.17548	0	3.01063	6.44803e-07	-2.88557	6.47596e-05
Chr3	LOC_Os03g06580	LOC_Os03g06580_3	MTN26L2 - MtN26 family protein precursor, expressed	5.72386	8.30462	82.3307	56.3587	19.1855	29.4028	12.6593	0	3.46008	5.95407e-06	-3.46338	1.78241e-06
Chr3	LOC_Os03g06850	LOC_Os03g06850_2	B3 DNA binding domain containing protein, expressed	0	0	1.55227	10.3519	6.15117	0	354.23	0.00563525	148.575	0.0225101	-2.18625	0.335533
Chr3	LOC_Os03g07130	LOC_Os03g07130_1	RING finger protein 13, putative, expressed	1.02126	1.70399	5.64985	11.8514	3.63058	3.79073	7.99103	5.88885e-07	2.72797	0.0398431	-2.77536	0.00159734
Chr3	LOC_Os03g07130	LOC_Os03g07130_5	RING finger protein 13, putative, expressed	6.91624	4.3998	9.53611	15.524	8.39747	4.81346	2.72758	0.00470661	1.15735	0.714126	-2.23312	0.0136782
Chr3	LOC_Os03g07140	LOC_Os03g07140_1	male sterility protein, putative, expressed	0	0.114584	7.68965	15.9989	0.842276	2.01536	237.069	2.86104e-13	22.9496	0.00111335	-9.76152	1.37378e-10
Chr3	LOC_Os03g07180	LOC_Os03g07180_1	embryonic protein DC-8, putative, expressed	0	1.61686	44.3887	21.3243	10.0919	7.43833	54.2131	0	11.1006	8.55014e-06	-4.57154	3.12206e-07
Chr3	LOC_Os03g07190	LOC_Os03g07190_1	expressed protein	28.3161	24.3027	195.336	128.278	86.6273	84.5026	7.8086	2.88658e-15	3.22952	1.03128e-09	-2.29271	0.000918313
Chr3	LOC_Os03g07200	LOC_Os03g07200_2	expressed protein	6.97883	8.78065	158.295	52.7748	37.796	32.0006	17.4515	0	4.43624	2.65186e-10	-3.73007	3.09973e-05
Chr3	LOC_Os03g07200	LOC_Os03g07200_3	expressed protein	0	0	5.10157	1.21506	3.16118	2.03742	288.006	0.00780756	178.588	0.0132676	-1.49158	0.537739
Chr3	LOC_Os03g07480	LOC_Os03g07480_2	sucrose transporter, putativ, expressed	32.3526	26.5052	154.098	106.755	78.889	58.414	5.61441	1.42708e-10	2.31754	2.74661e-05	-2.29737	0.00196176
Chr3	LOC_Os03g07530	LOC_Os03g07530_1	OsFBK12 - F-box domain and kelch repeat containing protein, expressed	30.7554	43.2083	124.454	101.627	51.5878	57.95	3.90232	8.59472e-08	1.48396	0.0427797	-2.48782	0.000233063
Chr3	LOC_Os03g07530	LOC_Os03g07530_2	OsFBK12 - F-box domain and kelch repeat containing protein, expressed	4.02014	6.52596	29.8968	24.4027	13.003	7.79735	6.57828	8.99281e-15	1.98655	0.0154765	-3.13132	1.63635e-05
Chr3	LOC_Os03g07920	LOC_Os03g07920_1	expressed protein	2.44889	2.66478	7.06841	8.14205	4.6557	3.70508	3.72743	0.00373169	1.63586	0.343803	-2.15809	0.0745403
Chr3	LOC_Os03g08000	LOC_Os03g08000_1	expressed protein	12.317	9.38202	21.2209	20.8915	13.7929	16.4301	2.42387	0.000823506	1.37741	0.187359	-1.66453	0.0397025
Chr3	LOC_Os03g08200	LOC_Os03g08200_1	DUF567 domain containing protein, putative, expressed	0.307635	0.836888	8.33932	3.86923	4.26519	3.38996	13.4819	0.000233838	6.62193	0.0123892	-1.92352	0.226605
Chr3	LOC_Os03g08310	LOC_Os03g08310_1	ZIM domain containing protein, putative, expressed	0.468095	1.52808	13.2933	33.4404	9.48522	37.1024	28.8891	1.12943e-12	23.1795	4.42567e-10	-1.17804	0.676921
Chr3	LOC_Os03g08320	LOC_Os03g08320_1	ZIM domain containing protein, putative, expressed	5.76281	14.1428	275.263	267.717	116.121	187.593	35.0254	0	15.4024	0	-2.14857	0.00432654
Chr3	LOC_Os03g08330	LOC_Os03g08330_1	ZIM domain containing protein, putative, expressed	9.73739	13.1645	59.9093	103.914	37.1339	99.4284	8.92241	5.66214e-15	5.94918	4.61444e-11	-1.42008	0.23116
Chr3	LOC_Os03g08390	LOC_Os03g08390_1	expressed protein	21.1317	22.9947	62.5881	51.0589	28.0562	28.8469	3.26455	6.4174e-07	1.2863	0.18621	-2.40385	0.000184282
Chr3	LOC_Os03g08430	LOC_Os03g08430_2	SAC domain containing protein, putative, expressed	48.1251	41.1737	74.1369	96.3303	50.6948	61.6285	2.37684	0.00161782	1.24848	0.241125	-1.80695	0.0214773
Chr3	LOC_Os03g08470	LOC_Os03g08470_1	AP2 domain containing protein, expressed	25.6039	56.258	203.317	140.9	139.893	156.605	5.45125	6.50284e-09	3.65786	6.54383e-09	-1.40663	0.203737
Chr3	LOC_Os03g08470	LOC_Os03g08470_2	AP2 domain containing protein, expressed	0	6.32209	29.1826	23.105	15.048	26.2077	10.9827	3.07228e-05	6.721	0.000883462	-1.53212	0.108824
Chr3	LOC_Os03g08470	LOC_Os03g08470_3	AP2 domain containing protein, expressed	0	0	3.11267	1.65934	0.931127	1.80037	240.104	0.00958123	104.496	0.0285062	-2.1089	0.242944
Chr3	LOC_Os03g08520	LOC_Os03g08520_1	DUF581 domain containing protein, expressed	1.79454	1.36692	4.16966	13.0006	5.35883	9.7833	6.55503	0.00221474	4.6611	0.00893893	-1.33009	0.572773
Chr3	LOC_Os03g08550	LOC_Os03g08550_1	STRUBBELIG-RECEPTOR FAMILY 6 precursor, putative, expressed	10.9665	17.8693	47.7262	73.1095	21.1722	21.6574	5.27005	4.28853e-11	1.49303	0.0465707	-3.34037	9.77844e-08
Chr3	LOC_Os03g08580	LOC_Os03g08580_1	expressed protein	12.5597	15.6731	55.204	44.7528	26.7898	28.8697	4.49634	3.05798e-10	1.96953	0.0043013	-2.16006	0.00124745
Chr3	LOC_Os03g08624	LOC_Os03g08624_1	dihydroflavonol-4-reductase, putative, expressed	2.15344	1.46455	35.8889	18.9592	19.665	15.7678	19.0832	1.11022e-13	9.62602	3.28298e-09	-1.88186	0.0374137
Chr3	LOC_Os03g08700	LOC_Os03g08700_1	expressed protein	1.84197	2.40523	9.73731	8.11365	3.2741	3.79836	5.31978	3.76838e-08	1.66175	0.163631	-3.02783	0.000104707
Chr3	LOC_Os03g08754	LOC_Os03g08754_1	OsMADS47 - MADS-box family gene with MIKCc type-box, expressed	4.34302	4.48354	11.582	8.40365	4.51306	6.45852	2.84981	0.00848857	1.2296	0.671094	-2.1939	0.0432934
Chr3	LOC_Os03g08830	LOC_Os03g08830_1	WD domain, G-beta repeat domain containing protein, expressed	9.19915	11.8961	14.9725	18.4451	11.1616	9.74259	2.00056	0.00642441	-1.00494	0.983502	-1.90405	0.00913945
Chr3	LOC_Os03g08840	LOC_Os03g08840_1	zinc finger protein, putative, expressed	3.79122	2.38006	11.6163	20.6873	6.53153	7.78034	6.41387	9.62767e-06	2.27245	0.0969146	-2.67905	0.00551157
Chr3	LOC_Os03g08860	LOC_Os03g08860_1	GRAM domain containing protein, expressed	22.6681	23.5324	43.9638	78.3874	33.0676	70.2675	3.2855	1.06871e-05	2.22343	0.000772199	-1.39976	0.222278
Chr3	LOC_Os03g08920	LOC_Os03g08920_1	Zinc finger, C3HC4 type domain containing protein, expressed	0.154328	0	0.256133	3.33859	0.493773	2.59567	23.8873	0.00234797	16.9831	0.00559336	-1.33675	0.706235
Chr3	LOC_Os03g08940	LOC_Os03g08940_1	expressed protein	0.878838	0.318771	11.9927	11.2008	5.31124	14.2716	22.4101	6.01287e-05	14.9947	0.00138745	-1.42966	0.495462
Chr3	LOC_Os03g09090	LOC_Os03g09090_1	expressed protein	8.43099	7.72568	22.5846	16.5198	12.6829	10.5	3.05729	0.000127265	1.43146	0.164795	-2.02827	0.00903461
Chr3	LOC_Os03g09100	LOC_Os03g09100_1	calmodulin-binding transcription activator, putative, expressed	35.5627	38.7953	57.8823	62.1015	41.4623	47.9525	2.02936	0.00401365	1.19809	0.309126	-1.60498	0.0489402
Chr3	LOC_Os03g09110	LOC_Os03g09110_1	mitochondrial carrier protein, putative, expressed	17.9007	19.6482	36.6843	25.7642	21.6642	17.604	2.11675	0.00643019	1.04741	0.81535	-1.91927	0.00643961
Chr3	LOC_Os03g09140	LOC_Os03g09140_1	ras-related protein, putative, expressed	8.27979	11.9584	52.8014	48.7744	27.4544	45.0518	6.35607	7.28284e-12	3.58097	1.36922e-06	-1.68604	0.0446726
Chr3	LOC_Os03g09140	LOC_Os03g09140_2	ras-related protein, putative, expressed	0	0.298596	1.51807	4.2796	0.877957	0.795733	22.4697	0.00197584	5.29116	0.101189	-4.03464	0.0588191
Chr3	LOC_Os03g09170	LOC_Os03g09170_1	ethylene-responsive transcription factor, putative, expressed	0.733466	0.399064	63.7058	100.861	18.9041	42.397	173.64	0	51.6958	0	-3.18455	1.8708e-05
Chr3	LOC_Os03g09220	LOC_Os03g09220_5	stage II sporulation protein E, putative, expressed	0	0	4.31218	0	0	0	301.384	0.00983357	#N/A	#N/A	-276.754	0.0122478
Chr3	LOC_Os03g09250	LOC_Os03g09250_1	inositol-3-phosphate synthase, putative, expressed	78.7153	69.309	164.167	147.365	107.038	111.462	2.65005	0.000413908	1.46665	0.0381725	-1.71274	0.0367518
Chr3	LOC_Os03g09840	LOC_Os03g09840_1	C2 domain containing protein, putative, expressed	6.86268	7.79714	19.6529	16.2474	13.6694	5.26784	3.08762	0.000338895	1.29492	0.465834	-2.26864	0.0188124
Chr3	LOC_Os03g09870	LOC_Os03g09870_1	mitochondrial import inner membrane translocase subunit Tim17, putative, expressed	14.4147	18.7862	33.0109	33.0555	25.5626	27.8023	2.50506	0.00108825	1.60689	0.0765204	-1.47657	0.125445
Chr3	LOC_Os03g09900	LOC_Os03g09900_1	membrane protein, putative, expressed	18.413	42.3447	80.9667	85.6632	47.8789	88.2943	3.5133	2.74368e-06	2.26187	0.00164986	-1.46781	0.128706
Chr3	LOC_Os03g09910	LOC_Os03g09910_1	aminotransferase, classes I and II, domain containing protein, expressed	1.47469	1.33725	12.6454	6.92449	4.32508	4.27639	8.76844	3.28573e-05	3.01846	0.0615998	-2.74925	0.0235784
Chr3	LOC_Os03g10080	LOC_Os03g10080_1	expressed protein	3.89057	7.01879	11.1016	20.5004	3.60333	10.332	3.63621	0.000180879	1.28019	0.559068	-2.68379	0.00737613
Chr3	LOC_Os03g10140	LOC_Os03g10140_1	ZOS3-04 - C2H2 zinc finger protein, expressed	10.6713	10.6506	27.4499	26.3305	20.2972	18.3701	3.16411	3.91991e-07	1.80911	0.0041746	-1.6576	0.030128
Chr3	LOC_Os03g10210	LOC_Os03g10210_1	homeobox domain containing protein, expressed	1.25937	1.3704	192.711	205.661	35.9955	43.8239	188.212	0	29.8558	0	-5.97685	1.19904e-14
Chr3	LOC_Os03g10240	LOC_Os03g10240_1	DUF677 domain containing protein, putative, expressed	0.720359	0.627091	4.304	3.5516	2.45843	2.50672	7.16958	0.000321618	3.62166	0.0362839	-1.87333	0.18193
Chr3	LOC_Os03g10320	LOC_Os03g10320_1	expressed protein	1.93362	3.68214	50.4551	36.9661	22.6842	18.6907	19.8908	0	7.41262	5.95392e-08	-2.54204	0.000473874
Chr3	LOC_Os03g10620	LOC_Os03g10620_2	hydrolase, alpha/beta fold family domain containing protein, expressed	77.4074	60.3641	139.081	117.968	164.585	122.645	2.34655	0.00078095	2.06924	0.000339217	-1.07547	0.781154
Chr3	LOC_Os03g10640	LOC_Os03g10640_1	calcium-transporting ATPase, plasma membrane-type, putative, expressed	3.0186	5.29203	7.60757	21.725	4.24772	19.9385	4.3707	1.60607e-06	2.91566	0.00315048	-1.41893	0.35191
Chr3	LOC_Os03g10750	LOC_Os03g10750_1	CUE domain containing protein, expressed	7.30603	6.94236	38.483	34.2195	14.2668	15.9942	6.42597	3.21965e-15	2.10847	0.000454563	-2.88488	3.98536e-06
Chr3	LOC_Os03g10810	LOC_Os03g10810_1	HLS, putative, expressed	0.629199	0.410801	3.89857	3.4187	0	1.7516	8.47666	0.00499646	1.62544	0.614831	-5.02696	0.0338721
Chr3	LOC_Os03g10950	LOC_Os03g10950_1	protein phosphatase 2C, putative, expressed	2.46618	3.7769	11.9254	10.8448	8.28017	11.3365	4.59512	1.29581e-05	3.13722	0.00161985	-1.39142	0.273353
Chr3	LOC_Os03g11460	LOC_Os03g11460_1	expressed protein	18.3582	19.1121	35.1934	34.2884	21.8183	23.2362	2.33464	0.000447524	1.19787	0.311208	-1.84608	0.0073408
Chr3	LOC_Os03g11490	LOC_Os03g11490_1	expressed protein	0.971711	0.913188	6.01103	4.57753	0.612375	0.973428	7.04359	3.4369e-07	-1.20437	0.770928	-8.02813	4.4032e-07
Chr3	LOC_Os03g11550	LOC_Os03g11550_1	protein of unknown function DUF1675 domain containing protein, expressed	8.5265	6.43147	67.6468	75.946	29.8639	33.1548	11.9576	0	4.16006	1.12222e-09	-2.72314	6.70436e-06
Chr3	LOC_Os03g11570	LOC_Os03g11570_1	proteasome subunit, putative, expressed	18.6047	27.9239	47.7614	43.8948	31.0823	26.4705	2.5067	0.00020537	1.24311	0.283067	-1.90439	0.00446966
Chr3	LOC_Os03g11590	LOC_Os03g11590_1	integral membrane protein, putative, expressed	17.0946	30.9354	69.181	71.7931	44.6867	48.4943	3.74154	8.25782e-08	1.95307	0.0013584	-1.80735	0.00822075
Chr3	LOC_Os03g11590	LOC_Os03g11590_3	integral membrane protein, putative, expressed	0.596642	0	3.9609	1.27571	0	0	10.5801	0.00427096	-31.8851	0.123783	-320.433	0.00689746
Chr3	LOC_Os03g11650	LOC_Os03g11650_1	ATMAP70 protein, putative, expressed	16.8069	23.0156	26.7118	54.4587	8.88628	10.0779	2.53416	0.000317633	-2.09717	0.000922995	-5.02636	3.36318e-10
Chr3	LOC_Os03g11780	LOC_Os03g11780_1	expressed protein	29.4465	27.6606	87.7178	51.1538	32.7467	30.653	3.09914	6.23779e-05	1.10591	0.693256	-2.65811	0.000451093
Chr3	LOC_Os03g11900	LOC_Os03g11900_1	transporter family protein, putative, expressed	22.6464	29.958	174.487	207.122	100.33	177.478	9.14943	5.55112e-16	5.2791	6.55032e-15	-1.64144	0.0732899
Chr3	LOC_Os03g11970	LOC_Os03g11970_1	tubulin/FtsZ domain containing protein, putative, expressed	26.3322	24.6768	45.5171	39.0356	32.1808	30.4351	2.08848	0.0036809	1.2224	0.293888	-1.61903	0.0319809
Chr3	LOC_Os03g12064	LOC_Os03g12064_1	expressed protein	7.53483	10.1122	26.3075	37.4019	18.1254	21.1701	4.53952	3.95864e-11	2.22437	0.00121406	-1.932	0.00619403
Chr3	LOC_Os03g12064	LOC_Os03g12064_3	expressed protein	16.1849	21.2142	31.4199	35.161	16.7904	20.1389	2.24651	0.0011541	-1.01327	0.946509	-2.15762	0.000788189
Chr3	LOC_Os03g12230	LOC_Os03g12230_1	caleosin related protein, putative, expressed	0	0.883119	7.03401	10.0713	1.73108	3.29481	24.5291	4.63954e-06	5.68059	0.0465695	-4.11191	0.00633563
Chr3	LOC_Os03g12350	LOC_Os03g12350_1	two-component response regulator, putative, expressed	21.7624	24.0745	131.533	141.937	56.1272	56.3599	7.50618	5.60663e-14	2.44931	1.35632e-06	-2.90292	2.29984e-05
Chr3	LOC_Os03g12350	LOC_Os03g12350_2	two-component response regulator, putative, expressed	4.57811	6.5974	27.2438	26.8917	5.08049	11.3383	6.12432	8.88178e-16	1.46808	0.200646	-3.96753	7.0762e-07
Chr3	LOC_Os03g12350	LOC_Os03g12350_4	two-component response regulator, putative, expressed	1.07317	0.424646	4.20987	4.4174	0.572266	2.26329	7.03978	3.96339e-05	1.83713	0.365295	-3.66211	0.00663322
Chr3	LOC_Os03g12360	LOC_Os03g12360_2	trehalose-6-phosphate synthase, putative, expressed	0.822667	0	3.30559	3.83382	0.646485	0.803574	10.2679	0.000250706	1.68136	0.537599	-5.86597	5.38266e-05
Chr3	LOC_Os03g12370	LOC_Os03g12370_1	HSF-type DNA-binding domain containing protein, expressed	13.376	14.5553	42.732	56.2996	25.1154	35.7292	4.45268	7.21915e-09	2.1677	0.000204646	-1.94066	0.00474771
Chr3	LOC_Os03g12510	LOC_Os03g12510_1	non-symbiotic hemoglobin 2, putative, expressed	1.21483	0.881286	9.63302	16.298	6.47807	7.75022	15.0475	4.6142e-06	6.55049	0.00612773	-2.182	0.0644077
Chr3	LOC_Os03g12550	LOC_Os03g12550_1	expressed protein	11.1979	9.90039	18.8826	23.8886	16.9377	13.4885	2.53582	0.000170716	1.43589	0.0764978	-1.67065	0.0290989
Chr3	LOC_Os03g12820	LOC_Os03g12820_1	ATP8, putative, expressed	2.64852	5.11324	296.92	218.265	109.432	148.948	85.3946	0	33.4543	0	-2.41449	0.00115521
Chr3	LOC_Os03g12860	LOC_Os03g12860_1	homeobox associated leucine zipper, putative, expressed	3.68841	3.53194	9.14147	13.9542	6.92327	7.52986	4.01332	0.00147657	1.98375	0.152906	-1.91901	0.0915011
Chr3	LOC_Os03g12890	LOC_Os03g12890_2	aminotransferase domain containing protein, putative, expressed	21.9628	33.9317	204.938	101.066	61.9559	60.3415	7.10988	1.39048e-10	2.19767	5.16336e-05	-3.05946	0.000131587
Chr3	LOC_Os03g12890	LOC_Os03g12890_4	aminotransferase domain containing protein, putative, expressed	5.17832	3.24196	48.3477	35.9015	17.8541	22.2982	12.5484	0	4.69366	7.73758e-09	-2.53632	0.000115562
Chr3	LOC_Os03g12890	LOC_Os03g12890_5	aminotransferase domain containing protein, putative, expressed	0.188177	2.32069	10.688	6.81629	3.67932	3.12859	9.22517	5.84678e-06	2.78267	0.088443	-3.09779	0.000589155
Chr3	LOC_Os03g12940	LOC_Os03g12940_1	OsFBO13 - F-box and other domain containing protein, expressed	0	0	0.678322	2.59081	0.457683	0.640007	251.18	0.00917697	67.0965	0.0479054	-3.46068	0.0618052
Chr3	LOC_Os03g13220	LOC_Os03g13220_1	expressed protein	23.8271	24.2639	41.7302	35.1285	32.7496	23.4997	2.01493	0.00179698	1.16898	0.477505	-1.63765	0.0512455
Chr3	LOC_Os03g13540	LOC_Os03g13540_1	Ser/Thr protein phosphatase family protein, putative, expressed	33.8184	42.8554	70.0997	61.2497	45.8373	40.8162	2.17465	0.000975798	1.13257	0.517248	-1.81851	0.0089335
Chr3	LOC_Os03g13560	LOC_Os03g13560_1	hydroxyproline-rich glycoprotein family protein, putative, expressed	6.16544	7.14382	21.0968	19.5873	9.07166	10.5949	3.8503	4.22445e-09	1.47193	0.119358	-2.47722	0.000209601
Chr3	LOC_Os03g13590	LOC_Os03g13590_1	potyvirus VPg interacting protein, putative, expressed	16.3611	15.3071	26.7866	42.4012	24.0167	32.9138	2.71359	2.68684e-05	1.78511	0.00332611	-1.44033	0.119215
Chr3	LOC_Os03g13614	LOC_Os03g13614_3	transcription factor, putative, expressed	0	0	6.60234	0	1.65638	0	414.804	0.00625917	76.8637	0.048939	-4.96744	0.117407
Chr3	LOC_Os03g13750	LOC_Os03g13750_1	erwinia induced protein 2, putative, expressed	27.4842	40.7825	54.8954	75.0615	43.3967	62.7249	2.40098	0.000204154	1.55703	0.0394274	-1.45934	0.10956
Chr3	LOC_Os03g13810	LOC_Os03g13810_1	expressed protein	4.75153	1.94827	11.9623	24.3204	15.0556	19.7295	6.53902	5.94139e-08	5.07504	1.85428e-08	-1.22839	0.438975
Chr3	LOC_Os03g13810	LOC_Os03g13810_2	expressed protein	0	0	5.12227	0	2.50552	8.33542	380.779	0.00762641	581.854	0.00182718	1.65463	0.50334
Chr3	LOC_Os03g13810	LOC_Os03g13810_3	expressed protein	16.7739	24.0194	102.749	164.472	41.2231	85.7222	8.20211	9.99201e-14	3.11407	8.29814e-07	-2.49434	0.00188994
Chr3	LOC_Os03g13840	LOC_Os03g13840_1	senescence-associated protein, putative, expressed	5.48039	7.85672	6.15999	38.6877	17.3489	20.1807	4.07883	0.000516028	2.81367	4.93723e-05	-1.36966	0.401672
Chr3	LOC_Os03g13840	LOC_Os03g13840_2	senescence-associated protein, putative, expressed	5.8931	8.60873	90.3921	92.2738	35.9019	60.2098	15.9369	0	6.63033	1.11022e-16	-2.28137	0.000861483
Chr3	LOC_Os03g13870	LOC_Os03g13870_1	expressed protein	11.5599	11.1588	39.609	60.8776	17.2005	30.278	5.50138	1.68482e-10	2.0741	0.0040625	-2.51194	0.000230517
Chr3	LOC_Os03g13950	LOC_Os03g13950_1	actin-depolymerizing factor, putative, expressed	29.8952	29.3994	197.403	125.951	78.9406	68.7969	6.95083	7.84928e-14	2.48508	1.90601e-06	-2.65391	9.53713e-05
Chr3	LOC_Os03g13950	LOC_Os03g13950_3	actin-depolymerizing factor, putative, expressed	3.08132	4.7336	15.6427	13.1311	5.02598	4.20488	4.63186	0.000773812	1.19056	0.755379	-3.68078	0.00225778
Chr3	LOC_Os03g13970	LOC_Os03g13970_2	26S proteasome non-ATPase regulatory subunit 4, putative, expressed	28.22	40.8201	58.6745	57.6472	31.5514	38.3705	2.13892	0.00117686	1.0149	0.940444	-1.99389	0.00238173
Chr3	LOC_Os03g14000	LOC_Os03g14000_1	acyl CoA binding protein, putative, expressed	18.3785	13.9361	35.9462	23.0789	22.07	18.6323	2.31265	0.00355346	1.24952	0.275613	-1.75579	0.0267986
Chr3	LOC_Os03g14050	LOC_Os03g14050_1	thaumatin-like protein 1 precursor, putative, expressed	11.0591	6.37624	240.068	214.08	87.7545	68.5429	32.4704	0	8.83717	0	-3.48723	2.15273e-06
Chr3	LOC_Os03g14050	LOC_Os03g14050_2	thaumatin-like protein 1 precursor, putative, expressed	0.0525655	0.915193	3.72229	5.18329	1.2894	0.731673	11.8199	2.10242e-05	2.14284	0.337128	-5.19109	0.000233688
Chr3	LOC_Os03g14290	LOC_Os03g14290_1	expressed protein	10.578	9.86616	19.0759	13.5462	11.9407	10.995	2.01971	0.00820019	1.11771	0.637643	-1.71379	0.0417759
Chr3	LOC_Os03g14300	LOC_Os03g14300_1	THION29 - Plant thionin family protein precursor, expressed	0.914426	0.99504	11.5341	14.7214	7.60682	10.1825	16.9358	7.0397e-07	9.03737	0.000292036	-1.77404	0.16809
Chr3	LOC_Os03g14370	LOC_Os03g14370_2	ACT domain containing protein, expressed	7.0616	5.39719	30.1369	41.5322	19.1866	29.7413	7.13786	0	3.87918	2.10069e-07	-1.74446	0.0213017
Chr3	LOC_Os03g14380	LOC_Os03g14380_1	autophagy protein 9, putative, expressed	17.6166	18.0452	63.2123	50.0082	23.7213	23.3453	4.02485	1.1156e-08	1.31576	0.138952	-2.899	7.04474e-06
Chr3	LOC_Os03g14400	LOC_Os03g14400_1	cytochrome P450, putative, expressed	9.37115	7.02921	22.5493	17.8513	11.3528	8.1261	3.09278	0.000119949	1.17996	0.551465	-2.48533	0.00126023
Chr3	LOC_Os03g14540	LOC_Os03g14540_1	UDP-glucuronate 4-epimerase, putative, expressed	6.14398	7.35418	22.7732	15.6868	5.73347	7.48298	3.62963	6.68358e-06	-1.02656	0.929859	-3.5208	1.53025e-05
Chr3	LOC_Os03g14590	LOC_Os03g14590_1	calcium-binding EF hand family protein, putative, expressed	22.4741	22.2043	201.324	154.508	78.0234	78.8604	10.0998	0	3.49547	2.2392e-11	-2.73786	8.92912e-05
Chr3	LOC_Os03g14590	LOC_Os03g14590_2	calcium-binding EF hand family protein, putative, expressed	16.4056	12.008	29.6291	52.1863	17.575	25.4296	3.54084	1.43675e-06	1.49609	0.065498	-2.24756	0.0011356
Chr3	LOC_Os03g14590	LOC_Os03g14590_3	calcium-binding EF hand family protein, putative, expressed	7.56318	7.20759	12.3185	19.3322	5.86171	6.37529	2.66695	1.48939e-05	-1.21446	0.435506	-3.06806	5.41152e-06
Chr3	LOC_Os03g14800	LOC_Os03g14800_4	serine palmitoyltransferase 1, putative, expressed	15.2746	16.8458	25.1985	28.7998	18.932	22.5062	2.11384	0.003116	1.28395	0.186246	-1.55958	0.0538179
Chr3	LOC_Os03g14980	LOC_Os03g14980_2	lissencephaly type-1-like homology motif, putative, expressed	1.33736	2.24526	3.29765	7.38178	6.11268	0	3.71594	0.000308784	1.7238	0.459551	-2.02353	0.309982
Chr3	LOC_Os03g14990	LOC_Os03g14990_1	chorismate synthase 2, chloroplast precursor, putative, expressed	51.6048	57.9971	82.6705	128.006	59.0738	102.037	2.39834	0.00036372	1.46493	0.0672911	-1.55051	0.0854896
Chr3	LOC_Os03g15020	LOC_Os03g15020_1	beta-galactosidase precursor, putative, expressed	24.0986	17.4321	92.0279	41.7984	31.2329	23.4804	4.11912	3.15903e-06	1.30596	0.196825	-2.99334	0.000145596
Chr3	LOC_Os03g15020	LOC_Os03g15020_3	beta-galactosidase precursor, putative, expressed	0	0	2.89084	0	0	0	324.069	0.00917512	#N/A	#N/A	-297.584	0.0111162
Chr3	LOC_Os03g15050	LOC_Os03g15050_2	phosphoenolpyruvate carboxykinase, putative, expressed	24.2928	42.2523	87.4461	89.9981	29.6792	38.1279	3.39817	1.63094e-06	1.02462	0.908937	-3.13696	9.36516e-07
Chr3	LOC_Os03g15050	LOC_Os03g15050_4	phosphoenolpyruvate carboxykinase, putative, expressed	34.532	48.6282	174.677	149.202	42.9808	49.3856	4.96597	4.59408e-09	1.11285	0.566986	-4.22199	8.17234e-09
Chr3	LOC_Os03g15270	LOC_Os03g15270_1	gibberellin receptor GID1L2, putative, expressed	3.1505	2.49327	125.596	79.6341	49.5855	43.742	45.9726	0	16.3494	0	-2.66725	9.15274e-05
Chr3	LOC_Os03g15410	LOC_Os03g15410_1	expressed protein	4.39177	5.02276	7.28886	8.61243	3.9191	5.35409	2.12607	0.00538522	-1.02227	0.932828	-2.05875	0.0182044
Chr3	LOC_Os03g15570	LOC_Os03g15570_1	STE_MEKK_ste11_MAP3K.12 - STE kinases include homologs to sterile 7, sterile 11 and sterile 20 from yeast, expressed	12.1633	10.3757	28.742	29.5202	18.9041	24.6016	3.23332	6.87534e-06	1.91301	0.00110885	-1.60481	0.0392704
Chr3	LOC_Os03g15590	LOC_Os03g15590_1	eukaryotic translation initiation factor, putative, expressed	35.6546	58.1968	86.5266	83.4697	73.009	76.0972	2.30618	0.000484146	1.59684	0.0217228	-1.35917	0.172058
Chr3	LOC_Os03g15720	LOC_Os03g15720_2	expressed protein	48.7974	59.5283	92.4877	110.969	47.8416	85.7914	2.3675	0.00053311	1.23053	0.337992	-1.82022	0.0143379
Chr3	LOC_Os03g15770	LOC_Os03g15770_1	tyrosine protein kinase domain containing protein, putative, expressed	2.49804	3.64362	4.52815	8.02179	1.58715	3.63738	2.56465	0.00646129	-1.17778	0.6922	-2.84897	0.00479363
Chr3	LOC_Os03g15770	LOC_Os03g15770_3	tyrosine protein kinase domain containing protein, putative, expressed	0.427213	0.996161	5.73977	9.57965	3.84024	9.2737	13.5097	6.4403e-10	9.19819	1.55604e-06	-1.38705	0.335373
Chr3	LOC_Os03g15780	LOC_Os03g15780_4	anthranilate synthase component I-1, chloroplast precursor, putative, expressed	16.8663	20.3373	24.4618	102.435	23.5787	104.076	4.15104	1.40606e-05	3.41699	0.000112118	-1.15258	0.722062
Chr3	LOC_Os03g15850	LOC_Os03g15850_1	josephin, putative, expressed	2.83705	2.96843	19.3172	13.1751	6.63329	6.58162	7.07787	5.26939e-08	2.26401	0.0956186	-2.96004	0.000836532
Chr3	LOC_Os03g15860	LOC_Os03g15860_1	mitochondrial carrier protein, putative, expressed	12.5946	18.5753	73.1311	49.5381	30.7496	28.2521	5.05289	3.19986e-09	1.90139	0.00330537	-2.5151	0.000173177
Chr3	LOC_Os03g15880	LOC_Os03g15880_2	coronatine-insensitive protein, putative, expressed	0	0	11.0745	0	0	0	1140.59	0.00117336	#N/A	#N/A	-1047.33	0.00153621
Chr3	LOC_Os03g15890	LOC_Os03g15890_1	RNA recognition motif containing protein, expressed	19.7678	19.4562	69.6709	57.8826	31.5051	32.3332	4.10714	7.51095e-09	1.61976	0.0157019	-2.40167	0.000170088
Chr3	LOC_Os03g15890	LOC_Os03g15890_3	RNA recognition motif containing protein, expressed	13.4375	12.9759	25.2064	22.027	13.0024	12.6965	2.24764	0.00161583	-1.03188	0.89602	-2.19665	0.00181528
Chr3	LOC_Os03g15900	LOC_Os03g15900_2	SH3 domain containing protein, expressed	16.9323	23.7364	34.5062	42.2451	22.9875	33.1684	2.38227	0.000255254	1.38231	0.100671	-1.63148	0.0361744
Chr3	LOC_Os03g15960	LOC_Os03g15960_1	hsp20/alpha crystallin family protein, putative, expressed	6.44056	5.98274	174.329	98.9449	33.8416	25.874	28.0262	0	4.78158	6.55325e-09	-5.56125	7.0068e-11
Chr3	LOC_Os03g16020	LOC_Os03g16020_1	hsp20/alpha crystallin family protein, putative, expressed	1.74823	1.90235	12.7665	12.3133	7.45791	17.845	8.42745	0.00141785	6.72786	0.00525971	-1.1954	0.729915
Chr3	LOC_Os03g16130	LOC_Os03g16130_1	CAMK_CAMK_like_ULKh_APGy.2 - CAMK includes calcium/calmodulin depedent protein kinases, expressed	18.1521	21.6554	33.4293	35.9827	19.2305	26.0219	2.19573	0.000433397	1.13389	0.528491	-1.83739	0.00778358
Chr3	LOC_Os03g16130	LOC_Os03g16130_3	CAMK_CAMK_like_ULKh_APGy.2 - CAMK includes calcium/calmodulin depedent protein kinases, expressed	2.55618	3.62246	8.09017	9.4506	9.25627	8.48132	3.5851	6.89834e-05	2.88087	9.95799e-05	-1.17863	0.56546
Chr3	LOC_Os03g16130	LOC_Os03g16130_5	CAMK_CAMK_like_ULKh_APGy.2 - CAMK includes calcium/calmodulin depedent protein kinases, expressed	4.66828	2.6275	25.8259	11.176	2.91855	9.33608	6.41307	1.75093e-05	1.64256	0.391295	-3.71562	0.0037565
Chr3	LOC_Os03g16150	LOC_Os03g16150_1	mannose-1-phosphate guanyltransferase, putative, expressed	3.63521	9.09808	18.9042	19.8431	8.52928	7.69535	3.8995	1.15416e-05	1.2908	0.469265	-2.83815	0.000183644
Chr3	LOC_Os03g16150	LOC_Os03g16150_2	mannose-1-phosphate guanyltransferase, putative, expressed	5.96251	5.09784	27.449	25.926	14.6484	13.4618	6.02383	4.14134e-10	2.52397	0.00115932	-2.25728	0.00118592
Chr3	LOC_Os03g16150	LOC_Os03g16150_3	mannose-1-phosphate guanyltransferase, putative, expressed	1.39438	0.505769	31.9875	27.2184	3.96561	3.45045	38.128	0	3.7882	0.0235963	-9.52927	1.33227e-15
Chr3	LOC_Os03g16170	LOC_Os03g16170_1	protein phosphatase 2C, putative, expressed	6.90442	2.05838	188.158	186.716	58.3032	74.2726	51.2366	0	14.3931	0	-3.39254	1.02628e-06
Chr3	LOC_Os03g16170	LOC_Os03g16170_2	protein phosphatase 2C, putative, expressed	0	0	2.40239	2.9712	0.463132	0.604451	299.258	0.0069434	46.4413	0.068476	-5.94561	0.00565207
Chr3	LOC_Os03g16220	LOC_Os03g16220_2	oxidoreductase, short chain dehydrogenase/reductase family domain containing protein, expressed	0.686979	7.97378	26.9837	23.3866	13.4321	11.6872	7.64239	1.061e-05	2.97811	0.0247318	-2.39289	0.00126924
Chr3	LOC_Os03g16220	LOC_Os03g16220_4	oxidoreductase, short chain dehydrogenase/reductase family domain containing protein, expressed	3.27161	1.85741	13.3777	8.58746	7.73685	7.09477	5.34072	0.000673096	2.83939	0.0383168	-1.77798	0.140639
Chr3	LOC_Os03g16334	LOC_Os03g16334_1	fringe-related protein, putative, expressed	7.67662	7.72293	48.7188	53.4859	29.041	41.834	8.32086	0	4.57293	7.5806e-13	-1.72665	0.0201328
Chr3	LOC_Os03g16350	LOC_Os03g16350_1	DNA binding protein, putative, expressed	6.68157	12.2452	42.6706	45.5271	40.005	37.9353	5.92477	2.36422e-12	4.14692	2.03448e-09	-1.34824	0.184765
Chr3	LOC_Os03g16400	LOC_Os03g16400_1	expressed protein	14.0931	19.4091	42.313	37.1496	19.101	17.2838	3.01482	6.97849e-06	1.09015	0.668513	-2.61649	2.05239e-05
Chr3	LOC_Os03g16480	LOC_Os03g16480_1	zinc finger family protein, putative, expressed	14.0046	18.2157	27.6011	34.5677	20.6536	30.3316	2.43696	0.0002728	1.57997	0.0568553	-1.45736	0.129095
Chr3	LOC_Os03g16670	LOC_Os03g16670_1	haloacid dehalogenase-like hydrolase family protein, putative, expressed	112.522	140.815	728.317	721.606	180.07	205.024	7.24578	3.93319e-12	1.51978	0.0212792	-4.51457	8.82414e-09
Chr3	LOC_Os03g16690	LOC_Os03g16690_1	oxysterol-binding protein, putative, expressed	60.6994	67.1819	219.09	282.442	113.778	183.951	4.91694	6.7767e-09	2.32031	2.19811e-05	-2.00722	0.0101421
Chr3	LOC_Os03g16700	LOC_Os03g16700_3	initiator-binding protein, putative, expressed	0.580453	0	22.7995	3.79629	7.61434	2.22186	56.1557	3.70166e-11	15.9274	3.25406e-05	-3.3591	0.0113802
Chr3	LOC_Os03g16860	LOC_Os03g16860_1	DnaK family protein, putative, expressed	74.0521	111.705	222.564	417.777	135.858	328.118	4.30185	1.2309e-06	2.50156	0.000400024	-1.62859	0.120532
Chr3	LOC_Os03g16890	LOC_Os03g16890_1	N-acetylglucosaminyltransferase, putative, expressed	12.2042	13.1676	27.3499	22.7904	23.0533	17.8751	2.49273	0.000507813	1.61433	0.0468451	-1.46727	0.117579
Chr3	LOC_Os03g16920	LOC_Os03g16920_1	DnaK family protein, putative, expressed	0.327133	1.49508	4.12627	2.63326	2.37243	1.29014	4.83015	0.00741774	2.05053	0.278843	-2.20395	0.130333
Chr3	LOC_Os03g16940	LOC_Os03g16940_1	glyoxalase family protein, putative, expressed	0.186879	0.610063	15.0943	5.45303	5.77988	4.11861	32.1405	5.23467e-06	12.0363	0.00244258	-2.52979	0.0845027
Chr3	LOC_Os03g17000	LOC_Os03g17000_3	NAD dependent epimerase/dehydratase family domain containing protein, expressed	19.8497	30.6942	30.4876	57.5525	22.841	43.8526	2.1761	0.00244141	1.32241	0.23178	-1.55711	0.103498
Chr3	LOC_Os03g17010	LOC_Os03g17010_2	RNA recognition motif containing protein, putative, expressed	3.86523	13.6194	24.0986	33.8294	12.9557	36.0098	4.24074	1.27659e-05	2.84013	0.00153883	-1.40944	0.236896
Chr3	LOC_Os03g17020	LOC_Os03g17020_2	GTPase-activating protein, putative, expressed	0.224668	0	1.65722	3.91835	1.35778	1.99795	27.2885	0.000123319	13.1267	0.00501596	-1.97156	0.223464
Chr3	LOC_Os03g17164	LOC_Os03g17164_1	kinesin-related protein, putative, expressed	0.664154	1.15633	3.67425	4.47737	2.05412	1.6178	5.65072	0.000968185	2.03245	0.253777	-2.63288	0.0401872
Chr3	LOC_Os03g17180	LOC_Os03g17180_1	ABC transporter, ATP-binding protein, putative, expressed	19.3935	22.1959	43.6794	56.4249	29.2174	42.0057	3.02242	1.10305e-05	1.70803	0.00408646	-1.6744	0.044353
Chr3	LOC_Os03g17310	LOC_Os03g17310_1	calcium-transporting ATPase, endoplasmic reticulum-type, putative, expressed	19.6796	20.1923	48.4422	37.5544	31.969	29.1786	2.73755	0.000267462	1.53015	0.0220032	-1.69633	0.043067
Chr3	LOC_Os03g17690	LOC_Os03g17690_1	OsAPx1 - Cytosolic Ascorbate Peroxidase encoding gene 1-8, expressed	194.429	214.775	427.144	381.524	324.052	283.453	2.5019	0.00100376	1.48308	0.0326385	-1.59847	0.0730634
Chr3	LOC_Os03g17690	LOC_Os03g17690_2	OsAPx1 - Cytosolic Ascorbate Peroxidase encoding gene 1-8, expressed	0	0.846498	6.45542	2.47865	2.90377	1.35351	13.7393	0.0021871	5.07122	0.0682518	-2.53467	0.142701
Chr3	LOC_Os03g17700	LOC_Os03g17700_1	CGMC_MAPKCGMC_2_ERK.2 - CGMC includes CDA, MAPK, GSK3, and CLKC kinases, expressed	10.5614	25.3056	50.5628	109.742	29.2424	111.669	5.60979	5.22889e-09	3.95993	3.53583e-05	-1.33937	0.388736
Chr3	LOC_Os03g17730	LOC_Os03g17730_1	P-protein, putative, expressed	12.4643	11.1747	69.4758	49.5348	27.924	26.2788	6.37939	1.07137e-13	2.2804	3.23689e-05	-2.65306	5.25619e-05
Chr3	LOC_Os03g17790	LOC_Os03g17790_1	OsRCI2-5 - Putative low temperature and salt responsive protein, expressed	14.7235	19.4303	888.364	573.987	369.846	311.408	54.8571	0	19.9548	0	-2.60292	0.000548003
Chr3	LOC_Os03g17800	LOC_Os03g17800_1	phosphatidylinositol transfer protein alpha isoform, putative, expressed	16.1251	13.9846	64.2564	61.9718	32.7139	32.7675	5.25217	6.10259e-10	2.15897	0.000766956	-2.30072	0.000184102
Chr3	LOC_Os03g17870	LOC_Os03g17870_1	metallothionein, putative, expressed	8.90876	22.6197	73.1064	28.3857	91.0529	96.4472	4.21706	0.00767066	5.99674	1.66328e-06	1.50859	0.252083
Chr3	LOC_Os03g18030	LOC_Os03g18030_1	leucoanthocyanidin dioxygenase, putative, expressed	1.26786	2.3535	65.1074	42.9239	31.1	26.2986	38.3539	0	15.9296	0	-2.27879	0.000998212
Chr3	LOC_Os03g18080	LOC_Os03g18080_2	SacI homology domain containing protein, expressed	10.3718	10.7524	14.8875	20.5194	9.04352	14.0629	2.10765	0.00381692	1.08664	0.736943	-1.82756	0.0174277
Chr3	LOC_Os03g18130	LOC_Os03g18130_1	asparagine synthetase, putative, expressed	28.9149	18.5984	362.9	391.287	73.1741	68.9976	19.7342	0	2.95677	5.12894e-08	-6.33222	1.42475e-12
Chr3	LOC_Os03g18130	LOC_Os03g18130_2	asparagine synthetase, putative, expressed	2.21027	3.8199	92.2832	37.2184	27.663	14.1008	28.0319	0	6.96975	2.16794e-11	-3.79883	2.50548e-05
Chr3	LOC_Os03g18130	LOC_Os03g18130_3	asparagine synthetase, putative, expressed	4.75757	1.42555	57.8276	47.5233	24.855	21.5142	20.992	0	7.30622	9.83182e-11	-2.73088	1.83205e-05
Chr3	LOC_Os03g18130	LOC_Os03g18130_4	asparagine synthetase, putative, expressed	0	0	1.45127	2.69952	0	0	335.595	0.00600566	#N/A	#N/A	-308.1	0.0068126
Chr3	LOC_Os03g18150	LOC_Os03g18150_1	protein phosphatase 2C, putative, expressed	18.3247	19.5332	98.2729	104.514	38.9868	53.1389	6.72945	3.33067e-16	2.4219	6.95156e-06	-2.63733	2.9901e-05
Chr3	LOC_Os03g18200	LOC_Os03g18200_2	heat shock protein DnaJ, putative, expressed	2.48348	1.71153	13.9223	10.4119	4.32608	2.30455	7.25044	6.07383e-08	1.56961	0.385014	-4.38414	1.43709e-05
Chr3	LOC_Os03g18454	LOC_Os03g18454_2	gamma-interferon-inducible lysosomal thiol reductase precursor, putative, expressed	13.2818	8.16153	19.9687	18.7096	20.4976	21.931	2.24774	0.00344893	1.95181	0.00413061	-1.08637	0.729761
Chr3	LOC_Os03g18490	LOC_Os03g18490_1	RPGR, putative, expressed	0.165397	0.179978	30.1954	24.1309	10.7601	8.44141	177.05	4.78406e-12	49.5194	4.7186e-06	-3.37839	0.000159991
Chr3	LOC_Os03g18680	LOC_Os03g18680_1	membrane associated DUF588 domain containing protein, putative, expressed	16.8597	13.5106	50.1786	52.0756	24.2532	18.3434	4.20064	6.5737e-11	1.3943	0.209676	-2.85232	1.94811e-05
Chr3	LOC_Os03g18910	LOC_Os03g18910_1	COBRA-like protein 7 precursor, putative, expressed	0.69346	1.44059	6.20795	12.8133	4.97532	9.35997	11.1194	1.70749e-09	6.71987	4.48241e-06	-1.56516	0.177178
Chr3	LOC_Os03g19010	LOC_Os03g19010_1	peroxisomal biogenesis factor 11, putative, expressed	3.75919	5.9898	32.9776	23.3701	15.1776	14.9501	7.39006	2.68748e-09	3.10187	0.000909825	-2.25303	0.00437403
Chr3	LOC_Os03g19020	LOC_Os03g19020_3	PHD-finger family protein, expressed	15.7092	20.2402	51.0776	72.6802	27.5975	42.8154	4.31824	2.88831e-09	1.95721	0.000661285	-2.08854	0.00260457
Chr3	LOC_Os03g19190	LOC_Os03g19190_1	TOPBP1C - Similar to DNA replication protein TOPBP1 from, expressed	0.998933	1.57427	4.61161	2.25284	2.38788	1.47834	3.44506	0.00215676	1.51611	0.368057	-2.15428	0.0569674
Chr3	LOC_Os03g19250	LOC_Os03g19250_1	AMP-binding enzyme, putative, expressed	26.4161	25.9218	136.223	78.6313	74.1211	59.8231	5.24989	1.59184e-09	2.55124	6.98807e-07	-1.95078	0.0134728
Chr3	LOC_Os03g19270	LOC_Os03g19270_2	universal stress protein domain containing protein, putative, expressed	0	1.56411	9.36565	9.15981	3.40661	6.11339	15.0876	4.52572e-05	6.14818	0.0286017	-2.3369	0.0841202
Chr3	LOC_Os03g19290	LOC_Os03g19290_1	mitochondrial import inner membrane translocase subunit Tim17, putative, expressed	0.169007	2.02297	55.9121	39.7924	27.5776	13.1346	56.5903	0	18.8002	2.81085e-08	-2.82876	0.000479895
Chr3	LOC_Os03g19400	LOC_Os03g19400_1	expressed protein	10.9961	17.6633	28.5334	29.7678	18.5682	22.3209	2.57929	0.000580981	1.43164	0.182066	-1.70483	0.0348297
Chr3	LOC_Os03g19580	LOC_Os03g19580_1	expressed protein	17.5873	24.5602	86.9185	79.731	38.4515	53.6073	5.02323	6.86795e-12	2.18575	0.000128507	-2.17733	0.000967353
Chr3	LOC_Os03g19680	LOC_Os03g19680_1	enoyl-CoA hydratase/isomerase family protein, putative, expressed	35.6759	31.4895	118.298	91.5754	56.8957	47.9159	3.9501	3.16382e-08	1.55272	0.0249367	-2.41264	0.000156584
Chr3	LOC_Os03g19960	LOC_Os03g19960_1	ATP-dependent RNA helicase, putative, expressed	14.5864	12.8398	26.5703	23.6855	22.0066	13.9619	2.30294	0.00144382	1.30607	0.200764	-1.67338	0.037405
Chr3	LOC_Os03g20020	LOC_Os03g20020_1	plant neutral invertase domain containing protein, expressed	12.8542	11.3744	66.8145	43.918	26.9661	19.7437	5.80464	8.69305e-12	1.91909	0.00174148	-2.86877	3.79432e-05
Chr3	LOC_Os03g20120	LOC_Os03g20120_1	glycosyl transferase 8 domain containing protein, putative, expressed	3.63065	13.5806	179.389	310.971	61.5902	105.81	36.2295	0	9.87483	1.28786e-14	-3.46067	8.89428e-06
Chr3	LOC_Os03g20310	LOC_Os03g20310_1	transcription factor HBP-1b, putative, expressed	25.5632	25.5807	59.9334	62.6079	31.2955	42.0463	3.0058	2.08966e-06	1.42566	0.0668174	-2.00245	0.00273228
Chr3	LOC_Os03g20310	LOC_Os03g20310_2	transcription factor HBP-1b, putative, expressed	0	0	6.38831	0	2.32028	0	392.121	0.007194	104.749	0.0340616	-3.44474	0.225454
Chr3	LOC_Os03g20310	LOC_Os03g20310_3	transcription factor HBP-1b, putative, expressed	0.631398	4.4659	24.8005	19.0591	7.07054	10.9858	11.2868	1.38714e-09	3.61616	0.00430648	-2.936	9.03847e-05
Chr3	LOC_Os03g20310	LOC_Os03g20310_4	transcription factor HBP-1b, putative, expressed	0	2.39826	14.7252	8.52925	11.0294	0	12.9222	7.89051e-06	4.74984	0.104836	-2.54078	0.165948
Chr3	LOC_Os03g20370	LOC_Os03g20370_1	OsCam1-1 - Calmodulin, expressed	168.116	271.214	380.553	614.057	216.656	358.902	2.84234	0.000351046	1.31483	0.210217	-2.04541	0.010108
Chr3	LOC_Os03g20420	LOC_Os03g20420_1	alpha-N-arabinofuranosidase A, putative, expressed	13.3196	12.2998	25.4863	15.0619	25.4784	25.6554	2.01699	0.00563776	1.98435	0.000348639	1.0381	0.885025
Chr3	LOC_Os03g20550	LOC_Os03g20550_1	WRKY55, expressed	4.81865	14.7594	61.0168	55.6676	25.1244	26.4977	7.69456	6.96146e-11	2.67406	0.00192955	-2.70193	3.42175e-05
Chr3	LOC_Os03g20550	LOC_Os03g20550_2	WRKY55, expressed	0	1.57761	4.81237	8.12745	5.30129	4.08409	10.4071	0.00599534	6.0364	0.0281305	-1.64759	0.395247
Chr3	LOC_Os03g20550	LOC_Os03g20550_3	WRKY55, expressed	1.18784	2.42354	5.25709	10.3085	4.43388	5.33904	5.40839	0.00217971	2.70619	0.09755	-1.89791	0.203795
Chr3	LOC_Os03g20670	LOC_Os03g20670_1	ELMO/CED-12 family protein, putative, expressed	20.4813	20.534	67.9843	69.0023	42.0913	44.0441	4.18758	2.35384e-09	2.09	0.000101383	-1.89807	0.0040074
Chr3	LOC_Os03g20680	LOC_Os03g20680_1	late embryogenesis abundant protein 1, putative, expressed	0.490822	0.400569	66.9331	68.2761	13.2174	12.5251	182.949	0	27.6985	1.93826e-10	-6.25073	6.66134e-16
Chr3	LOC_Os03g20780	LOC_Os03g20780_1	ethylene-insensitive 3, putative, expressed	121.602	107.048	310.247	281.797	197.36	211.528	3.25979	3.47996e-05	1.77669	0.00219628	-1.73963	0.0346737
Chr3	LOC_Os03g20870	LOC_Os03g20870_1	zinc finger, C3HC4 type domain containing protein, expressed	9.04405	8.71017	46.9281	39.015	19.18	23.6339	6.10309	5.55112e-16	2.39005	0.000537555	-2.41611	0.000292244
Chr3	LOC_Os03g20900	LOC_Os03g20900_1	Myb transcription factor, putative, expressed	16.3657	21.6245	28.0238	35.3843	29.8171	29.4917	2.10903	0.0004969	1.56425	0.0240684	-1.27692	0.280357
Chr3	LOC_Os03g20949	LOC_Os03g20949_1	phospholipid-transporting ATPase, putative, expressed	2.62857	4.79521	12.5316	11.9407	6.39003	8.42955	4.2058	1.29763e-07	2.00695	0.0102829	-1.98111	0.00556904
Chr3	LOC_Os03g20980	LOC_Os03g20980_1	zinc finger, C3HC4 type domain containing protein, expressed	36.9804	28.5804	66.9466	59.9888	39.5255	39.1569	2.42973	0.00026722	1.18986	0.377819	-1.93441	0.00381474
Chr3	LOC_Os03g21000	LOC_Os03g21000_1	thioredoxin, putative, expressed	105.312	56.755	208.193	159.197	118.836	112.459	2.83693	0.000260137	1.40621	0.119248	-1.91667	0.00985434
Chr3	LOC_Os03g21030	LOC_Os03g21030_1	no apical meristem protein, putative, expressed	8.56185	13.1414	308.926	230.968	126.683	154.823	31.8886	0	13.0068	0	-2.31993	0.00165049
Chr3	LOC_Os03g21040	LOC_Os03g21040_2	stress responsive protein, putative, expressed	12.293	9.06166	141.105	118.743	37.386	19.6868	15.2802	0	2.65166	5.65477e-05	-5.46326	1.31285e-10
Chr3	LOC_Os03g21060	LOC_Os03g21060_1	No apical meristem protein, putative, expressed	5.37253	8.24212	119.18	88.6192	47.3412	52.4085	19.549	0	7.34198	0	-2.51765	0.000122058
Chr3	LOC_Os03g21260	LOC_Os03g21260_1	2,3-bisphosphoglycerate-independent phosphoglycerate mutase, putative, expressed	0.1939	0	2.4672	2.92649	0.827175	0.224912	29.9381	0.000284297	4.78661	0.148859	-5.86634	0.0133987
Chr3	LOC_Os03g21360	LOC_Os03g21360_1	retrotransposon protein, putative, Ty3-gypsy subclass, expressed	0	0.158956	0.969763	3.38059	0.155792	1.86386	28.5121	0.00414999	10.5906	0.0578427	-2.52384	0.273715
Chr3	LOC_Os03g21380	LOC_Os03g21380_1	OsCML27 - Calmodulin-related calcium sensor protein, expressed	3.87639	4.94819	11.2999	9.52593	4.21367	6.57164	2.97627	0.000813689	1.21613	0.598125	-2.32499	0.00880379
Chr3	LOC_Os03g21380	LOC_Os03g21380_2	OsCML27 - Calmodulin-related calcium sensor protein, expressed	13.2631	18.1621	66.4492	54.8802	40.528	48.7461	4.91049	1.98108e-12	2.8399	5.59045e-06	-1.63555	0.0365018
Chr3	LOC_Os03g21520	LOC_Os03g21520_1	expressed protein	1.78754	5.21648	11.2376	12.2632	9.27208	11.1212	4.30324	7.9852e-05	2.94788	0.0025652	-1.37878	0.278476
Chr3	LOC_Os03g21520	LOC_Os03g21520_2	expressed protein	5.0351	2.1209	19.4088	18.3039	7.27538	6.59401	6.50662	3.94919e-08	1.89944	0.104897	-3.23002	2.22126e-05
Chr3	LOC_Os03g21620	LOC_Os03g21620_1	AGC_AGC_other_RS6K_like.1 - ACG kinases include homologs to PKA, PKG and PKC, expressed	19.2719	19.827	126.854	104.078	48.5062	54.138	7.48111	9.99201e-16	2.61224	3.57765e-07	-2.71143	6.13924e-05
Chr3	LOC_Os03g21630	LOC_Os03g21630_1	PRC-barrel domain protein, putative, expressed	9.65851	7.24022	18.5234	15.2253	12.4754	11.2033	2.50154	0.00591525	1.38958	0.244544	-1.70174	0.076424
Chr3	LOC_Os03g21640	LOC_Os03g21640_1	expressed protein	2.06701	3.47024	13.1994	13.2513	5.41667	6.57629	6.03631	6.04574e-09	2.17061	0.0232412	-2.63521	0.000377508
Chr3	LOC_Os03g21640	LOC_Os03g21640_2	expressed protein	1.68903	0.680716	7.26763	8.11975	8.07271	7.61902	7.95746	4.25136e-07	6.45022	1.76238e-06	-1.16849	0.596532
Chr3	LOC_Os03g21660	LOC_Os03g21660_1	transposon protein, putative, unclassified, expressed	1.51242	1.64575	6.08511	5.46456	5.27888	5.10346	4.55807	0.000450248	3.27005	0.00554441	-1.32017	0.416259
Chr3	LOC_Os03g21680	LOC_Os03g21680_2	phospholipid-transporting ATPase, putative, expressed	0	0	2.76562	0	2.9889	0	375.108	0.00785642	296.013	0.00873681	-1.16571	0.878441
Chr3	LOC_Os03g21690	LOC_Os03g21690_1	lung seven transmembrane domain containing protein, putative, expressed	19.8342	18.695	38.9455	34.6436	25.1753	23.8976	2.4044	0.000218138	1.26836	0.212462	-1.7961	0.0105774
Chr3	LOC_Os03g21720	LOC_Os03g21720_1	vacuolar-sorting receptor precursor, putative, expressed	50.9538	52.9037	235.291	202.98	106.866	123.407	5.34103	2.60694e-09	2.20811	1.19861e-05	-2.29153	0.00160472
Chr3	LOC_Os03g21800	LOC_Os03g21800_1	bZIP transcription factor family protein, putative, expressed	3.7431	5.63966	13.6989	19.8936	8.08638	8.79487	4.51609	5.61265e-06	1.80267	0.104022	-2.37798	0.00365548
Chr3	LOC_Os03g21850	LOC_Os03g21850_1	nucleotidyltransferase, putative, expressed	3.2517	4.49468	28.8312	15.298	7.82627	7.23773	7.35089	8.03979e-12	1.95191	0.0128711	-3.56892	1.96719e-06
Chr3	LOC_Os03g21850	LOC_Os03g21850_2	nucleotidyltransferase, putative, expressed	2.89652	3.20354	3.83529	12.9	5.11479	3.46995	3.35107	0.00146541	1.41128	0.293459	-2.25536	0.0259283
Chr3	LOC_Os03g21950	LOC_Os03g21950_1	fumarate hydratase, mitochondrial precursor, putative, expressed	19.0129	26.436	45.5796	54.7756	25.2166	34.306	2.789	7.64977e-06	1.31058	0.176275	-2.01516	0.00237194
Chr3	LOC_Os03g22120	LOC_Os03g22120_1	sucrose synthase, putative, expressed	5.4606	3.64187	83.8712	73.2585	25.1735	17.0268	21.5918	0	4.58446	2.98705e-10	-4.46573	1.48232e-09
Chr3	LOC_Os03g22120	LOC_Os03g22120_3	sucrose synthase, putative, expressed	29.4786	29.8264	416.575	302.92	92.3862	75.1356	15.4276	0	2.8172	1.09363e-08	-5.18968	2.13818e-09
Chr3	LOC_Os03g22140	LOC_Os03g22140_1	tetratricopeptide repeat domain containing protein, expressed	18.4042	21.9249	30.8826	36.5973	20.7443	29.2394	2.10812	0.00331004	1.23572	0.288263	-1.61488	0.0434713
Chr3	LOC_Os03g22200	LOC_Os03g22200_1	nodulin MtN3 family protein, putative, expressed	13.9242	9.65548	50.448	84.3366	21.5472	30.7189	7.0275	1.23579e-12	2.1866	0.00527965	-3.05231	7.37087e-06
Chr3	LOC_Os03g22210	LOC_Os03g22210_1	POEI46 - Pollen Ole e I allergen and extensin family protein precursor, expressed	14.2348	13.9967	38.521	33.6501	48.4705	21.8827	3.20913	3.68767e-05	2.48688	0.00204539	-1.22799	0.474463
Chr3	LOC_Os03g22420	LOC_Os03g22420_1	AAA-type ATPase family protein, putative, expressed	34.3968	34.9367	56.1477	67.153	38.4951	40.5853	2.23108	0.00208386	1.13594	0.474399	-1.86092	0.0103634
Chr3	LOC_Os03g22510	LOC_Os03g22510_1	expressed protein	2.83249	5.137	10.4466	29.6402	5.8403	7.00911	6.22303	5.10407e-05	1.61618	0.383485	-3.63845	0.00199353
Chr3	LOC_Os03g22680	LOC_Os03g22680_1	RING finger and CHY zinc finger domain-containing protein 1, putative, expressed	5.00962	7.43354	81.9672	64.0006	19.1044	19.0174	14.9526	0	3.07095	0.000484201	-4.60794	1.7132e-09
Chr3	LOC_Os03g22680	LOC_Os03g22680_2	RING finger and CHY zinc finger domain-containing protein 1, putative, expressed	0	1.4337	24.0535	20.018	6.32321	4.27916	39.8364	7.74936e-14	7.50984	0.00534066	-4.94352	1.10853e-06
Chr3	LOC_Os03g22790	LOC_Os03g22790_1	beta-amylase, putative, expressed	35.0579	20.8242	103.824	99.9993	42.6202	49.7121	4.54183	1.39775e-08	1.62936	0.027205	-2.64756	2.61225e-05
Chr3	LOC_Os03g22800	LOC_Os03g22800_1	OsFBT5 - F-box and tubby domain containing protein, expressed	6.32275	10.484	20.7652	17.8233	9.74017	11.6413	2.93402	9.6219e-06	1.27796	0.311016	-2.16866	0.00171887
Chr3	LOC_Os03g22800	LOC_Os03g22800_3	OsFBT5 - F-box and tubby domain containing protein, expressed	18.6573	15.2581	63.5966	44.3083	26.3246	21.5069	4.02421	6.04752e-07	1.40192	0.172695	-2.72348	4.6764e-05
Chr3	LOC_Os03g22820	LOC_Os03g22820_1	expressed protein	1.09731	1.39306	10.927	11.225	2.14551	2.9699	11.0091	3.09314e-05	2.02285	0.347709	-5.15275	0.0014295
Chr3	LOC_Os03g22870	LOC_Os03g22870_3	SAC3/GANP family protein, putative, expressed	2.40016	0	6.58138	6.09004	5.7873	9.3205	6.30567	0.00953416	5.97874	0.00732077	-1.00769	0.984053
Chr3	LOC_Os03g23010	LOC_Os03g23010_1	expressed protein	0	0	2.38945	5.12192	0	1.96819	234.579	0.00982838	48.0012	0.0767125	-4.48139	0.0778335
Chr3	LOC_Os03g23010	LOC_Os03g23010_5	expressed protein	0	0	9.11448	1.59956	0	4.69377	373.294	0.00573993	120.928	0.029513	-2.86615	0.216309
Chr3	LOC_Os03g24040	LOC_Os03g24040_1	seven in absentia protein family domain containing protein, expressed	4.68262	5.68792	63.0161	51.0606	22.9956	23.4947	13.9457	0	4.47295	4.61082e-08	-2.95118	6.88205e-06
Chr3	LOC_Os03g24220	LOC_Os03g24220_1	villin protein, putative, expressed	20.8566	20.3492	25.9978	47.3728	15.5799	27.51	2.20297	0.0015592	1.03917	0.859262	-2.00974	0.0078815
Chr3	LOC_Os03g24380	LOC_Os03g24380_1	glutathione peroxidase domain containing protein, expressed	48.8195	69.5548	194.49	173.769	114.451	122.268	3.96095	3.45451e-08	2.00479	0.000351799	-1.8684	0.00731635
Chr3	LOC_Os03g24450	LOC_Os03g24450_1	OsPOP8 - Putative Prolyl Oligopeptidase homologue, expressed	15.6791	16.9129	33.3383	29.4944	21.0838	20.5589	2.43228	0.00043199	1.27535	0.197772	-1.807	0.0109921
Chr3	LOC_Os03g24730	LOC_Os03g24730_1	expressed protein	4.59224	3.88072	14.9189	13.8128	5.36654	6.40341	4.24443	4.23186e-08	1.37389	0.220896	-2.92242	1.56058e-05
Chr3	LOC_Os03g25270	LOC_Os03g25270_1	pyrrolidone-carboxylate peptidase, putative, expressed	27.53	38.4284	176.895	106.828	58.1197	57.3226	5.53988	1.76575e-10	1.75508	0.00399162	-2.98732	1.99059e-05
Chr3	LOC_Os03g25270	LOC_Os03g25270_3	pyrrolidone-carboxylate peptidase, putative, expressed	3.93868	5.3823	13.7832	13.5481	4.88441	4.78112	3.68911	4.66201e-05	1.04024	0.918718	-3.35888	8.44879e-05
Chr3	LOC_Os03g25390	LOC_Os03g25390_1	novel plant SNARE 11, putative, expressed	18.0467	16.5889	35.8323	26.6986	21.6196	17.492	2.28389	0.0014642	1.12592	0.56597	-1.92524	0.00929112
Chr3	LOC_Os03g25750	LOC_Os03g25750_1	SNARE associated Golgi protein, putative, expressed	5.29388	7.51805	32.0667	33.946	10.7177	16.5484	6.50044	8.68194e-14	2.12623	0.0061274	-2.90513	2.106e-05
Chr3	LOC_Os03g25760	LOC_Os03g25760_1	calmodulin-binding protein, putative, expressed	0.232264	0.168493	5.13975	3.81712	1.81653	1.79608	26.6615	7.23477e-07	8.53582	0.00658106	-2.94394	0.0297376
Chr3	LOC_Os03g25770	LOC_Os03g25770_2	RNA recognition motif containing protein, putative, expressed	7.81033	13.1732	37.4473	29.6009	21.9349	22.7998	4.08812	1.08195e-06	2.14329	0.00641341	-1.80042	0.0170642
Chr3	LOC_Os03g25790	LOC_Os03g25790_1	glycosyl hydrolases family 17 protein, expressed	0	0	21.4953	15.5419	8.74625	4.06362	2263.39	0.000136305	600.896	0.00166312	-3.47296	0.000113821
Chr3	LOC_Os03g25790	LOC_Os03g25790_2	glycosyl hydrolases family 17 protein, expressed	2.62747	3.29231	51.8883	40.9378	10.02	10.6208	19.9008	0	3.47745	0.00010039	-5.41569	2.46947e-12
Chr3	LOC_Os03g25970	LOC_Os03g25970_1	KH domain-containing protein, putative, expressed	12.3014	10.7205	20.7173	18.8401	12.3067	12.6904	2.15692	0.0018763	1.07807	0.717984	-1.89189	0.00903467
Chr3	LOC_Os03g26044	LOC_Os03g26044_1	CSLA5 - cellulose synthase-like family A; mannan synthase, expressed	2.77621	3.62515	7.42798	6.70413	2.69166	2.75184	2.77591	0.0013448	-1.17384	0.663686	-3.0841	0.000270365
Chr3	LOC_Os03g26210	LOC_Os03g26210_3	helix-loop-helix DNA-binding domain containing protein, expressed	3.02545	0	8.73258	12.309	1.54317	8.23932	8.19824	0.00132169	3.06817	0.155797	-2.56865	0.0589769
Chr3	LOC_Os03g26870	LOC_Os03g26870_1	WD-40 repeat family protein, putative, expressed	5.77552	6.71514	91.3024	171.233	37.5481	71.2141	26.0372	0	8.66931	0	-2.84644	0.00020548
Chr3	LOC_Os03g26870	LOC_Os03g26870_2	WD-40 repeat family protein, putative, expressed	2.85661	3.10845	24.8569	56.0243	6.4546	11.4569	16.6829	0	2.98326	0.000193384	-5.29705	1.86944e-09
Chr3	LOC_Os03g26910	LOC_Os03g26910_1	uncharacterized glycosyl hydrolase Rv2006/MT2062, putative, expressed	4.11729	4.89703	28.9224	60.9853	8.98639	14.7717	12.3209	0	2.6205	0.00287118	-4.44857	1.62057e-07
Chr3	LOC_Os03g27019	LOC_Os03g27019_1	expressed protein	22.4525	13.1392	41.9577	45.2486	44.5499	37.2484	3.03963	1.49622e-05	2.26806	0.000238725	-1.27075	0.29159
Chr3	LOC_Os03g27019	LOC_Os03g27019_2	expressed protein	28.4309	42.0891	74.5462	67.3923	43.0142	47.9333	2.56441	0.000148021	1.29365	0.190562	-1.87403	0.00653317
Chr3	LOC_Os03g27019	LOC_Os03g27019_5	expressed protein	3.22616	5.04645	15.0963	13.1197	6.30793	10.3689	4.33359	1.62377e-06	2.0172	0.0189857	-2.03893	0.0116473
Chr3	LOC_Os03g27250	LOC_Os03g27250_1	OsFBO14 - F-box and other domain containing protein, expressed	13.5611	14.7566	19.7515	25.3549	18.5125	20.4776	2.00402	0.00301197	1.37175	0.0944912	-1.38393	0.15007
Chr3	LOC_Os03g27280	LOC_Os03g27280_1	CAMK_CAMK_like.19 - CAMK includes calcium/calmodulin depedent protein kinases, expressed	20.7012	21.9091	134.709	82.3662	70.0643	59.9756	6.51412	1.11078e-12	3.04715	9.50809e-09	-2.02695	0.00628279
Chr3	LOC_Os03g27390	LOC_Os03g27390_2	CPuORF35 - conserved peptide uORF-containing transcript, expressed	17.638	19.6043	38.8219	29.9801	24.7901	23.1626	2.34584	0.000342105	1.2869	0.177073	-1.72814	0.0186371
Chr3	LOC_Os03g27960	LOC_Os03g27960_2	sodium/calcium exchanger protein, putative, expressed	2.69691	3.94083	8.52564	6.90028	5.50595	6.2565	2.94017	0.00412275	1.7726	0.125507	-1.56551	0.154048
Chr3	LOC_Os03g27980	LOC_Os03g27980_1	glucan endo-1,3-beta-glucosidase precursor, putative, expressed	0.549273	0.597696	13.3703	6.17151	2.83136	2.65468	21.496	1.37769e-08	4.70093	0.0273471	-4.33	0.000506691
Chr3	LOC_Os03g28080	LOC_Os03g28080_1	ring-H2 zinc finger protein, putative, expressed	5.30168	3.57133	10.894	12.1931	8.88522	8.78519	3.23061	0.00366576	1.96477	0.0833769	-1.55753	0.190902
Chr3	LOC_Os03g28090	LOC_Os03g28090_1	pectinesterase, putative, expressed	0	0	4.0047	2.11226	1.23524	2.18313	413.885	0.00392511	175.126	0.0135954	-2.17147	0.150631
Chr3	LOC_Os03g28940	LOC_Os03g28940_1	ZIM domain containing protein, putative, expressed	53.2606	62.3928	330.74	418.208	156.818	280.962	8.13328	1.4877e-14	3.77517	1.03997e-09	-2.04052	0.00984378
Chr3	LOC_Os03g28980	LOC_Os03g28980_1	WD40-like Beta Propeller Repeat family protein, expressed	0.248032	0.134949	3.15598	3.30676	1.85168	1.72621	20.0962	1.04372e-05	8.86914	0.00489728	-2.14414	0.116372
Chr3	LOC_Os03g29240	LOC_Os03g29240_1	PDI, putative, expressed	10.5645	12.1721	47.7017	40.1748	27.9191	29.7345	4.89548	8.22589e-10	2.5297	1.37002e-06	-1.83178	0.00808153
Chr3	LOC_Os03g30300	LOC_Os03g30300_2	6-phosphogluconolactonase, putative, expressed	0.886136	0.551004	1.77417	3.22681	0.945063	2.05573	4.27683	0.00544291	2.04046	0.213332	-1.98287	0.141936
Chr3	LOC_Os03g30519	LOC_Os03g30519_1	expressed protein	0.890389	1.42103	2.88982	4.12113	1.45605	2.13445	3.84456	0.00590399	1.54685	0.431952	-2.3539	0.0707028
Chr3	LOC_Os03g30519	LOC_Os03g30519_2	expressed protein	7.41756	7.96241	15.3052	23.0964	7.80391	9.18527	3.12888	0.000113484	1.09848	0.757937	-2.69472	0.00103722
Chr3	LOC_Os03g30570	LOC_Os03g30570_1	protein of unknown function DUF1675 domain containing protein, expressed	16.4899	18.993	39.798	42.4017	23.1401	25.0557	2.91344	2.66628e-05	1.35506	0.146543	-2.03655	0.0020577
Chr3	LOC_Os03g30570	LOC_Os03g30570_2	protein of unknown function DUF1675 domain containing protein, expressed	1.0187	1.88447	11.9477	6.35504	4.23713	1.2998	8.10195	1.48848e-05	1.92687	0.31562	-3.98086	0.00481346
Chr3	LOC_Os03g30790	LOC_Os03g30790_1	erlin-2 precursor, putative, expressed	13.3251	13.795	25.3916	25.1392	17.764	16.1004	2.3351	0.000756837	1.24698	0.345146	-1.77379	0.0147681
Chr3	LOC_Os03g31180	LOC_Os03g31180_1	diacylglycerol kinase 1, putative, expressed	3.56473	7.69736	12.3872	15.6922	4.98983	5.23319	3.17145	5.36093e-05	-1.09042	0.771601	-3.2821	6.10339e-06
Chr3	LOC_Os03g31230	LOC_Os03g31230_1	MYB family transcription factor, putative, expressed	30.1643	33.1096	55.0435	59.5778	50.1826	36.5134	2.27771	0.000392417	1.36954	0.0983112	-1.57643	0.0509521
Chr3	LOC_Os03g31230	LOC_Os03g31230_2	MYB family transcription factor, putative, expressed	12.991	9.78119	30.9256	20.8615	12.5954	21.9183	2.87407	5.58968e-05	1.49815	0.0917886	-1.82258	0.0207943
Chr3	LOC_Os03g31400	LOC_Os03g31400_1	U-box domain-containing protein, putative, expressed	14.6432	16.93	26.2774	27.3496	19.5211	19.3207	2.13711	0.000963975	1.22942	0.267653	-1.64647	0.0257124
Chr3	LOC_Os03g31510	LOC_Os03g31510_1	cysteine proteinase inhibitor 8 precursor, putative, expressed	12.008	16.3852	41.7567	55.2335	33.9475	33.1633	4.31727	1.03512e-07	2.36871	0.00154565	-1.72675	0.0226003
Chr3	LOC_Os03g31550	LOC_Os03g31550_1	aldehyde oxidase, putative, expressed	16.8842	17.8782	95.6119	81.0745	37.5425	32.6411	6.43801	1.36102e-11	2.01595	8.67294e-05	-3.0274	2.16946e-05
Chr3	LOC_Os03g31550	LOC_Os03g31550_2	aldehyde oxidase, putative, expressed	1.87278	0	9.47805	6.4557	1.88635	0	10.3016	7.44836e-05	-1.02764	0.978004	-10.0932	2.8923e-05
Chr3	LOC_Os03g31750	LOC_Os03g31750_1	pyruvate, phosphate dikinase, chloroplast precursor, putative, expressed	0.896802	1.03327	7.70462	18.6309	6.6388	3.67142	16.7227	4.77396e-15	5.32468	4.74491e-05	-2.97318	0.000521142
Chr3	LOC_Os03g31750	LOC_Os03g31750_2	pyruvate, phosphate dikinase, chloroplast precursor, putative, expressed	0.533454	0.0644981	3.93491	6.73926	0	2.81886	20.9704	1.529e-07	4.44395	0.128253	-4.49092	0.0242578
Chr3	LOC_Os03g31839	LOC_Os03g31839_1	transposon protein, putative, unclassified, expressed	22.5862	15.4009	42.738	44.1168	22.5472	26.6774	2.85035	5.14473e-05	1.28106	0.207228	-2.11288	0.00187063
Chr3	LOC_Os03g32170	LOC_Os03g32170_1	NAD dependent epimerase/dehydratase family protein, putative, expressed	12.9963	15.7556	35.6115	34.6666	16.4652	15.682	3.07706	1.41649e-06	1.11932	0.641611	-2.60298	0.000115745
Chr3	LOC_Os03g32230	LOC_Os03g32230_1	ZOS3-12 - C2H2 zinc finger protein, expressed	0.590145	3.53194	24.3228	24.6426	8.49674	24.8143	15.3255	1.38113e-10	8.17981	4.31247e-05	-1.76931	0.108868
Chr3	LOC_Os03g32420	LOC_Os03g32420_1	expressed protein	0.507681	0.828656	11.3748	7.66234	3.11329	3.38606	17.8104	3.29853e-07	4.78933	0.0311109	-3.5103	0.00375678
Chr3	LOC_Os03g32590	LOC_Os03g32590_1	transcription initiation factor, putative, expressed	8.34347	8.40423	14.0969	16.4499	9.19891	12.2282	2.28924	0.000927427	1.26986	0.331866	-1.70934	0.0234934
Chr3	LOC_Os03g33090	LOC_Os03g33090_1	DUF260 domain containing protein, putative, expressed	1.84232	1.33649	9.34279	8.18727	2.2923	2.67123	6.76882	0.000624376	1.53359	0.532363	-4.17971	0.00483654
Chr3	LOC_Os03g33580	LOC_Os03g33580_1	mitotic checkpoint protein, putative, expressed	6.38762	9.99169	49.8041	50.9151	19.9049	23.0382	7.77908	1.33227e-15	2.62828	7.39525e-05	-2.80335	6.4027e-06
Chr3	LOC_Os03g35640	LOC_Os03g35640_1	retrotransposon protein, putative, unclassified, expressed	0	0.141083	1.72145	1.43501	0.553099	0.15039	23.5306	0.0063332	4.4299	0.201381	-5.00571	0.0553509
Chr3	LOC_Os03g36279	LOC_Os03g36279_1	retrotransposon protein, putative, Ty3-gypsy subclass, expressed	0.105712	0.115031	17.7786	7.76472	7.66642	7.47979	132.776	6.03094e-10	60.8235	4.82131e-07	-2.05986	0.0376207
Chr3	LOC_Os03g36760	LOC_Os03g36760_1	expressed protein	4.86083	5.20472	13.1659	10.76	4.56197	3.56339	3.0036	1.17621e-05	-1.2354	0.418003	-3.5268	1.34004e-06
Chr3	LOC_Os03g36790	LOC_Os03g36790_1	tobamovirus multiplication protein, putative, expressed	22.5551	28.1228	56.9309	60.2828	40.8434	38.0175	2.91417	1.84257e-05	1.55895	0.0196767	-1.77041	0.0112586
Chr3	LOC_Os03g36790	LOC_Os03g36790_3	tobamovirus multiplication protein, putative, expressed	3.85331	4.59879	9.35214	14.5081	1.45823	7.92996	3.5533	0.00133824	1.10297	0.862351	-3.02568	0.0173774
Chr3	LOC_Os03g37010	LOC_Os03g37010_2	glycosyltransferase, putative, expressed	16.1508	28.7053	64.8425	56.4134	27.0676	33.0967	3.46266	7.6169e-07	1.34929	0.159759	-2.42471	0.00014399
Chr3	LOC_Os03g37490	LOC_Os03g37490_1	MATE efflux family protein, putative, expressed	6.89894	12.5119	47.7504	40.4928	17.3315	22.5844	5.82488	1.21203e-10	2.0679	0.00370822	-2.66258	3.44207e-05
Chr3	LOC_Os03g37830	LOC_Os03g37830_1	potassium transporter, putative, expressed	12.6302	19.4285	54.2468	66.2567	24.2461	42.0862	4.75238	1.52798e-10	2.07369	0.000977281	-2.16952	0.0017578
Chr3	LOC_Os03g37930	LOC_Os03g37930_1	potassium transporter, putative, expressed	0	0.0673974	1.43913	1.24641	0.0660558	0.359217	41.7525	0.0010741	5.30421	0.176628	-7.45758	0.0120631
Chr3	LOC_Os03g37984	LOC_Os03g37984_3	amino acid permease family protein, putative, expressed	4.11399	5.46154	13.6557	16.7234	6.40584	3.24495	4.0041	1.34492e-05	1.0151	0.970098	-3.71794	4.38455e-05
Chr3	LOC_Os03g38590	LOC_Os03g38590_1	secretory carrier-associated membrane protein 4, putative, expressed	16.4272	21.1606	46.5693	48.6931	27.3684	43.774	3.19533	7.91636e-07	1.89034	0.00237288	-1.60608	0.0457629
Chr3	LOC_Os03g38970	LOC_Os03g38970_1	metal ion binding protein, putative, expressed	12.9186	9.60021	87.5052	101.98	32.4465	44.6294	10.4721	0	3.38643	9.76483e-10	-2.93707	3.99452e-05
Chr3	LOC_Os03g41060	LOC_Os03g41060_1	GASR2 - Gibberellin-regulated GASA/GAST/Snakin family protein precursor, putative, expressed	3.36528	1.6021	18.6174	11.4281	5.60791	4.39146	7.50276	0.00020044	1.97502	0.32482	-3.5988	0.00555651
Chr3	LOC_Os03g41390	LOC_Os03g41390_1	ZOS3-15 - C2H2 zinc finger protein, expressed	2.14988	5.84853	12.7856	9.73434	7.30845	8.2605	3.63253	0.00610412	1.96887	0.189257	-1.72867	0.148054
Chr3	LOC_Os03g41419	LOC_Os03g41419_1	serpin domain containing protein, putative, expressed	8.94572	7.80294	16.1823	13.9302	10.6007	7.16473	2.25602	0.00310563	1.05761	0.835021	-2.02623	0.012421
Chr3	LOC_Os03g42464	LOC_Os03g42464_1	expressed protein	7.88201	11.1257	33.074	48.5947	10.7059	17.9403	5.39397	5.99432e-12	1.50791	0.0585808	-3.38586	8.18319e-07
Chr3	LOC_Os03g42520	LOC_Os03g42520_1	expressed protein	0.168133	0.0914778	52.9256	40.0942	19.7245	16.3821	414.61	0	126.419	1.88738e-15	-3.10237	2.13185e-06
Chr3	LOC_Os03g42600	LOC_Os03g42600_1	expressed protein	23.2264	20.4599	81.0734	76.5094	65.7609	49.3923	4.51181	1.14886e-08	2.62326	0.000231424	-1.63307	0.045585
Chr3	LOC_Os03g42710	LOC_Os03g42710_1	WD-40 repeat family protein, putative, expressed	2.31402	0.985312	7.56967	6.47885	5.79419	4.90144	5.23732	0.00156172	3.16841	0.026151	-1.55217	0.275213
Chr3	LOC_Os03g42750	LOC_Os03g42750_1	roothairless 1, putative, expressed	19.1214	27.0723	35.3003	38.6389	26.7587	33.0858	2.02555	0.00273177	1.29769	0.185344	-1.47853	0.0820127
Chr3	LOC_Os03g42840	LOC_Os03g42840_1	calcineurin B, putative, expressed	25.4509	32.4856	86.1434	86.5498	41.0013	48.206	3.7638	1.11128e-08	1.53846	0.0257381	-2.31786	0.000181484
Chr3	LOC_Os03g43360	LOC_Os03g43360_2	zinc finger, C3HC4 type domain containing protein, expressed	9.44707	10.1935	27.3174	31.7916	12.3613	19.4298	3.78127	3.22312e-10	1.60949	0.0538513	-2.22554	0.00128664
Chr3	LOC_Os03g43590	LOC_Os03g43590_1	LSTK-1-like kinase, putative, expressed	0.610762	0.531685	9.25811	8.11195	2.60551	1.62943	18.7975	1.37346e-12	3.67253	0.0344116	-4.85483	1.73992e-06
Chr3	LOC_Os03g43720	LOC_Os03g43720_1	transporter family protein, putative, expressed	16.805	18.5838	50.1125	73.4785	45.7534	40.8081	4.36363	6.07865e-10	2.4452	2.7876e-06	-1.6917	0.0228127
Chr3	LOC_Os03g43720	LOC_Os03g43720_3	transporter family protein, putative, expressed	2.00887	5.7564	27.0429	33.5537	9.64107	5.20406	9.97181	0	1.94246	0.0758072	-4.83118	4.65167e-09
Chr3	LOC_Os03g43720	LOC_Os03g43720_4	transporter family protein, putative, expressed	20.0281	20.1592	105.893	66.4296	34.2521	32.109	5.47295	5.77314e-11	1.64673	0.00668673	-3.15173	7.74059e-06
Chr3	LOC_Os03g43720	LOC_Os03g43720_5	transporter family protein, putative, expressed	0	1.96828	17.8583	6.58004	5.7873	5.64879	16.7402	9.24229e-07	5.96676	0.00482751	-2.62506	0.00630128
Chr3	LOC_Os03g43720	LOC_Os03g43720_6	transporter family protein, putative, expressed	9.05995	7.40893	27.3998	39.0055	12.0048	15.0947	5.00514	1.1005e-10	1.62912	0.0345376	-2.91516	4.37174e-06
Chr3	LOC_Os03g43750	LOC_Os03g43750_1	retrotransposon, putative, centromere-specific, expressed	0.462382	0.81761	125.789	60.7723	10.5406	6.90531	187.694	0	13.6146	1.14955e-11	-13.0447	0
Chr3	LOC_Os03g43760	LOC_Os03g43760_1	protein kinase domain containing protein, expressed	32.6197	38.1972	63.7529	65.3847	48.5766	47.5693	2.29573	0.000347899	1.3573	0.106735	-1.60198	0.0363592
Chr3	LOC_Os03g44140	LOC_Os03g44140_1	OsWAK26 - OsWAK receptor-like protein kinase, expressed	0	0	1.36361	1.04927	0.202212	0.219929	243.852	0.00931799	34.0484	0.0986636	-6.6083	0.0112773
Chr3	LOC_Os03g44150	LOC_Os03g44150_1	aminotransferase, putative, expressed	14.2543	13.9128	164.597	94.3126	61.3613	43.4897	11.7521	0	3.71032	5.1273e-11	-3.0018	5.79639e-05
Chr3	LOC_Os03g44200	LOC_Os03g44200_1	beclin-1, putative, expressed	9.11502	9.25735	30.4052	24.9327	16.2019	13.2357	3.80491	1.0638e-08	1.60154	0.0520682	-2.25597	0.000773442
Chr3	LOC_Os03g44380	LOC_Os03g44380_1	9-cis-epoxycarotenoid dioxygenase 1, chloroplast precursor, putative, expressed	0.304352	0.264947	16.9048	29.9498	6.49182	12.5679	99.0283	0	32.2712	1.33005e-13	-2.90705	0.00013857
Chr3	LOC_Os03g44484	LOC_Os03g44484_2	DNA-directed RNA polymerase II subunit RPB2, putative, expressed	16.5733	12.4931	31.3478	30.9295	23.3039	24.1643	2.6773	1.81844e-05	1.61696	0.0340109	-1.56405	0.0641691
Chr3	LOC_Os03g44620	LOC_Os03g44620_2	chaperone protein dnaJ, putative, expressed	112.191	107.027	366.091	335.872	272.212	289.254	4.03755	8.91458e-07	2.54812	4.69956e-07	-1.50165	0.121687
Chr3	LOC_Os03g44630	LOC_Os03g44630_1	plastocyanin-like domain containing protein, putative, expressed	0.228671	0	1.89759	7.01762	1.34132	6.10062	40.7012	7.8841e-05	27.5668	0.00094899	-1.39986	0.574177
Chr3	LOC_Os03g44800	LOC_Os03g44800_1	DUF593 domain containing protein, expressed	9.64138	11.2984	25.0735	18.5729	13.8858	16.9185	2.64816	0.000216163	1.46469	0.102827	-1.70968	0.0309529
Chr3	LOC_Os03g44810	LOC_Os03g44810_2	expressed protein	0	0	14.0794	28.8574	15.2414	1.58955	2076.65	0.000165072	643.135	0.00176978	-2.96545	0.019795
Chr3	LOC_Os03g44810	LOC_Os03g44810_3	expressed protein	0.761267	2.01178	14.3191	2.62621	0	7.0642	8.10968	0.000572816	2.54931	0.278882	-3.01715	0.15318
Chr3	LOC_Os03g44810	LOC_Os03g44810_4	expressed protein	0	0	6.8341	4.3103	1.59372	1.96447	544.81	0.00243383	133.191	0.0196902	-3.7567	0.00932787
Chr3	LOC_Os03g45194	LOC_Os03g45194_1	oxidoreductase, short chain dehydrogenase/reductase family domain containing protein, expressed	12.5934	14.3651	37.8617	31.285	22.4156	17.7306	3.2475	4.28108e-07	1.49171	0.0821423	-2.06646	0.00242202
Chr3	LOC_Os03g45210	LOC_Os03g45210_1	2-aminoethanethiol dioxygenase, putative, expressed	0.204896	0.222959	3.74065	1.95856	1.85743	1.18834	15.9938	0.000767559	6.79721	0.0270329	-2.22712	0.203833
Chr3	LOC_Os03g45260	LOC_Os03g45260_1	vesicle transport v-SNARE protein, putative, expressed	15.3949	17.0245	21.8805	30.9803	17.2195	22.0674	2.0532	0.00716927	1.20408	0.463886	-1.60773	0.0728703
Chr3	LOC_Os03g45280	LOC_Os03g45280_1	dehydrin, putative, expressed	343.098	288.998	1973.55	3292.87	723.579	1056.71	10.288	4.77396e-15	2.7939	5.42933e-07	-3.49541	8.86801e-06
Chr3	LOC_Os03g45370	LOC_Os03g45370_1	sodium/calcium exchanger protein, putative, expressed	3.80952	5.32975	10.9892	10.3357	7.03743	7.10167	2.93744	0.000948739	1.55079	0.152708	-1.79358	0.0435728
Chr3	LOC_Os03g45390	LOC_Os03g45390_1	glucan endo-1,3-beta-glucosidase precursor, putative, expressed	2.86651	2.43689	25.0757	19.8292	10.4133	10.0789	10.6279	5.4623e-14	3.82623	0.000129663	-2.62973	0.000305938
Chr3	LOC_Os03g45720	LOC_Os03g45720_1	glyoxalase family protein, putative, expressed	20.9643	20.871	43.6773	30.9678	27.5912	22.5065	2.25761	0.00769521	1.19735	0.489143	-1.79148	0.0660932
Chr3	LOC_Os03g45730	LOC_Os03g45730_1	DNA-binding protein-like, putative, expressed	7.84622	10.9164	65.3586	99.4742	30.0052	69.5588	11.0073	0	5.30356	3.37445e-11	-1.96571	0.0190149
Chr3	LOC_Os03g45960	LOC_Os03g45960_1	thaumatin, putative, expressed	3.78408	1.98784	30.4631	9.45309	20.7352	16.195	8.80569	9.04002e-07	6.27542	2.20458e-07	-1.3326	0.440267
Chr3	LOC_Os03g46060	LOC_Os03g46060_1	thaumatin family domain containing protein, expressed	3.01432	3.89507	52.9459	32.794	61.8843	37.5866	15.8071	7.70495e-14	14.3488	0	-1.04306	0.879524
Chr3	LOC_Os03g46480	LOC_Os03g46480_1	ranBP1 domain containing protein, expressed	1.56082	2.45327	7.7713	5.84565	4.99382	1.40813	4.29678	0.00133953	1.60885	0.413585	-2.54133	0.0549316
Chr3	LOC_Os03g46660	LOC_Os03g46660_1	glucan endo-1,3-beta-glucosidase precursor, putative, expressed	10.5009	16.0905	23.2372	30.6913	19.5795	15.4948	2.56106	6.83824e-05	1.32661	0.207174	-1.82566	0.0121127
Chr3	LOC_Os03g47034	LOC_Os03g47034_1	expressed protein	1.98274	4.00686	12.8494	12.8251	9.96879	11.1708	5.39099	0.00400475	3.52643	0.0279621	-1.44766	0.452611
Chr3	LOC_Os03g47270	LOC_Os03g47270_1	GCRP4 - Glycine and cysteine rich family protein precursor, expressed	2.9033	9.47776	18.2702	15.3367	13.5466	10.103	3.51067	0.0046126	1.94177	0.154082	-1.68769	0.148487
Chr3	LOC_Os03g47740	LOC_Os03g47740_3	homeodomain protein, putative, expressed	40.9528	34.89	66.4078	69.4583	56.0335	51.4139	2.24339	0.000956225	1.40774	0.0603984	-1.50762	0.0703007
Chr3	LOC_Os03g48140	LOC_Os03g48140_1	myosin, putative, expressed	21.3696	29.1781	37.3641	42.8136	22.0522	29.4967	2.00403	0.00443122	1.02073	0.91277	-1.85939	0.00892014
Chr3	LOC_Os03g48310	LOC_Os03g48310_1	plasma membrane ATPase, putative, expressed	2.05247	1.32941	49.2038	26.3063	10.6842	6.12191	28.2518	0	4.90694	1.79852e-07	-5.4619	2.35425e-09
Chr3	LOC_Os03g48380	LOC_Os03g48380_1	expressed protein	37.5965	33.4034	60.4062	55.2346	41.2696	48.829	2.04723	0.00239271	1.2594	0.236001	-1.54026	0.0526362
Chr3	LOC_Os03g48540	LOC_Os03g48540_1	expressed protein	2.60553	6.04848	8.77674	10.6614	10.4359	11.3503	2.86397	0.00217158	2.54319	0.00153872	-1.06757	0.797286
Chr3	LOC_Os03g48660	LOC_Os03g48660_1	DUF1336 domain containing protein, expressed	24.7951	29.2936	97.588	117.401	49.4879	76.2573	5.00222	2.76492e-11	2.31935	4.18878e-05	-2.04162	0.00469136
Chr3	LOC_Os03g48710	LOC_Os03g48710_2	expressed protein	16.3436	14.2646	53.1197	39.5702	25.2378	20.9324	3.82158	9.13242e-07	1.50314	0.11363	-2.41407	0.00072774
Chr3	LOC_Os03g48770	LOC_Os03g48770_1	Cupin domain containing protein, expressed	0	0	11.0478	2.65385	2.41107	0.437054	364.037	0.00589583	57.792	0.0576058	-5.80714	0.0170673
Chr3	LOC_Os03g48780	LOC_Os03g48780_1	Cupin domain containing protein, expressed	9.56382	2.97341	90.7014	21.3844	43.7134	11.7978	11.3683	2.24593e-08	4.33002	0.000305877	-2.49617	0.0297272
Chr3	LOC_Os03g48930	LOC_Os03g48930_1	peptidase, T1 family, putative, expressed	31.295	44.9187	77.3317	68.8252	48.9515	52.2033	2.43939	0.0002503	1.33072	0.156817	-1.73198	0.0150948
Chr3	LOC_Os03g48970	LOC_Os03g48970_2	nuclear transcription factor Y subunit, putative, expressed	0	0	1.35575	2.85109	0	0.444156	264.233	0.00817728	22.218	0.155109	-11.1292	0.00487878
Chr3	LOC_Os03g49180	LOC_Os03g49180_1	alkaline phytoceramidase, putative, expressed	25.44	30.4511	52.5855	59.3396	36.3812	52.4454	2.5221	0.000171658	1.58521	0.0217572	-1.50807	0.0785682
Chr3	LOC_Os03g49260	LOC_Os03g49260_2	lipoxygenase, putative, expressed	0.467198	0.790822	6.83494	0.261161	0.885806	2.10747	7.52539	0.00514741	2.36245	0.183477	-3.00316	0.106082
Chr3	LOC_Os03g49350	LOC_Os03g49350_1	lipozygenase protein, putative, expressed	0.71122	0.696528	3.85593	2.86249	1.51703	1.64995	5.91345	0.00204286	2.22001	0.249988	-2.51573	0.0764393
Chr3	LOC_Os03g49380	LOC_Os03g49380_1	lipoxygenase, putative, expressed	5.52349	8.73739	129.359	80.1231	17.3451	26.2802	18.9523	0	3.0671	3.01508e-07	-5.84652	1.79125e-10
Chr3	LOC_Os03g49380	LOC_Os03g49380_2	lipoxygenase, putative, expressed	0	2.00134	8.87246	4.58943	3.60916	0	8.99169	0.000652186	1.8688	0.540606	-4.49209	0.0265338
Chr3	LOC_Os03g49380	LOC_Os03g49380_3	lipoxygenase, putative, expressed	2.69273	4.95088	50.4435	18.4986	14.9531	15.7247	11.8089	2.66731e-12	4.0351	7.75487e-07	-2.76645	0.0012529
Chr3	LOC_Os03g49440	LOC_Os03g49440_1	phosphatase, putative, expressed	38.2241	21.519	485.339	345.878	123.996	127.779	17.4605	0	4.15241	5.75273e-11	-3.99563	3.35578e-07
Chr3	LOC_Os03g49440	LOC_Os03g49440_2	phosphatase, putative, expressed	0	0	14.3757	10.0699	14.6058	5.70247	675.79	0.00158913	432.534	0.003117	-1.44424	0.394942
Chr3	LOC_Os03g49464	LOC_Os03g49464_1	tetratricopeptide-like helical, putative, expressed	2.64127	2.87412	5.27659	6.90242	4.02975	4.89344	2.77998	0.00134548	1.60765	0.0732792	-1.63798	0.0971125
Chr3	LOC_Os03g49490	LOC_Os03g49490_1	expressed protein	21.5902	22.9206	39.7654	32.0559	35.3813	27.792	2.03878	0.00392244	1.41967	0.10268	-1.36414	0.221532
Chr3	LOC_Os03g49490	LOC_Os03g49490_2	expressed protein	17.4579	13.4864	26.9837	27.3546	17.4818	19.0135	2.19158	0.00544351	1.16738	0.569547	-1.77594	0.0278444
Chr3	LOC_Os03g49500	LOC_Os03g49500_1	ethylene receptor, putative, expressed	9.22468	9.89849	20.4841	18.6924	14.1423	15.9015	2.57589	6.01132e-05	1.56376	0.0468466	-1.56	0.0666498
Chr3	LOC_Os03g49500	LOC_Os03g49500_2	ethylene receptor, putative, expressed	19.9703	27.9506	61.9937	51.2642	36.049	30.1218	3.01385	6.11401e-06	1.38596	0.102114	-2.05726	0.0020116
Chr3	LOC_Os03g49510	LOC_Os03g49510_1	phosphatidylinositol-4-phosphate 5-kinase, putative, expressed	19.4877	25.1478	30.2698	43.7416	20.5838	26.9516	2.08169	0.00174805	1.06419	0.74958	-1.85084	0.00789644
Chr3	LOC_Os03g49640	LOC_Os03g49640_2	STE_MEKK_ste11_MAP3K.14 - STE kinases include homologs to sterile 7, sterile 11 and sterile 20 from yeast, expressed	1.17412	1.68109	5.94851	4.53901	2.70211	5.9494	4.63987	0.000504874	3.01444	0.021374	-1.46767	0.332049
Chr3	LOC_Os03g49770	LOC_Os03g49770_1	oxysterol-binding protein, putative, expressed	6.13528	12.116	24.702	29.4944	7.33088	18.8457	3.77669	2.29214e-06	1.44212	0.22539	-2.47809	0.00120475
Chr3	LOC_Os03g49770	LOC_Os03g49770_2	oxysterol-binding protein, putative, expressed	6.93165	1.94169	33.4116	22.9262	16.0295	15.9214	7.86159	5.41923e-10	3.50778	8.7389e-05	-2.13169	0.00163039
Chr3	LOC_Os03g50040	LOC_Os03g50040_1	phytanoyl-CoA dioxygenase, putative, expressed	37.1076	30.8046	173.26	114.193	71.5345	64.1941	5.37003	1.59224e-10	1.98499	0.000492476	-2.56609	0.0001732
Chr3	LOC_Os03g50280	LOC_Os03g50280_1	GLTP domain containing protein, putative, expressed	3.22333	11.9255	41.7986	61.2331	18.0134	50.2505	8.68916	4.31255e-12	4.56744	2.75931e-05	-1.79609	0.0444241
Chr3	LOC_Os03g50290	LOC_Os03g50290_1	14-3-3 protein, putative, expressed	151.572	177.629	255.999	491.712	147.915	220.309	2.81592	0.000487091	1.11627	0.578357	-2.39006	0.00226426
Chr3	LOC_Os03g50290	LOC_Os03g50290_2	14-3-3 protein, putative, expressed	151.13	186.584	358.748	430.911	224.879	301.525	2.94445	0.000112122	1.55747	0.0208023	-1.79006	0.0277209
Chr3	LOC_Os03g50290	LOC_Os03g50290_3	14-3-3 protein, putative, expressed	3.95172	6.24537	9.78574	20.7329	9.03107	9.60406	3.73186	0.00014993	1.8338	0.0662038	-1.92689	0.0374544
Chr3	LOC_Os03g50450	LOC_Os03g50450_1	inactive receptor kinase At2g26730 precursor, putative, expressed	3.57099	6.05728	13.4802	9.88098	8.40099	7.30964	3.11242	0.000175491	1.64342	0.0649432	-1.78845	0.0319536
Chr3	LOC_Os03g50480	LOC_Os03g50480_2	phosphoglucomutase, putative, expressed	10.7813	11.903	28.995	11.5606	17.2893	17.3436	2.31254	0.00914717	1.52364	0.0741538	-1.43793	0.232195
Chr3	LOC_Os03g50490	LOC_Os03g50490_1	glutamine synthetase, catalytic domain containing protein, expressed	0.189714	0.103219	59.7188	48.1038	10.5211	13.0934	425.076	0	72.8519	1.16856e-10	-5.5044	2.87814e-12
Chr3	LOC_Os03g50510	LOC_Os03g50510_1	threonine dehydratase biosynthetic, chloroplast precursor, putative, expressed	23.7197	25.6474	83.7166	62.8383	41.3077	40.1382	3.774	6.47594e-08	1.64675	0.00695254	-2.17189	0.00107318
Chr3	LOC_Os03g50740	LOC_Os03g50740_1	retrotransposon protein, putative, SINE subclass, expressed	9.45785	10.0956	19.2847	17.0842	12.9207	12.1721	2.34478	0.000930627	1.28141	0.20074	-1.73441	0.019201
Chr3	LOC_Os03g50870	LOC_Os03g50870_1	expressed protein	58.649	57.6716	241.409	175.231	142.505	127.841	4.55133	7.76175e-08	2.31634	6.60314e-06	-1.86282	0.0212501
Chr3	LOC_Os03g50960	LOC_Os03g50960_1	LTPL118 - Protease inhibitor/seed storage/LTP family protein precursor, expressed	1.21786	0.883486	111.618	65.7632	60.613	41.4377	104.596	0	46.9698	0	-2.10855	0.00561866
Chr3	LOC_Os03g51010	LOC_Os03g51010_1	hydrolase, alpha/beta fold family domain containing protein, expressed	5.23342	4.55583	52.3074	43.3551	24.0932	26.9123	12.2951	0	5.15617	1.45459e-10	-2.2563	0.000480503
Chr3	LOC_Os03g51030	LOC_Os03g51030_3	phytochrome A, putative, expressed	5.18247	2.97268	10.4014	15.4415	15.4244	5.03276	3.89355	1.23477e-06	2.47989	0.00683703	-1.48795	0.206104
Chr3	LOC_Os03g51050	LOC_Os03g51050_1	peptide transporter PTR2, putative, expressed	21.7653	19.7481	119.789	76.5558	51.1476	46.6589	6.01976	2.09887e-11	2.34423	3.37583e-06	-2.4355	0.000753283
Chr3	LOC_Os03g51080	LOC_Os03g51080_1	glutamate decarboxylase, putative, expressed	19.802	28.3523	98.2647	79.1739	55.5758	51.4647	4.70687	4.05417e-10	2.23047	3.88478e-05	-1.99614	0.0034477
Chr3	LOC_Os03g51240	LOC_Os03g51240_2	glycosyl hydrolases family 17, putative, expressed	0	2.47664	6.78834	8.76203	2.00519	0.229566	8.16462	0.00132298	-1.06341	0.948807	-8.07197	0.000198311
Chr3	LOC_Os03g51250	LOC_Os03g51250_1	adenylyl cyclase-associated protein, putative, expressed	15.0144	18.5787	42.6233	31.2506	21.9605	20.7995	2.8031	0.000131642	1.2748	0.240033	-2.08348	0.00277435
Chr3	LOC_Os03g51350	LOC_Os03g51350_1	expressed protein	0	0.92241	211.592	149.432	81.9068	47.983	495.774	0	139.453	0	-3.3543	2.55042e-06
Chr3	LOC_Os03g51390	LOC_Os03g51390_1	expressed protein	2.23101	3.64154	35.0217	30.7259	16.3582	22.6436	14.169	3.33067e-15	6.62596	8.27361e-08	-2.02681	0.00690817
Chr3	LOC_Os03g51520	LOC_Os03g51520_2	fip1 motif family protein, expressed	7.24738	6.10664	21.7856	15.746	14.4668	11.0847	3.55478	7.62517e-07	1.90234	0.0015295	-1.77226	0.0195312
Chr3	LOC_Os03g51640	LOC_Os03g51640_1	expressed protein	22.0144	23.6368	76.0673	57.4004	37.3625	33.4251	3.71516	7.70337e-08	1.54954	0.021551	-2.27418	0.00041404
Chr3	LOC_Os03g51650	LOC_Os03g51650_1	membrane protein, putative, expressed	52.5252	42.967	245.914	252.539	98.4439	156.716	6.53588	2.29905e-11	2.6481	3.66108e-06	-2.34367	0.0016398
Chr3	LOC_Os03g51740	LOC_Os03g51740_1	aminotransferase, classes I and II, domain containing protein, expressed	0.164643	0	3.27903	13.9156	0.175591	0.286464	108.06	1.79353e-08	2.46751	0.383068	-41.3216	1.80073e-08
Chr3	LOC_Os03g51920	LOC_Os03g51920_1	peptidase, M50 family, putative, expressed	6.29564	3.16843	39.2695	27.7139	16.7857	21.999	8.8488	3.88578e-15	4.02043	3.65755e-07	-2.09081	0.00266001
Chr3	LOC_Os03g52340	LOC_Os03g52340_1	endoplasmic oxidoreductin-1 precursor, putative, expressed	12.1373	17.2483	32.0697	62.8846	23.3771	52.952	4.02425	7.40471e-07	2.59701	0.000158119	-1.46681	0.178602
Chr3	LOC_Os03g52370	LOC_Os03g52370_2	PIII4 - Proteinase inhibitor II family protein precursor, expressed	8.23215	17.2759	58.8794	45.8528	120.092	96.5111	5.27347	3.08898e-06	8.56451	0	1.72326	0.0319546
Chr3	LOC_Os03g52380	LOC_Os03g52380_1	PIII5 - Proteinase inhibitor II family protein precursor, expressed	0.543762	2.66265	14.7402	9.57473	12.7583	12.6146	9.70491	0.000986099	7.94944	0.000962347	-1.14166	0.773813
Chr3	LOC_Os03g52390	LOC_Os03g52390_1	PIII1 - Proteinase inhibitor II family protein precursor, expressed	27.7978	43.614	220.662	124.563	647.393	529.023	6.2479	1.57805e-09	16.5478	0	2.8012	0.000175856
Chr3	LOC_Os03g52680	LOC_Os03g52680_1	expressed protein	8.2391	6.87351	20.3593	14.2313	8.78698	15.9281	2.88268	0.00230312	1.61535	0.176707	-1.69626	0.125694
Chr3	LOC_Os03g52860	LOC_Os03g52860_1	lipoxygenase, putative, expressed	6.91027	2.16561	79.3943	13.183	16.5083	1.02598	13.067	7.70526e-09	1.89598	0.234384	-6.54702	0.000834258
Chr3	LOC_Os03g53020	LOC_Os03g53020_1	helix-loop-helix DNA-binding domain containing protein, expressed	7.58561	8.11677	55.8138	93.8804	26.9668	79.043	11.834	0	6.70204	4.18016e-11	-1.67344	0.0869935
Chr3	LOC_Os03g53080	LOC_Os03g53080_1	zinc finger, C3HC4 type domain containing protein, expressed	2.36519	2.00177	10.0801	6.69877	4.48439	5.79179	4.83128	0.00012445	2.31729	0.0808137	-1.96977	0.0735464
Chr3	LOC_Os03g53190	LOC_Os03g53190_1	Core histone H2A/H2B/H3/H4 domain containing protein, putative, expressed	121.139	159.157	250.537	214.472	173.226	180.05	2.11138	0.00418221	1.26192	0.19904	-1.58317	0.063736
Chr3	LOC_Os03g53200	LOC_Os03g53200_1	OsCML4 - Calmodulin-related calcium sensor protein, expressed	19.6653	31.6463	163.547	141.575	59.5712	75.9281	7.60132	3.66374e-15	2.65118	2.30871e-06	-2.712	6.58403e-05
Chr3	LOC_Os03g53230	LOC_Os03g53230_1	bifunctional 3-phosphoadenosine 5-phosphosulfate synthetase, putative, expressed	48.5463	37.0584	83.1521	60.3788	33.2649	30.6718	2.11717	0.00352345	-1.34996	0.135423	-2.71118	3.05228e-05
Chr3	LOC_Os03g53270	LOC_Os03g53270_1	stem-specific protein TSJT1, putative, expressed	63.569	49.6737	282.066	284.277	119.411	135.335	6.25823	2.75761e-11	2.22913	2.2803e-05	-2.66296	0.000105281
Chr3	LOC_Os03g53270	LOC_Os03g53270_2	stem-specific protein TSJT1, putative, expressed	8.65837	26.3458	278.352	215.217	112.007	89.4588	18.3202	0	5.84331	1.9273e-11	-2.95273	1.08075e-05
Chr3	LOC_Os03g53340	LOC_Os03g53340_6	HSF-type DNA-binding domain containing protein, expressed	0	0.0738082	0.97563	0.887227	0.144678	0.157354	26.5659	0.00410236	3.58515	0.268744	-6.98267	0.0182186
Chr3	LOC_Os03g53390	LOC_Os03g53390_1	expressed protein	5.75254	6.75386	39.5291	23.6095	11.7858	14.0476	6.44694	4.54637e-08	2.05437	0.0583929	-2.96618	0.000598955
Chr3	LOC_Os03g53540	LOC_Os03g53540_1	expressed protein	3.75609	1.16778	21.3732	48.5914	12.0176	20.9543	16.9257	1.0454e-11	6.46884	4.52065e-05	-2.4934	0.00685194
Chr3	LOC_Os03g53660	LOC_Os03g53660_1	Myosin head domain containing protein, expressed	2.8904	4.89652	13.4101	27.6948	6.41042	10.6296	6.58547	1.00426e-11	2.19581	0.00265789	-2.8369	0.000100372
Chr3	LOC_Os03g53670	LOC_Os03g53670_1	YT521-B-like family domain containing protein, expressed	23.1566	29.852	64.4931	54.5918	39.0973	42.3811	2.85716	1.09973e-05	1.5376	0.017875	-1.75827	0.0161482
Chr3	LOC_Os03g53670	LOC_Os03g53670_2	YT521-B-like family domain containing protein, expressed	11.9009	5.64491	19.9204	26.0984	16.2071	10.6187	3.22019	8.09559e-06	1.50483	0.157232	-2.03295	0.00519183
Chr3	LOC_Os03g53750	LOC_Os03g53750_1	nuclear prelamin A recognition factor, putative, expressed	18.7864	24.2108	75.673	59.9311	38.7788	40.168	4.01797	9.05602e-09	1.83737	0.00171506	-2.06967	0.0017619
Chr3	LOC_Os03g53800	LOC_Os03g53800_2	periplasmic beta-glucosidase precursor, putative, expressed	91.085	112.591	767.843	458.388	229.992	230.265	7.7394	2.04664e-11	2.26049	1.11909e-05	-3.24169	3.85167e-05
Chr3	LOC_Os03g53800	LOC_Os03g53800_3	periplasmic beta-glucosidase precursor, putative, expressed	2.46261	3.19285	4.86976	6.90636	5.69979	5.16598	2.63496	0.00464928	1.92597	0.0430539	-1.2958	0.410297
Chr3	LOC_Os03g53860	LOC_Os03g53860_2	periplasmic beta-glucosidase precursor, putative, expressed	0.564967	0.75139	1.18075	4.48454	2.27625	0.291257	5.24879	0.00758832	1.9569	0.388536	-2.52219	0.153139
Chr3	LOC_Os03g53860	LOC_Os03g53860_3	periplasmic beta-glucosidase precursor, putative, expressed	1.09972	1.76351	6.85238	2.56248	3.642	0	4.27138	0.00293918	1.2848	0.751898	-3.14425	0.114277
Chr3	LOC_Os03g53860	LOC_Os03g53860_4	periplasmic beta-glucosidase precursor, putative, expressed	57.1576	48.0431	96.6615	116.477	116.291	124.385	2.52723	0.000259375	2.27081	1.45622e-05	-1.0571	0.82473
Chr3	LOC_Os03g53900	LOC_Os03g53900_2	universal stress protein domain containing protein, putative, expressed	0	0	2.46934	4.71573	0	0	310.365	0.00666863	#N/A	#N/A	-284.939	0.00802255
Chr3	LOC_Os03g53900	LOC_Os03g53900_4	universal stress protein domain containing protein, putative, expressed	0	0	9.08164	7.01428	1.55889	0.652105	691.709	0.00154159	74.9808	0.0420677	-8.4956	7.06254e-05
Chr3	LOC_Os03g53960	LOC_Os03g53960_1	transcriptional adaptor, putative, expressed	40.7622	41.2545	73.4818	62.2886	54.0053	49.05	2.09314	0.00260971	1.25372	0.210744	-1.58333	0.0497285
Chr3	LOC_Os03g54050	LOC_Os03g54050_2	anther-specific proline-rich protein APG precursor, putative, expressed	42.0782	37.9967	95.1863	102.189	25.4926	25.554	3.08671	1.17052e-06	-1.57742	0.0205211	-4.61222	2.54845e-11
Chr3	LOC_Os03g54760	LOC_Os03g54760_1	mitochondrial carrier protein, putative, expressed	14.498	17.7225	42.4989	41.9634	20.4823	30.4669	3.30005	3.38307e-06	1.57713	0.0374009	-1.99078	0.00376293
Chr3	LOC_Os03g55080	LOC_Os03g55080_1	WRKY3, expressed	2.42094	3.88222	9.30471	11.5386	4.21261	11.8237	4.183	0.000940923	2.53714	0.081174	-1.5574	0.276501
Chr3	LOC_Os03g55100	LOC_Os03g55100_1	cyclic nucleotide-gated ion channel 2, putative, expressed	12.4963	14.6829	28.9032	25.8161	14.7451	18.1187	2.54318	0.000303391	1.20434	0.36424	-1.99945	0.00265873
Chr3	LOC_Os03g55110	LOC_Os03g55110_1	26S proteasome non-ATPase regulatory subunit 10, putative, expressed	9.32072	8.61148	35.9977	31.5857	23.4446	17.4411	4.73841	1.26579e-11	2.27189	0.00068125	-1.97909	0.00580496
Chr3	LOC_Os03g55150	LOC_Os03g55150_4	eukaryotic translation initiation factor 5A, putative, expressed	96.1818	108.572	333.083	346.296	186.903	201.095	4.17848	8.32892e-08	1.89068	0.000330813	-2.0935	0.00334289
Chr3	LOC_Os03g55150	LOC_Os03g55150_6	eukaryotic translation initiation factor 5A, putative, expressed	97.551	114.531	321.532	336.481	187.268	192.956	3.91024	2.78978e-07	1.79112	0.00101196	-2.06775	0.0037988
Chr3	LOC_Os03g55320	LOC_Os03g55320_1	protein phosphatase 2C, putative, expressed	16.2767	22.0653	232.007	236.42	119.671	173.4	15.4646	0	7.64581	0	-1.91722	0.0129975
Chr3	LOC_Os03g55420	LOC_Os03g55420_1	peroxidase precursor, putative, expressed	3.53446	5.58297	30.15	23.7471	8.02536	10.1833	7.53299	1.80259e-10	1.99607	0.0638636	-3.56418	9.31838e-06
Chr3	LOC_Os03g55430	LOC_Os03g55430_1	expressed protein	4.41327	5.57071	23.8292	22.0253	10.3548	15.3574	5.75068	4.78356e-07	2.55656	0.0237571	-2.14046	0.0138207
Chr3	LOC_Os03g55540	LOC_Os03g55540_1	ZOS3-18 - C2H2 zinc finger protein, expressed	51.1162	80.2671	121.374	104.775	56.1346	78.3708	2.19931	0.00133724	1.0272	0.896925	-2.02579	0.00236752
Chr3	LOC_Os03g55560	LOC_Os03g55560_1	STE_MEKK_ste11_MAP3K.15 - STE kinases include homologs to sterile 7, sterile 11 and sterile 20 from yeast, expressed	11.0052	9.08483	21.7141	31.2018	12.1996	18.3621	3.27086	7.89389e-06	1.50647	0.0606288	-2.05918	0.00229767
Chr3	LOC_Os03g55590	LOC_Os03g55590_1	MYB family transcription factor, putative, expressed	12.0891	4.85834	91.1995	58.3316	42.2686	29.5591	11.0262	8.65974e-15	4.15678	7.0381e-08	-2.52198	0.000388985
Chr3	LOC_Os03g55590	LOC_Os03g55590_3	MYB family transcription factor, putative, expressed	3.27148	4.55335	15.1523	14.5448	15.0109	5.9127	4.7753	6.795e-07	2.68565	0.00299677	-1.69282	0.0971984
Chr3	LOC_Os03g55590	LOC_Os03g55590_4	MYB family transcription factor, putative, expressed	2.00105	0.933195	6.32584	6.90318	4.80175	3.97902	5.54145	0.000240339	2.93183	0.0322191	-1.7883	0.109169
Chr3	LOC_Os03g55660	LOC_Os03g55660_1	nucleoporin, putative, expressed	0.321155	0.349468	12.9699	5.00871	2.1407	2.88704	33.656	1.87005e-09	7.23678	0.00769979	-4.38388	0.000603057
Chr3	LOC_Os03g55670	LOC_Os03g55670_1	expressed protein	41.4291	31.9763	126.857	92.5804	62.6796	56.9957	3.77115	9.54083e-07	1.61693	0.0348833	-2.21139	0.00112915
Chr3	LOC_Os03g55850	LOC_Os03g55850_1	cold acclimation protein WCOR413, putative, expressed	76.3854	89.6814	576.175	437.353	189.538	191.743	7.77871	1.6559e-12	2.29424	6.40418e-06	-3.21107	1.52354e-05
Chr3	LOC_Os03g55870	LOC_Os03g55870_1	membrane associated DUF588 domain containing protein, putative, expressed	5.88995	8.22313	36.1504	26.5011	18.0152	15.9843	5.66342	1.69892e-09	2.41931	0.000869147	-2.21832	0.00138876
Chr3	LOC_Os03g55990	LOC_Os03g55990_1	homeobox domain containing protein, expressed	2.42045	1.35454	8.11079	8.00211	1.91761	2.80757	5.26111	2.39287e-05	1.22634	0.701687	-4.07856	0.000154882
Chr3	LOC_Os03g55990	LOC_Os03g55990_2	homeobox domain containing protein, expressed	5.2667	9.02102	24.6042	21.0009	7.59325	8.03228	4.07354	1.63321e-06	1.1002	0.776371	-3.49322	9.04992e-06
Chr3	LOC_Os03g55990	LOC_Os03g55990_3	homeobox domain containing protein, expressed	5.1112	4.63483	18.3123	10.7755	13.8873	14.6806	3.78422	0.000253044	2.9049	0.00141489	-1.23281	0.515008
Chr3	LOC_Os03g56000	LOC_Os03g56000_1	PHLOEM 2-LIKE A10, putative, expressed	11.1987	13.7369	33.6803	25.814	19.1094	19.9571	3.03178	2.63684e-05	1.56568	0.0530228	-1.83269	0.0124958
Chr3	LOC_Os03g56060	LOC_Os03g56060_1	CSLC9 - cellulose synthase-like family C, expressed	2.59412	5.25175	35.3107	22.7631	14.6052	13.4356	9.57598	3.33067e-16	3.60477	7.43307e-07	-2.50847	0.000256036
Chr3	LOC_Os03g56250	LOC_Os03g56250_1	LRR receptor-like protein kinase, putative, expressed	9.08716	14.9899	36.0551	36.2241	20.494	25.6465	3.82039	3.34702e-08	1.92467	0.00175753	-1.87731	0.0053778
Chr3	LOC_Os03g56410	LOC_Os03g56410_2	expressed protein	38.3784	37.9653	74.8903	58.8015	54.1399	48.766	2.21457	0.0017775	1.34483	0.117413	-1.56214	0.0646255
Chr3	LOC_Os03g56420	LOC_Os03g56420_1	expressed protein	20.2182	16.5212	55.3771	39.7654	30.8387	26.6378	3.27437	1.95531e-06	1.55391	0.0250313	-1.99851	0.00420965
Chr3	LOC_Os03g56660	LOC_Os03g56660_3	calmodulin binding protein, putative, expressed	0.649159	0	1.04474	3.38464	0.755266	1.09525	7.80577	0.00659308	2.69013	0.252286	-2.79903	0.100759
Chr3	LOC_Os03g56790	LOC_Os03g56790_1	actin-depolymerizing factor, putative, expressed	108.095	121.963	260.605	241.746	145.993	145.595	2.7608	0.000130038	1.26582	0.181987	-2.06599	0.00340637
Chr3	LOC_Os03g56810	LOC_Os03g56810_1	tubulin/FtsZ domain containing protein, putative, expressed	28.0836	36.0003	56.9824	48.3814	37.0612	39.9217	2.08913	0.00171407	1.20152	0.327394	-1.64497	0.0303944
Chr3	LOC_Os03g56860	LOC_Os03g56860_1	expressed protein	5.31689	8.83068	30.3431	21.3992	10.1471	10.0624	4.66002	0.000388312	1.43616	0.490782	-3.06602	0.00417395
Chr3	LOC_Os03g57040	LOC_Os03g57040_1	clathrin adaptor complex small chain domain containing protein, expressed	0	1.57561	6.86607	9.15777	6.39758	0	12.9544	0.000591963	4.11758	0.178676	-2.92737	0.162965
Chr3	LOC_Os03g57140	LOC_Os03g57140_1	GLTP domain containing protein, putative, expressed	37.7429	36.9134	91.2981	78.8742	53.616	61.6813	2.87464	8.82675e-06	1.53412	0.0255001	-1.77372	0.01159
Chr3	LOC_Os03g57310	LOC_Os03g57310_1	syntaxin, putative, expressed	3.81461	8.18962	24.2973	29.4609	16.3831	30.8535	5.69518	1.42814e-08	3.95983	7.16279e-06	-1.36099	0.236914
Chr3	LOC_Os03g57340	LOC_Os03g57340_1	chaperone protein dnaJ, putative, expressed	118.338	133.086	196.171	222.916	132.329	197.062	2.09695	0.00602352	1.30633	0.162692	-1.52144	0.11127
Chr3	LOC_Os03g57580	LOC_Os03g57580_2	expressed protein	1.64117	1.19057	5.56863	6.27503	5.2509	3.6804	5.17409	0.00270013	3.12191	0.0425862	-1.56957	0.304432
Chr3	LOC_Os03g57640	LOC_Os03g57640_1	gibberellin receptor GID1L2, putative, expressed	0.957791	1.69362	58.0208	39.7533	28.4738	32.0795	46.9655	0	22.7083	0	-1.95398	0.00604855
Chr3	LOC_Os03g57760	LOC_Os03g57760_2	25.3 kDa vesicle transport protein, putative, expressed	16.1526	15.9918	32.521	29.3078	19.2035	20.8861	2.41302	0.000731695	1.24007	0.415788	-1.84196	0.0159632
Chr3	LOC_Os03g57854	LOC_Os03g57854_1	MBTB3 - Bric-a-Brac, Tramtrack, Broad Complex BTB domain with Meprin and TRAF Homology MATH domain, expressed	23.9822	22.4506	49.3627	36.0184	36.9549	28.7383	2.32994	0.000733345	1.41021	0.078476	-1.5673	0.0664017
Chr3	LOC_Os03g57880	LOC_Os03g57880_1	glucan endo-1,3-beta-glucosidase precursor, putative, expressed	0.503136	0	17.8937	11.3545	1.83975	0	68.6062	4.44089e-16	3.4435	0.257689	-18.9022	5.84809e-09
Chr3	LOC_Os03g57880	LOC_Os03g57880_2	glucan endo-1,3-beta-glucosidase precursor, putative, expressed	0.762333	0.527889	58.4301	83.1901	3.8434	7.39564	134.022	0	8.4749	4.87417e-05	-14.9991	0
Chr3	LOC_Os03g57880	LOC_Os03g57880_3	glucan endo-1,3-beta-glucosidase precursor, putative, expressed	0.908296	1.81201	35.0905	38.6891	26.962	55.9269	34.2734	0	30.4666	0	-1.06701	0.800307
Chr3	LOC_Os03g58060	LOC_Os03g58060_1	XRN 5'-3' exonuclease N-terminus domain containing protein, expressed	12.2697	14.0214	20.242	25.2223	12.0538	14.0281	2.17716	0.000542269	-1.01161	0.953104	-2.08623	0.000962199
Chr3	LOC_Os03g58130	LOC_Os03g58130_1	thioredoxin, putative, expressed	29.4419	32.3935	69.7365	50.2513	43.4945	39.3368	2.46926	0.000214174	1.33924	0.119745	-1.74874	0.0187251
Chr3	LOC_Os03g58150	LOC_Os03g58150_1	transmembrane BAX inhibitor motif-containing protein, putative, expressed	43.8416	56.0814	164.076	144.093	88.3838	102.185	3.91702	1.04839e-08	1.90662	0.000664259	-1.94452	0.00432532
Chr3	LOC_Os03g58160	LOC_Os03g58160_1	heat stress transcription factor, putative, expressed	16.9277	14.9074	33.6261	24.2416	22.6717	18.4479	2.29985	0.00124287	1.28609	0.222191	-1.69669	0.0316837
Chr3	LOC_Os03g58250	LOC_Os03g58250_1	bZIP transcription factor domain containing protein, expressed	9.39848	10.227	55.6875	45.2505	22.1078	24.0448	6.51321	1.53222e-12	2.342	0.000226116	-2.63237	3.7927e-05
Chr3	LOC_Os03g58320	LOC_Os03g58320_1	indole-3-glycerol phosphate lyase, chloroplast precursor, putative, expressed	5.85681	13.1287	27.4762	104.661	34.2296	113.316	8.59858	3.69006e-09	7.82029	1.29808e-10	-1.03973	0.915593
Chr3	LOC_Os03g58530	LOC_Os03g58530_2	ES43 protein, putative, expressed	0	0	5.14372	1.76992	1.474	1.45741	272.882	0.00814672	87.7462	0.0332883	-2.85599	0.112749
Chr3	LOC_Os03g58764	LOC_Os03g58764_1	OsFBDUF18 - F-box and DUF domain containing protein, expressed	0.0788864	0.257523	4.80059	2.53999	2.01917	2.19608	26.8605	1.89362e-05	12.0384	0.0022871	-2.09896	0.148342
Chr3	LOC_Os03g58840	LOC_Os03g58840_1	vesicle-associated membrane protein, putative, expressed	115.125	129.406	215.149	216.666	193.209	208.093	2.22479	0.00246107	1.63744	0.00732749	-1.28719	0.316518
Chr3	LOC_Os03g58910	LOC_Os03g58910_2	expressed protein	3.99616	4.54712	31.3547	25.1459	9.90837	10.8706	8.4005	0	2.42529	2.58216e-06	-3.27849	5.84613e-07
Chr3	LOC_Os03g59040	LOC_Os03g59040_1	squalene synthetase, putative, expressed	8.79517	14.9483	45.7837	59.3344	20.2787	32.7431	5.59905	1.27225e-11	2.24155	0.000612215	-2.36429	0.000328041
Chr3	LOC_Os03g59040	LOC_Os03g59040_2	squalene synthetase, putative, expressed	0	0.910541	9.72134	8.67209	9.54885	5.53246	26.1295	2.35678e-08	16.7911	3.22387e-06	-1.45458	0.245889
Chr3	LOC_Os03g59070	LOC_Os03g59070_1	phosphatase, putative, expressed	8.88536	13.0155	17.7717	26.907	16.31	26.9554	2.56667	0.000313322	1.97687	0.00693012	-1.22741	0.430596
Chr3	LOC_Os03g59170	LOC_Os03g59170_1	OsAPRL5 adenosine 5'-phosphosulfate reductase-like OsAPRL5, expressed	19.5399	25.8848	57.2221	60.6922	35.9025	40.5263	3.27506	7.52005e-07	1.68262	0.00770496	-1.8439	0.00737345
Chr3	LOC_Os03g59180	LOC_Os03g59180_1	expressed protein	11.1461	19.5677	26.8028	41.8697	12.3628	35.856	2.81846	0.00029527	1.57427	0.171463	-1.69257	0.0957327
Chr3	LOC_Os03g59180	LOC_Os03g59180_2	expressed protein	49.0734	115.671	209.555	269.444	159.351	264.243	3.70521	3.09941e-06	2.59695	0.000131357	-1.34786	0.263942
Chr3	LOC_Os03g59320	LOC_Os03g59320_1	expressed protein	131.745	128.476	510.976	467.013	244.269	329.581	4.74148	3.38748e-08	2.19355	3.35831e-05	-2.05021	0.00704753
Chr3	LOC_Os03g59360	LOC_Os03g59360_1	remorin, putative, expressed	109.573	110.148	176.196	214.831	137.782	150.338	2.2314	0.00277324	1.30529	0.147578	-1.61988	0.0558122
Chr3	LOC_Os03g59390	LOC_Os03g59390_1	CAMK_CAMK_like.24 - CAMK includes calcium/calmodulin depedent protein kinases, expressed	30.02	35.5668	58.9807	51.1663	39.7211	43.7708	2.12859	0.00149407	1.27078	0.19722	-1.58542	0.0390717
Chr3	LOC_Os03g59450	LOC_Os03g59450_1	transporter-related, putative, expressed	5.91218	7.82439	16.7073	18.811	9.20237	12.5108	3.26098	2.49706e-05	1.57691	0.0831158	-1.96239	0.0101109
Chr3	LOC_Os03g59470	LOC_Os03g59470_1	stage II sporulation protein E, putative, expressed	31.138	25.251	55.206	46.0263	36.6876	32.7644	2.25971	0.000807388	1.22299	0.296439	-1.7513	0.0152886
Chr3	LOC_Os03g59480	LOC_Os03g59480_1	expressed protein	3.626	5.72757	10.0946	10.0038	4.42847	4.34161	2.71898	0.00138411	-1.06023	0.858692	-2.72473	0.000842634
Chr3	LOC_Os03g59620	LOC_Os03g59620_1	phospholipase, patatin family, putative, expressed	3.72401	3.01453	15.8787	9.09347	6.39339	4.53035	4.70757	3.17272e-07	1.61247	0.0866222	-2.7719	0.000412709
Chr3	LOC_Os03g59760	LOC_Os03g59760_1	RING finger protein 126, putative, expressed	33.4756	35.8472	53.0329	62.6959	34.0789	36.6235	2.0979	0.00122993	1.0164	0.931338	-1.95531	0.00243289
Chr3	LOC_Os03g60080	LOC_Os03g60080_1	NAC domain-containing protein 67, putative, expressed	23.7899	37.2883	470.117	462.247	206.13	314.124	19.4251	0	8.54299	0	-2.15247	0.00467658
Chr3	LOC_Os03g60130	LOC_Os03g60130_1	transcription elongation factor protein, putative, expressed	34.925	36.9038	133.418	123.919	68.5156	87.205	4.52122	4.47441e-10	2.15863	6.27487e-05	-1.98589	0.00503687
Chr3	LOC_Os03g60220	LOC_Os03g60220_1	DUF567 domain containing protein, putative, expressed	1.05461	2.67768	7.19564	20.6921	4.49894	14.4755	9.25201	5.66295e-05	5.07597	0.00660506	-1.722	0.233106
Chr3	LOC_Os03g60260	LOC_Os03g60260_1	ANT1, putative, expressed	3.33508	3.62909	74.724	46.0362	36.7912	38.4431	22.1014	0	10.7349	0	-1.94916	0.00756015
Chr3	LOC_Os03g60370	LOC_Os03g60370_1	histidine acid phosphatase, putative, expressed	6.28651	6.24216	132.506	104.369	34.7799	30.8086	23.9334	0	5.21774	8.88178e-16	-4.35115	8.04356e-10
Chr3	LOC_Os03g60380	LOC_Os03g60380_1	cinnamoyl CoA reductase, putative, expressed	4.07141	5.61176	12.9137	11.4705	8.6843	10.4946	3.17335	0.000466476	1.97684	0.035234	-1.51838	0.165462
Chr3	LOC_Os03g60520	LOC_Os03g60520_1	expressed protein	4.16522	5.14699	13.3571	9.94474	8.0562	8.92583	3.17449	0.000438746	1.81968	0.0297589	-1.64992	0.10021
Chr3	LOC_Os03g60560	LOC_Os03g60560_1	ZOS3-21 - C2H2 zinc finger protein, expressed	0.70307	2.10389	169.389	230.796	100.664	156.376	178.987	0	91.4405	0	-1.85258	0.0114313
Chr3	LOC_Os03g60570	LOC_Os03g60570_1	ZOS3-22 - C2H2 zinc finger protein, expressed	1.06613	2.32024	65.272	70.6213	35.6268	52.5575	50.4567	0	25.935	0	-1.84689	0.00889758
Chr3	LOC_Os03g60580	LOC_Os03g60580_1	actin-depolymerizing factor, putative, expressed	4.30689	4.68657	823.21	630.891	304.305	286.838	203.543	0	64.9645	0	-2.96837	3.08243e-05
Chr3	LOC_Os03g60610	LOC_Os03g60610_3	SEC14 cytosolic factor family protein, putative, expressed	2.69515	3.73926	5.44221	9.01683	0	4.84563	2.82666	0.00250776	-1.33162	0.703942	-3.54653	0.0538763
Chr3	LOC_Os03g60840	LOC_Os03g60840_1	BBTI13 - Bowman-Birk type bran trypsin inhibitor precursor, expressed	89.8711	32.7165	174.106	145.506	128.958	86.6182	3.22839	0.00016776	1.72367	0.0532312	-1.78127	0.0189899
Chr3	LOC_Os03g60870	LOC_Os03g60870_1	ras-related protein, putative, expressed	15.0638	17.5222	22.7019	33.4499	20.9128	25.7577	2.16642	0.004077	1.42549	0.132722	-1.43539	0.159409
Chr3	LOC_Os03g60920	LOC_Os03g60920_1	Methyltransferase small domain containing protein, expressed	19.3148	17.8031	29.1647	30.409	22.6591	22.6676	2.00791	0.00456889	1.2144	0.412446	-1.56637	0.0529904
Chr3	LOC_Os03g61120	LOC_Os03g61120_1	anthranilate synthase component I-1, chloroplast precursor, putative, expressed	6.33174	6.20094	18.6041	13.0958	7.42806	7.91567	3.20386	8.3058e-05	1.21741	0.445835	-2.49183	0.00118841
Chr3	LOC_Os03g61130	LOC_Os03g61130_1	phosphoesterase family protein, putative, expressed	47.0214	51.2469	168.882	117.169	91.5716	80.9581	3.71277	3.32125e-06	1.75408	0.00180016	-2.0065	0.00950325
Chr3	LOC_Os03g61140	LOC_Os03g61140_1	expressed protein	12.2333	15.1726	35.3669	23.9563	19.6404	16.4786	2.76118	0.000384607	1.32292	0.277444	-1.98103	0.0136083
Chr3	LOC_Os03g61150	LOC_Os03g61150_1	expressed protein	0	0	3.115	4.53239	1.95165	2.77577	263.849	0.00807983	124.934	0.0220166	-1.94874	0.274669
Chr3	LOC_Os03g61150	LOC_Os03g61150_2	expressed protein	17.2484	14.1992	327.256	201.018	68.3029	92.7286	21.3414	0	5.06941	7.66054e-15	-3.99291	3.435e-07
Chr3	LOC_Os03g61150	LOC_Os03g61150_3	expressed protein	0	1.15633	18.0773	17.6422	5.52489	4.4682	39.184	1.82632e-12	8.77823	0.0036385	-4.22463	1.57434e-05
Chr3	LOC_Os03g61160	LOC_Os03g61160_1	expressed protein	0.876131	0	36.4214	30.0987	9.21044	0	88.9359	0	9.82519	0.0232983	-8.59293	0.000188989
Chr3	LOC_Os03g61160	LOC_Os03g61160_2	expressed protein	0	0	68.5518	41.5602	0	14.9521	3889.52	4.19096e-05	399.65	0.00534461	-9.02324	0.000237586
Chr3	LOC_Os03g61160	LOC_Os03g61160_3	expressed protein	0.853144	0.530489	65.6724	86.2103	8.05891	15.2681	133.139	0	16.2242	5.53885e-08	-7.77137	1.44329e-15
Chr3	LOC_Os03g61160	LOC_Os03g61160_4	expressed protein	0	0	7.17618	19.799	0.937912	0	1153.62	0.000553049	33.0747	0.107633	-31.8438	1.31966e-09
Chr3	LOC_Os03g61160	LOC_Os03g61160_5	expressed protein	0	0	8.00151	8.44592	0	0	612.624	0.00185059	#N/A	#N/A	-562.402	0.00243314
Chr3	LOC_Os03g61210	LOC_Os03g61210_1	domain of unknown function domain containing protein, expressed	29.446	32.042	61.1823	64.8302	47.469	57.4897	2.57547	3.18106e-05	1.69963	0.00448355	-1.43681	0.111922
Chr3	LOC_Os03g61240	LOC_Os03g61240_1	expressed protein	8.96608	6.99217	28.7693	27.0647	9.56231	8.14676	4.35869	8.72953e-06	1.10317	0.798069	-3.73525	1.65239e-05
Chr3	LOC_Os03g61270	LOC_Os03g61270_1	OsMan04 - Endo-Beta-Mannanase, expressed	0	1.01677	20.4704	9.4958	5.68023	5.31083	38.8608	6.75215e-12	10.9554	0.000298626	-3.32427	0.000861441
Chr3	LOC_Os03g61330	LOC_Os03g61330_1	fumarylacetoacetase, putative, expressed	9.08951	5.58353	25.7914	11.9485	9.38123	9.01281	3.26199	0.00256044	1.23708	0.58611	-2.50117	0.00823353
Chr3	LOC_Os03g61330	LOC_Os03g61330_2	fumarylacetoacetase, putative, expressed	7.10199	7.45209	28.4851	19.1409	12.0377	6.61973	4.15306	1.95174e-05	1.28419	0.506845	-3.07197	0.000600849
Chr3	LOC_Os03g61360	LOC_Os03g61360_1	hydrolase, alpha/beta fold family domain containing protein, expressed	0.759151	3.16663	134.113	103.374	62.2068	56.3565	78.3495	0	30.6651	0	-2.41446	0.000137544
Chr3	LOC_Os03g61490	LOC_Os03g61490_1	expressed protein	1.51949	2.89352	43.0814	22.7422	4.45645	4.40628	19.1741	1.91591e-12	2.01614	0.311892	-8.99585	9.09918e-10
Chr3	LOC_Os03g61500	LOC_Os03g61500_1	uncharacterized Cys-rich domain containing protein, putative, expressed	1.90827	3.32241	102.614	46.85	8.14068	11.0674	36.5346	8.88178e-16	3.62572	0.0717584	-9.5	3.76689e-09
Chr3	LOC_Os03g61540	LOC_Os03g61540_1	lipase class 3 family protein, putative, expressed	16.8887	14.3546	32.0736	25.3629	25.3598	13.3523	2.31688	0.000243072	1.23373	0.406992	-1.78221	0.0356467
Chr3	LOC_Os03g61710	LOC_Os03g61710_1	GHMP kinases ATP-binding protein, putative, expressed	22.4875	23.5728	94.8803	81.6824	33.9758	33.04	4.84831	3.4527e-11	1.4514	0.0436239	-3.16563	7.39057e-07
Chr3	LOC_Os03g61920	LOC_Os03g61920_1	electron transfer flavoprotein subunit alpha, mitochondrial precursor, putative, expressed	7.86849	6.9692	139.499	81.1051	29.0783	25.789	18.9419	0	3.67785	3.46989e-08	-4.88875	1.15205e-09
Chr3	LOC_Os03g61930	LOC_Os03g61930_2	ACBP4, putative, expressed	0	0	5.043	1.3103	0.972187	0	487.685	0.00321445	56.9515	0.06534	-7.87925	0.00816059
Chr3	LOC_Os03g61930	LOC_Os03g61930_3	ACBP4, putative, expressed	17.5329	25.0848	37.99	44.4301	20.4301	27.1161	2.44484	0.000219216	1.11705	0.581605	-2.07473	0.00138518
Chr3	LOC_Os03g62340	LOC_Os03g62340_1	protein kinase family protein, putative, expressed	13.1341	15.17	27.3284	31.6628	16.5413	22.6182	2.62328	1.64819e-05	1.37926	0.0956802	-1.80156	0.0105163
Chr3	LOC_Os03g62430	LOC_Os03g62430_1	OsWAK28 - OsWAK receptor-like protein kinase, expressed	8.67366	7.12894	53.3956	37.8339	22.4372	22.0484	7.30451	1.18794e-14	2.7926	1.35676e-07	-2.48001	0.000123465
Chr3	LOC_Os03g62620	LOC_Os03g62620_2	late embryogenesis abundant protein, putative, expressed	9.65378	14.5612	96.0265	80.4972	42.8139	41.2434	9.30313	0	3.48722	7.25173e-10	-2.5247	3.98988e-05
Chr3	LOC_Os03g62620	LOC_Os03g62620_3	late embryogenesis abundant protein, putative, expressed	4.58573	3.53836	33.3029	31.7954	10.4927	15.8608	9.99646	0	3.20031	3.75671e-05	-2.96972	1.6542e-05
Chr3	LOC_Os03g62650	LOC_Os03g62650_3	ion channel DMI1-like, chloroplast precursor, putative, expressed	0	0.551319	1.45752	3.46656	2.59365	0.528918	11.2675	0.0011193	5.77086	0.0428147	-1.82841	0.298697
Chr3	LOC_Os03g62750	LOC_Os03g62750_1	inner membrane protein, putative, expressed	9.08196	9.49506	101.669	109.658	44.1246	57.6989	14.2859	0	5.45409	0	-2.48475	0.00028406
Chr3	LOC_Os03g62750	LOC_Os03g62750_3	inner membrane protein, putative, expressed	0	0.175051	4.44981	3.77684	1.83004	2.86118	56.8521	5.38717e-08	25.6081	7.52936e-05	-2.10486	0.081275
Chr3	LOC_Os03g62750	LOC_Os03g62750_4	inner membrane protein, putative, expressed	1.28618	1.01787	13.3253	8.23543	3.24222	2.91597	11.793	1.49604e-11	2.64442	0.0488243	-4.22872	9.93202e-06
Chr3	LOC_Os03g62910	LOC_Os03g62910_1	expressed protein	2.39286	5.20761	9.51691	6.57227	7.79387	9.52696	2.73316	0.0060751	2.29787	0.00571092	-1.12012	0.710955
Chr3	LOC_Os03g63020	LOC_Os03g63020_1	protein kinase domain containing protein, expressed	8.3019	5.43626	10.8113	15.1542	7.05182	3.83484	2.33685	0.00603136	-1.2715	0.481752	-2.81386	0.000943115
Chr3	LOC_Os03g63020	LOC_Os03g63020_2	protein kinase domain containing protein, expressed	27.122	34.8718	69.045	68.4834	49.1499	44.9305	2.80549	1.2691e-05	1.52065	0.0258107	-1.74566	0.0138009
Chr3	LOC_Os03g63040	LOC_Os03g63040_1	expressed protein	8.23527	9.17592	14.7863	19.2518	10.7814	14.3572	2.46164	2.31166e-05	1.43689	0.0930489	-1.61748	0.0492854
Chr3	LOC_Os03g63074	LOC_Os03g63074_1	Ser/Thr protein phosphatase family protein, expressed	0	0	3.14543	1.26195	0	0	521.267	0.00274091	#N/A	#N/A	-478.552	0.00358401
Chr3	LOC_Os03g63140	LOC_Os03g63140_1	nitrate-induced NOI protein, expressed	15.8927	19.7643	39.0764	44.1658	13.452	15.8011	2.94179	1.8141e-06	-1.22142	0.454605	-3.40331	1.64565e-07
Chr3	LOC_Os03g63270	LOC_Os03g63270_1	regulatory protein, putative, expressed	6.00643	12.1766	26.8562	32.1221	11.2322	16.4156	4.1261	2.14862e-08	1.53137	0.137869	-2.55405	0.000159827
Chr3	LOC_Os03g63430	LOC_Os03g63430_1	proteasome subunit, putative, expressed	79.1116	85.7136	147.338	147.413	109.912	127.28	2.25208	0.00239365	1.43406	0.0504696	-1.48884	0.115723
Chr3	LOC_Os03g63580	LOC_Os03g63580_1	phosphoesterase family protein, putative, expressed	0.197552	0.644902	10.164	9.73993	3.16032	1.48946	29.3553	7.74248e-10	5.51471	0.024646	-4.99898	0.000202669
Chr3	LOC_Os03g63760	LOC_Os03g63760_1	glycosyl hydrolases family 16, putative, expressed	12.9935	16.435	28.7531	24.0246	19.0689	19.5803	2.27119	0.00178701	1.31391	0.250819	-1.6354	0.0511535
Chr3	LOC_Os03g64070	LOC_Os03g64070_1	uncharacterized protein PA4923, putative, expressed	32.2678	26.3005	40.2515	55.2825	34.0149	32.5153	2.02856	0.0070953	1.12766	0.549975	-1.71106	0.0148341
Chr3	LOC_Os03g64190	LOC_Os03g64190_1	la domain containing protein, putative, expressed	10.7623	9.65496	17.7255	18.6819	12.7923	14.9613	2.2293	0.00267702	1.34693	0.22143	-1.56798	0.0758636
Chr3	LOC_Os03g64200	LOC_Os03g64200_1	ABC-2 type transporter, putative, expressed	5.01013	4.85345	17.3739	12.2955	8.21043	8.78805	3.80898	4.00993e-06	1.71244	0.0370384	-2.10569	0.0049961
Chr3	LOC_Os03g64219	LOC_Os03g64219_1	OTU-like cysteine protease family protein, putative, expressed	15.992	16.6108	64.2085	60.9505	30.7514	32.6025	4.82654	1.14919e-09	1.93461	0.00323393	-2.36189	0.000102174
Chr3	LOC_Os03g64219	LOC_Os03g64219_3	OTU-like cysteine protease family protein, putative, expressed	2.1433	1.41601	5.84392	4.31313	1.30619	2.57489	3.55194	0.00932079	1.06835	0.907054	-3.16017	0.0160866
Chr3	LOC_Os03g64260	LOC_Os03g64260_1	AP2 domain containing protein, expressed	0.176915	0.962558	16.4427	21.3612	1.13208	1.23127	41.3213	1.70564e-10	2.0785	0.410184	-18.8105	4.01919e-09
Chr3	LOC_Os03g64300	LOC_Os03g64300_1	THION30 - Plant thionin family protein precursor, expressed	10.3725	13.5011	19.933	18.1268	12.6501	12.895	2.01851	0.00653586	1.07146	0.725597	-1.78133	0.00979231
Chr4	LOC_Os04g01230	LOC_Os04g01230_1	phosphoglycerate mutase, putative, expressed	14.177	15.5492	41.2069	37.1335	20.2796	18.5326	3.31961	1.5398e-07	1.3052	0.249655	-2.41106	0.00030962
Chr4	LOC_Os04g01310	LOC_Os04g01310_1	serine/threonine-protein kinase receptor precursor, putative, expressed	2.41696	3.20736	13.3712	11.0326	5.34398	4.8549	5.4942	7.6648e-08	1.81849	0.0930388	-2.86114	0.000408121
Chr4	LOC_Os04g01320	LOC_Os04g01320_1	serine/threonine-protein kinase receptor precursor, putative, expressed	2.55514	3.32439	9.21888	8.83067	7.46428	4.44572	3.85709	2.07868e-05	2.03348	0.0352526	-1.80563	0.0593915
Chr4	LOC_Os04g01490	LOC_Os04g01490_2	zinc finger, C3HC4 type, domain containing protein, expressed	12.7226	19.3279	33.6382	33.4165	22.7319	17.1531	2.65577	0.000103598	1.25167	0.313856	-2.00475	0.00224973
Chr4	LOC_Os04g01510	LOC_Os04g01510_2	DUF1295 domain containing protein, putative, expressed	0	0.872746	4.94415	3.22801	1.58855	0.53161	12.0617	0.00152034	2.47988	0.330353	-4.51743	0.0213929
Chr4	LOC_Os04g01590	LOC_Os04g01590_1	arginase, putative, expressed	15.1571	17.7028	121.306	86.625	37.0717	35.1626	8.06944	1.11022e-16	2.19808	3.71536e-05	-3.47926	1.17532e-07
Chr4	LOC_Os04g01810	LOC_Os04g01810_1	terpene synthase, putative, expressed	0.326476	0	96.4476	0.547493	68.9408	6.43777	350.281	1.51025e-10	204.814	2.20157e-13	-1.6235	0.526447
Chr4	LOC_Os04g01850	LOC_Os04g01850_1	hypothetical protein	0.392717	0.427339	13.0356	3.95147	5.86365	1.82211	23.9047	0.00155429	8.50096	0.0400057	-2.664	0.199857
Chr4	LOC_Os04g02530	LOC_Os04g02530_1	expressed protein	2.80416	4.27191	18.1815	30.6416	8.31394	13.8563	8.6354	0	3.13426	9.15893e-05	-2.60697	0.000155498
Chr4	LOC_Os04g02530	LOC_Os04g02530_2	expressed protein	1.1539	0.376689	4.34088	4.52807	2.09208	0.669229	6.99598	0.0018763	1.76312	0.476667	-3.71721	0.0349773
Chr4	LOC_Os04g02870	LOC_Os04g02870_2	RNA recognition motif containing protein, putative, expressed	0	0.299101	1.97683	3.04227	0	3.18831	19.8141	0.00246143	9.83775	0.0513752	-1.87759	0.47148
Chr4	LOC_Os04g02900	LOC_Os04g02900_1	dehydrogenase E1 component domain containing protein, expressed	11.1483	24.7506	85.1854	60.0762	43.6484	40.0957	5.24237	2.54805e-09	2.35767	0.000217252	-2.0973	0.00227739
Chr4	LOC_Os04g02900	LOC_Os04g02900_2	dehydrogenase E1 component domain containing protein, expressed	31.6995	8.99416	181.399	83.4406	45.5287	24.7589	8.16057	1.19848e-08	1.68812	0.100992	-4.60242	4.84929e-07
Chr4	LOC_Os04g03164	LOC_Os04g03164_1	expressed protein	11.0041	17.3625	82.7925	80.8267	54.8649	107.218	7.29232	1.86562e-12	5.71596	1.27219e-09	-1.21419	0.473666
Chr4	LOC_Os04g03180	LOC_Os04g03180_1	disease resistance protein, putative, expressed	7.97914	3.82549	18.837	20.1905	30.753	24.5587	4.08368	3.24998e-06	4.60693	1.99692e-10	1.1884	0.453219
Chr4	LOC_Os04g04020	LOC_Os04g04020_1	protein transport protein Sec24-like, putative, expressed	16.7627	15.8341	26.1811	29.3271	17.1227	19.0846	2.13387	0.000879969	1.1034	0.608201	-1.83236	0.00593291
Chr4	LOC_Os04g05650	LOC_Os04g05650_1	expressed protein	20.8442	30.5448	313.041	629.476	213.707	539.009	22.8008	0	14.6416	0	-1.47513	0.216467
Chr4	LOC_Os04g06520	LOC_Os04g06520_1	expressed protein	23.5763	39.6483	35.7411	113.066	30.3689	98.9114	2.90553	0.00109186	2.04959	0.0152979	-1.34189	0.404119
Chr4	LOC_Os04g06590	LOC_Os04g06590_1	expressed protein	0.367483	1.9994	25.5577	32.8555	12.5974	22.7744	31.697	0	15.1781	1.85407e-14	-1.97021	0.00668712
Chr4	LOC_Os04g08310	LOC_Os04g08310_1	expressed protein	20.2701	25.7524	60.3551	54.7795	38.1427	38.7764	3.16814	1.91327e-06	1.67251	0.00946063	-1.79225	0.0110964
Chr4	LOC_Os04g08320	LOC_Os04g08320_1	YIF1B, putative, expressed	14.2217	12.8525	23.0698	25.8302	15.8101	23.3464	2.26019	0.00378311	1.43286	0.190406	-1.49692	0.129889
Chr4	LOC_Os04g08350	LOC_Os04g08350_1	cysteine synthase, chloroplast/chromoplast precursor, putative, expressed	0.327572	0.712901	5.19497	4.28479	2.56194	1.77317	11.2586	0.000243396	4.15849	0.0549005	-2.56276	0.0723351
Chr4	LOC_Os04g08350	LOC_Os04g08350_2	cysteine synthase, chloroplast/chromoplast precursor, putative, expressed	135.843	127.645	430.159	336.83	192.031	172.276	3.68705	6.18421e-06	1.37666	0.0797575	-2.53917	0.000493574
Chr4	LOC_Os04g08640	LOC_Os04g08640_2	cadmium tolerance factor, putative, expressed	0	0.202192	10.4851	3.55226	1.58534	0	75.1617	0.000154348	6.76357	0.144848	-10.4182	0.0032276
Chr4	LOC_Os04g08740	LOC_Os04g08740_1	ethylene receptor, putative, expressed	4.80878	7.22115	18.2498	12.1931	17.4884	12.1598	3.24886	1.0248e-05	2.47728	8.91012e-05	-1.2406	0.411775
Chr4	LOC_Os04g09350	LOC_Os04g09350_4	expressed protein	3.14826	2.9364	16.4216	11.0871	3.83727	13.3029	5.65379	0.00128315	2.76797	0.0920148	-1.95341	0.163147
Chr4	LOC_Os04g09570	LOC_Os04g09570_1	expressed protein	0	0	5.47019	3.41111	1.05454	0	305.24	0.00685534	29.1002	0.121542	-9.5977	0.0036082
Chr4	LOC_Os04g10060	LOC_Os04g10060_1	ent-kaurene synthase, chloroplast precursor, putative, expressed	1.52717	4.34626	3.89937	9.75163	1.06493	3.61098	2.91819	0.00943425	-1.24331	0.68653	-3.42738	0.00532425
Chr4	LOC_Os04g10350	LOC_Os04g10350_1	1-aminocyclopropane-1-carboxylate oxidase homolog 2, putative, expressed	10.0052	8.87549	118.163	82.5068	55.6724	41.5021	13.4674	0	5.1171	2.55351e-15	-2.49516	0.000177468
Chr4	LOC_Os04g10380	LOC_Os04g10380_1	glycine-rich protein, putative, expressed	8.30194	9.89583	13.9537	20.8195	10.0706	11.2837	2.39307	0.000177455	1.17103	0.408515	-1.93381	0.00432115
Chr4	LOC_Os04g10400	LOC_Os04g10400_1	electron transfer flavoprotein subunit beta, putative, expressed	16.872	19.2867	55.8153	26.5793	26.7183	22.1404	2.93436	0.000581405	1.35433	0.267524	-2.05773	0.0159614
Chr4	LOC_Os04g10680	LOC_Os04g10680_5	zinc finger, C3HC4 type domain containing protein, expressed	18.1493	7.55681	21.2434	30.299	14.626	16.5168	2.44933	0.00439238	1.18799	0.5088	-1.97067	0.00321336
Chr4	LOC_Os04g10690	LOC_Os04g10690_1	inorganic phosphate transporter, putative, expressed	0	0	2.65748	2.97438	0.985207	1.50014	294.252	0.0070118	100.147	0.0288438	-2.71112	0.105854
Chr4	LOC_Os04g12970	LOC_Os04g12970_1	UDP-glucoronosyl/UDP-glucosyl transferase, putative, expressed	0.353254	0.480495	13.0936	11.9961	7.81744	14.8535	36.9602	1.54543e-13	26.4503	3.09843e-11	-1.33315	0.3678
Chr4	LOC_Os04g12980	LOC_Os04g12980_1	UDP-glucoronosyl/UDP-glucosyl transferase, putative, expressed	11.1749	12.9574	58.68	51.2432	20.2214	23.4806	5.76295	5.67524e-12	1.80418	0.0117315	-3.02259	2.00821e-06
Chr4	LOC_Os04g13210	LOC_Os04g13210_1	multidrug resistance-associated protein, putative, expressed	2.34995	2.08037	6.78668	4.64884	3.69561	3.14161	3.25858	0.000476874	1.53725	0.213202	-2.01164	0.025071
Chr4	LOC_Os04g14690	LOC_Os04g14690_1	flavin-containing monooxygenase family protein, putative, expressed	2.01479	2.95499	18.9002	8.0209	13.3597	7.62078	7.01188	1.01386e-06	4.23563	6.792e-05	-1.56726	0.215565
Chr4	LOC_Os04g14790	LOC_Os04g14790_1	FAD dependent oxidoreductase domain containing protein, expressed	12.9281	11.6977	59.1604	55.9914	25.4774	26.3242	5.87319	4.77396e-14	2.08943	0.000130586	-2.66083	1.85983e-05
Chr4	LOC_Os04g16740	LOC_Os04g16740_1	ATP synthase subunit alpha, putative, expressed	24.7176	25.075	29.201	52.4165	19.1146	36.7811	2.03314	0.00911858	1.11573	0.620903	-1.72575	0.0440727
Chr4	LOC_Os04g16770	LOC_Os04g16770_1	photosynthetic reaction center protein, putative, expressed	28.3967	14.9956	129.374	30.6733	49.4358	36.6521	4.7477	6.72492e-05	1.95507	0.00594116	-2.30781	0.0182978
Chr4	LOC_Os04g17100	LOC_Os04g17100_1	heavy metal-associated domain containing protein, expressed	168.251	127.785	1174.71	1894.86	447.315	733.644	12.7846	0	3.94824	3.68861e-10	-3.07595	7.11629e-05
Chr4	LOC_Os04g17100	LOC_Os04g17100_2	heavy metal-associated domain containing protein, expressed	24.4252	17.4472	95.9972	179.272	30.3644	34.0677	8.05946	2.88658e-15	1.52128	0.0940611	-5.0287	5.87761e-11
Chr4	LOC_Os04g19114	LOC_Os04g19114_1	retrotransposon protein, putative, Ty3-gypsy subclass, expressed	0.0880503	0.0958127	2.5817	1.55042	0.892102	0.765998	26.939	1.54909e-05	8.54425	0.0112724	-2.97533	0.040047
Chr4	LOC_Os04g19740	LOC_Os04g19740_1	transketolase, chloroplast precursor, putative, expressed	1.64675	1.92977	6.30705	5.48065	2.43174	2.13053	4.11884	0.000292406	1.27728	0.628926	-3.05425	0.00360947
Chr4	LOC_Os04g20230	LOC_Os04g20230_1	neighbor of COX4, putative, expressed	22.8498	23.7485	65.3118	55.2672	35.4604	36.6984	3.2667	1.62779e-06	1.54263	0.0481013	-2.00535	0.00248878
Chr4	LOC_Os04g20749	LOC_Os04g20749_1	expressed protein	0.546045	0.445638	12.2344	7.27987	2.47501	0.31669	24.1005	5.32948e-07	2.76012	0.25179	-8.28191	0.000388738
Chr4	LOC_Os04g20749	LOC_Os04g20749_2	expressed protein	0	0	12.6239	5.59653	0	1.65429	630.077	0.00187742	43.7084	0.0855881	-13.431	0.000171993
Chr4	LOC_Os04g21110	LOC_Os04g21110_1	phosphoribulokinase/Uridine kinase family protein, expressed	11.7531	13.881	42.7129	36.7755	15.5919	15.6834	3.93087	6.64398e-09	1.21949	0.308835	-3.05273	9.71117e-07
Chr4	LOC_Os04g21580	LOC_Os04g21580_1	retrotransposon protein, putative, unclassified, expressed	2.81505	3.50569	7.71753	8.49742	2.76874	3.91835	3.23078	4.31086e-06	1.05347	0.842677	-2.90961	6.03005e-05
Chr4	LOC_Os04g21950	LOC_Os04g21950_1	WRKY51, expressed	16.0532	13.9138	23.0285	26.4826	30.2598	36.5919	2.06679	0.00319469	2.21108	5.63951e-05	1.12755	0.610091
Chr4	LOC_Os04g23580	LOC_Os04g23580_1	xylosyltransferase, putative, expressed	6.16436	7.29473	32.568	23.8021	11.7515	16.9819	5.32783	5.2146e-11	2.12562	0.00619968	-2.37402	0.000891267
Chr4	LOC_Os04g24140	LOC_Os04g24140_1	ribose-5-phosphate isomerase A, putative, expressed	31.2861	19.8126	133.5	103.986	48.1353	49.5269	5.83068	2.30761e-11	1.88715	0.00369125	-2.93207	5.62755e-06
Chr4	LOC_Os04g24170	LOC_Os04g24170_2	RNA recognition motif containing protein, putative, expressed	11.7896	14.7768	22.8791	26.3957	16.1942	20.4054	2.3387	0.000847992	1.37513	0.103955	-1.61278	0.0400743
Chr4	LOC_Os04g24550	LOC_Os04g24550_1	ATP-binding region, ATPase-like domain containing protein, expressed	12.3713	13.6091	21.5421	23.1272	19.6828	14.4284	2.16026	0.000253718	1.31385	0.19993	-1.55909	0.0749843
Chr4	LOC_Os04g25550	LOC_Os04g25550_1	FACT complex subunit SPT16, putative, expressed	18.5655	17.9575	37.6365	26.2627	23.3021	20.9489	2.22327	0.00138281	1.20816	0.321434	-1.74596	0.0222934
Chr4	LOC_Os04g27670	LOC_Os04g27670_1	terpene synthase family, metal binding domain containing protein, expressed	4.39214	0.741622	328.948	22.4776	265.95	115.595	87.5497	1.54321e-14	71.9927	0	-1.15898	0.775198
Chr4	LOC_Os04g27800	LOC_Os04g27800_1	expressed protein	0.516143	0.561645	23.9855	70.1104	8.80744	44.9021	95.3914	3.78085e-08	43.9594	2.60242e-05	-2.05138	0.140733
Chr4	LOC_Os04g27810	LOC_Os04g27810_1	retrotransposon protein, putative, Ty3-gypsy subclass, expressed	3.51915	5.7441	51.0081	118.267	26.6475	90.6206	22.5291	6.66134e-16	12.5655	6.49018e-10	-1.69709	0.129371
Chr4	LOC_Os04g27850	LOC_Os04g27850_1	oxidoreductase, putative, expressed	22.5137	20.7402	39.3468	29.4747	29.6043	29.0821	2.01055	0.00603382	1.34962	0.177189	-1.41144	0.169722
Chr4	LOC_Os04g27950	LOC_Os04g27950_1	expressed protein	5.41403	7.85509	22.3276	39.7835	7.17382	9.51508	5.85016	2.1552e-07	1.25484	0.626115	-4.40411	3.1946e-06
Chr4	LOC_Os04g28010	LOC_Os04g28010_1	expressed protein	13.4098	14.1383	30.0587	27.1953	18.303	17.65	2.6172	0.000182582	1.30231	0.1903	-1.90409	0.00460965
Chr4	LOC_Os04g28250	LOC_Os04g28250_1	cysteine proteinase inhibitor precursor, putative, expressed	6.37209	6.09338	21.1511	25.8404	56.8378	45.6913	4.71888	7.82988e-06	8.17444	4.44089e-16	1.83152	0.0183534
Chr4	LOC_Os04g30420	LOC_Os04g30420_1	dehydrogenase, putative, expressed	6.49884	7.94023	23.8425	25.6973	17.0235	23.0115	4.31472	3.7545e-07	2.76073	0.000115102	-1.4831	0.125996
Chr4	LOC_Os04g30760	LOC_Os04g30760_1	3-oxoacyl-reductase, chloroplast precursor, putative, expressed	46.1462	45.6601	103.423	86.2767	76.2258	77.4272	2.61221	6.18515e-05	1.66651	0.00473798	-1.48504	0.0901673
Chr4	LOC_Os04g30890	LOC_Os04g30890_1	MYB family transcription factor, putative, expressed	10.4859	10.7045	31.457	31.2172	17.6394	20.9404	3.70428	1.69357e-07	1.80782	0.0238626	-1.94101	0.00541792
Chr4	LOC_Os04g31070	LOC_Os04g31070_1	acyl-desaturase, chloroplast precursor, putative, expressed	50.6258	61.4257	182.593	252.616	96.5651	94.5668	4.86831	5.4653e-09	1.70633	0.00272001	-2.70265	0.000101941
Chr4	LOC_Os04g31120	LOC_Os04g31120_1	OsFBK14 - F-box domain and kelch repeat containing protein, expressed	17.7204	21.934	72.0545	22.7334	6.14211	16.1011	3.12114	0.000425142	-1.78791	0.0337542	-5.28856	2.64559e-06
Chr4	LOC_Os04g31120	LOC_Os04g31120_2	OsFBK14 - F-box domain and kelch repeat containing protein, expressed	14.1712	12.9897	45.3397	28.2368	13.8479	11.9032	3.44799	8.1131e-06	-1.05759	0.807272	-3.463	1.2856e-06
Chr4	LOC_Os04g31120	LOC_Os04g31120_3	OsFBK14 - F-box domain and kelch repeat containing protein, expressed	3.22706	6.32079	10.7117	9.09167	2.50302	4.696	2.65774	0.00308272	-1.31915	0.460583	-3.3203	0.000204572
Chr4	LOC_Os04g31120	LOC_Os04g31120_5	OsFBK14 - F-box domain and kelch repeat containing protein, expressed	6.22666	5.39538	15.0547	8.779	3.1154	4.50295	2.61001	0.000354179	-1.54145	0.118281	-3.80895	3.09453e-06
Chr4	LOC_Os04g31340	LOC_Os04g31340_1	CBS domain containing membrane protein, putative, expressed	34.9068	37.677	146.89	124.587	61.3109	58.4974	4.7374	2.6374e-10	1.64793	0.00817004	-2.7246	2.20619e-05
Chr4	LOC_Os04g31610	LOC_Os04g31610_1	OsFBO3 - F-box and other domain containing protein, expressed	0.640098	0.232176	6.96429	7.51402	2.16177	2.35117	19.8258	1.49341e-06	4.92018	0.035064	-3.81399	0.00491704
Chr4	LOC_Os04g31710	LOC_Os04g31710_1	expressed protein	0	0.151992	6.18182	4.07572	1.04276	0	71.3033	0.000156443	5.9531	0.160576	-11.1622	0.00170317
Chr4	LOC_Os04g32030	LOC_Os04g32030_1	heavy metal-associated domain containing protein, expressed	26.2169	38.7246	72.2432	56.5698	24.5583	36.8852	2.53682	0.000144783	-1.05514	0.797412	-2.53402	0.00014854
Chr4	LOC_Os04g32050	LOC_Os04g32050_1	transposon protein, putative, unclassified, expressed	60.5155	65.5578	155.489	102.227	76.587	83.2973	2.61129	0.000768535	1.26423	0.202115	-1.95588	0.0133377
Chr4	LOC_Os04g32330	LOC_Os04g32330_1	dihydrolipoyllysine-residue succinyltransferase component of 2-oxoglutarate dehydrogenase complex, mitochondrial precursor, putative, expressed	29.358	29.7043	59.0772	66.8529	48.7964	53.9679	2.67577	1.66456e-05	1.73104	0.0042385	-1.46447	0.0857571
Chr4	LOC_Os04g32480	LOC_Os04g32480_1	zinc-finger protein, putative, expressed	0.674626	0.550575	14.3689	22.2307	7.015	14.6724	36.0068	2.63349e-10	16.9031	4.28622e-06	-2.01034	0.0474202
Chr4	LOC_Os04g32620	LOC_Os04g32620_1	ethylene-responsive transcription factor ERF114, putative, expressed	1.17998	1.5133	44.5298	27.774	12.5396	10.0698	34.3371	0	8.39274	1.11022e-16	-3.87731	1.42539e-07
Chr4	LOC_Os04g32670	LOC_Os04g32670_1	exostosin family domain containing protein, expressed	11.1036	13.3972	35.3926	26.5126	15.094	14.4144	3.2177	2.69479e-06	1.20544	0.345704	-2.52932	7.47287e-05
Chr4	LOC_Os04g32790	LOC_Os04g32790_1	AP2 domain containing protein, expressed	0	0	3.43984	9.0369	1.84203	2.27054	512.328	0.0027566	133.191	0.019707	-3.55512	0.0164563
Chr4	LOC_Os04g32850	LOC_Os04g32850_3	basic proline-rich protein, putative, expressed	0.833057	1.51083	4.9159	5.44838	2.22113	1.61049	5.54824	0.00380741	1.64932	0.496883	-3.18528	0.0511704
Chr4	LOC_Os04g32920	LOC_Os04g32920_1	potassium transporter, putative, expressed	0	0	1.62797	3.43679	0	0	459.73	0.00329027	#N/A	#N/A	-422.053	0.00423742
Chr4	LOC_Os04g32980	LOC_Os04g32980_1	protein binding protein, putative, expressed	10.9664	11.4811	41.0891	31.7652	16.2144	10.1185	4.11205	2.44077e-08	1.17347	0.5252	-3.32476	6.27132e-06
Chr4	LOC_Os04g33080	LOC_Os04g33080_1	protein phosphatase 2C, putative, expressed	36.2704	30.7355	64.6713	70.6372	47.5779	37.6005	2.52576	0.000129722	1.26387	0.230032	-1.89372	0.00566782
Chr4	LOC_Os04g33150	LOC_Os04g33150_1	desiccation-related protein PCC13-62 precursor, putative, expressed	0	0.271764	6.21743	5.90536	1.46495	1.15876	51.8906	1.00745e-05	9.05588	0.0282815	-5.41177	0.00302097
Chr4	LOC_Os04g33240	LOC_Os04g33240_1	sex determination protein tasselseed-2, putative, expressed	1.53672	5.51824	15.1326	13.9161	25.0753	25.3115	5.30867	0.000351445	7.23836	5.36059e-09	1.45838	0.197864
Chr4	LOC_Os04g33280	LOC_Os04g33280_3	expressed protein	8.83497	13.3656	24.0808	30.8969	15.9722	13.2475	3.13329	1.56264e-05	1.32446	0.284653	-2.2396	0.00173293
Chr4	LOC_Os04g33300	LOC_Os04g33300_1	amino acid kinase, putative, expressed	18.1513	16.3715	40.5963	35.9412	31.7807	27.3594	2.78693	3.4017e-05	1.70604	0.00753726	-1.54882	0.0638487
Chr4	LOC_Os04g33440	LOC_Os04g33440_2	DNA-binding protein S1FA, putative, expressed	42.8473	45.1344	82.0442	63.7828	41.3147	37.2185	2.09944	0.00337906	-1.12105	0.594399	-2.23284	0.00115021
Chr4	LOC_Os04g33640	LOC_Os04g33640_2	glycosyl hydrolases family 17, putative, expressed	3.62424	3.21002	7.18072	16.2828	5.39336	15.9357	4.21644	7.54817e-05	3.08348	0.00282474	-1.29498	0.487827
Chr4	LOC_Os04g33820	LOC_Os04g33820_1	OsFBX132 - F-box domain containing protein, expressed	0.250323	0.544783	28.3893	12.2158	10.2783	8.56562	64.2644	7.68274e-14	23.1251	3.3842e-07	-2.63274	0.00589819
Chr4	LOC_Os04g33870	LOC_Os04g33870_1	DUF623 domain containing protein, expressed	0	0.139306	1.98305	1.28812	0.546131	0.445485	24.5468	0.00633355	6.12002	0.134055	-3.77987	0.0817458
Chr4	LOC_Os04g33880	LOC_Os04g33880_1	HVA22, putative, expressed	15.1202	16.6381	40.6024	21.8805	20.293	17.1444	2.52	0.00446252	1.18039	0.525891	-2.02725	0.0285406
Chr4	LOC_Os04g33920	LOC_Os04g33920_1	LTPL102 - Protease inhibitor/seed storage/LTP family protein precursor, expressed	0.302484	0	59.4059	34.0878	5.96806	2.8069	337.186	2.44249e-15	24.8328	0.000785045	-12.8281	6.00631e-14
Chr4	LOC_Os04g34010	LOC_Os04g34010_1	aluminum-activated malate transporter, putative, expressed	0.187418	0.509851	9.64258	10.5603	4.29743	1.95654	35.8268	1.96965e-10	8.87002	0.00430136	-3.80374	0.000890426
Chr4	LOC_Os04g34170	LOC_Os04g34170_1	retrotransposon protein, putative, unclassified, expressed	0	0	6.49968	6.54728	2.02408	1.15313	693.597	0.00152742	132.95	0.0197261	-4.80568	0.001133
Chr4	LOC_Os04g34170	LOC_Os04g34170_3	retrotransposon protein, putative, unclassified, expressed	12.2387	16.4175	300.597	357.544	154.718	83.2189	28.9522	0	8.32611	0	-3.28639	2.09444e-05
Chr4	LOC_Os04g34600	LOC_Os04g34600_1	abscisic stress-ripening, putative, expressed	19.9343	21.384	114.817	227.32	44.48	47.7212	10.2324	0	2.22267	6.4184e-05	-4.35862	3.58845e-09
[truncated: 2,518 more rows]

## Sheet: Group2
Chromosome	locus	model	annotation	Control #1 (RPKM)	Control #2 (RPKM)	Dehydration #1 (RPKM)	Dehydration #2 (RPKM)	Rehydration #1 (RPKM)	Rehydration #2 (RPKM)	Dehydration vs. Control (Fold change)	Dehydration vs. Control (P-value)	Rehydration vs. Control (Fold change)	Rehydration vs. Control (P-value)	Rehydration vs.Dehydration (Fold change)	Rehydration vs.Dehydration (P-value)
Chr12	LOC_Os12g44340	LOC_Os12g44340_1	ATMAP70 protein, putative, expressed	8.93702	10.9218	2.51011	3.73527	7.69836	6.85777	-2.50361	0.00548957	-1.36014	0.250274	1.94332	0.0675107
Chr12	LOC_Os12g44230	LOC_Os12g44230_1	expressed protein	9.29999	16.364	2.04339	3.45101	25.394	19.9682	-3.67771	0.000192838	1.78094	0.00656811	6.89793	5.03253e-12
Chr12	LOC_Os12g43660	LOC_Os12g43660_1	receptor-like protein kinase HAIKU2 precursor, putative, expressed	2.158	1.39896	0.304814	0.230996	0.342778	0.639104	-5.27465	0.00864888	-3.67077	0.0251758	1.51508	0.573653
Chr12	LOC_Os12g43600	LOC_Os12g43600_1	RNA recognition motif containing protein, expressed	1344.52	1182.53	416.415	399.889	1456.01	1161.22	-2.46344	0.00154364	1.03005	0.878247	2.6765	0.000221578
Chr12	LOC_Os12g43510	LOC_Os12g43510_1	expressed protein	7.9601	10.6108	0	0.600701	7.42825	11.3107	-21.7084	0.000158641	1.00323	0.994368	23.0398	0.000125065
Chr12	LOC_Os12g43363	LOC_Os12g43363_2	fatty acid hydroxylase, putative, expressed	1.6854	8.43632	0	0	1.55781	5.0829	-265.779	0.00789945	-1.49614	0.49232	183.084	0.0132715
Chr12	LOC_Os12g43363	LOC_Os12g43363_1	fatty acid hydroxylase, putative, expressed	9.56382	11.2742	0.755845	0.458238	3.03565	1.98097	-13.5101	1.24449e-06	-4.10028	0.00035147	3.47641	0.0880001
Chr12	LOC_Os12g42884	LOC_Os12g42884_2	5-methyltetrahydropteroyltriglutamate--homocysteine methyltransferase, putative, expressed	116.429	130.083	27.6412	44.9904	70.4539	75.9575	-2.72179	0.000275373	-1.68762	0.00416032	1.7034	0.0250048
Chr12	LOC_Os12g42876	LOC_Os12g42876_1	5-methyltetrahydropteroyltriglutamate--homocysteine methyltransferase, putative, expressed	182.228	236.045	42.2169	85.9546	102.335	128.103	-2.62825	0.0010413	-1.81462	0.0018009	1.53007	0.113286
Chr12	LOC_Os12g42430	LOC_Os12g42430_1	IQ calmodulin-binding motif domain containing protein, expressed	13.6721	19.7102	4.81765	5.95832	8.35869	9.39409	-2.44323	0.0039233	-1.87567	0.0100053	1.3739	0.351854
Chr12	LOC_Os12g42210	LOC_Os12g42210_1	OsDegp15 - Putative Deg protease homologue, expressed	22.5529	16.9154	2.11471	2.30771	15.4915	10.937	-7.11512	9.17559e-08	-1.50215	0.147027	4.99795	0.000249637
Chr12	LOC_Os12g42090	LOC_Os12g42090_2	methyltransferase domain containing protein, putative, expressed	174.67	142.706	17.1325	29.2602	131.205	120.469	-5.52907	6.46533e-11	-1.27008	0.201295	4.58089	2.50316e-10
Chr12	LOC_Os12g41910	LOC_Os12g41910_1	BTBN25 - Bric-a-Brac, Tramtrack, Broad Complex BTB domain with non-phototropic hypocotyl 3 NPH3 and coiled-coil domains, expressed	1.81039	4.06708	0.129232	0.470089	1.68165	2.23543	-7.45717	0.00236488	-1.48572	0.427425	5.20776	0.0135342
Chr12	LOC_Os12g41860	LOC_Os12g41860_1	START domain containing protein, expressed	5.61882	6.84338	1.14072	1.08922	3.35358	3.34844	-4.42947	0.000101317	-1.85686	0.0254529	2.51816	0.0610384
Chr12	LOC_Os12g41715	LOC_Os12g41715_1	DEAD-box ATP-dependent RNA helicase, putative, expressed	13.289	16.1882	3.64336	6.50814	16.4303	14.3914	-2.30081	0.00312436	1.04839	0.804992	2.54885	0.00062224
Chr12	LOC_Os12g41690	LOC_Os12g41690_1	membrane associated DUF588 domain containing protein, putative, expressed	4.66634	7.34932	0.543478	0.370675	2.35735	4.13072	-10.1555	0.000559004	-1.85338	0.225836	5.77564	0.0237403
Chr12	LOC_Os12g41600	LOC_Os12g41600_1	OsSAUR57 - Auxin-responsive SAUR gene family member, expressed	5.3356	11.8311	0	0.709063	4.18728	8.87477	-18.2216	7.04251e-06	-1.30441	0.482402	14.8057	6.93079e-05
Chr12	LOC_Os12g41590	LOC_Os12g41590_1	oxidoreductase, short chain dehydrogenase/reductase family domain containing protein, expressed	15.2112	20.2153	0.689766	2.63452	9.30809	18.0779	-8.19607	2.07932e-07	-1.29607	0.378904	6.89008	7.96609e-05
Chr12	LOC_Os12g41560	LOC_Os12g41560_1	expressed protein	7.66324	8.33882	0.687482	1.04198	4.96996	4.68469	-7.21095	0.000201387	-1.65675	0.174143	4.59317	0.0124483
Chr12	LOC_Os12g41430	LOC_Os12g41430_2	expressed protein	9.12758	7.75957	1.97249	3.08527	7.75721	8.18872	-2.65139	0.00492999	-1.06758	0.796609	2.61469	0.00944512
Chr12	LOC_Os12g41430	LOC_Os12g41430_1	expressed protein	7.63008	8.06995	1.34129	2.15251	7.52906	8.93315	-3.53485	0.000918411	1.04241	0.869389	3.88937	0.000533215
Chr12	LOC_Os12g41140	LOC_Os12g41140_2	expressed protein	3.53648	7.39269	0.823771	0.468206	1.98508	4.1021	-6.55295	0.00148762	-1.78429	0.239855	3.87988	0.0418188
Chr12	LOC_Os12g41090	LOC_Os12g41090_1	CAMK_KIN1/SNF1/Nim1_like.38 - CAMK includes calcium/calmodulin depedent protein kinases, expressed	2.22719	5.07789	0.117346	0	2.4884	2.33737	-40.9888	0.0011232	-1.49191	0.476379	29.085	0.00291214
Chr12	LOC_Os12g41060	LOC_Os12g41060_1	AP2 domain containing protein, expressed	2.12629	4.54484	0	0	0	0.176169	-263.278	0.00747748	-34.8836	6.87348e-05	7.7462	0.33243
Chr12	LOC_Os12g40920	LOC_Os12g40920_1	bZIP transcription factor domain containing protein, expressed	2.99377	5.88892	0.509606	0.579288	0	1.06849	-6.25248	0.00490657	-8.19419	0.00491822	-1.24052	0.828483
Chr12	LOC_Os12g40900	LOC_Os12g40900_1	OsIAA31 - Auxin-responsive Aux/IAA gene family member, expressed	10.0052	15.7865	1.21772	4.73156	2.13411	4.29402	-3.47719	0.00203884	-4.00934	6.29124e-05	-1.08455	0.889878
Chr12	LOC_Os12g40840	LOC_Os12g40840_3	expressed protein	2.69851	3.39521	0	0.593951	1.16917	0.978158	-7.55159	0.00835679	-2.80512	0.0688935	2.83968	0.206847
Chr12	LOC_Os12g40840	LOC_Os12g40840_2	expressed protein	162.69	156.312	34.0334	53.0565	119.391	128.032	-2.94136	1.65438e-05	-1.29595	0.150462	2.3935	0.000202037
Chr12	LOC_Os12g39980	LOC_Os12g39980_1	kinesin motor domain containing protein, putative, expressed	0.395355	1.3316	0	0.0378858	0.261018	0.109188	-30.7664	0.000191505	-4.50371	0.0149773	7.16827	0.0602331
Chr12	LOC_Os12g39830	LOC_Os12g39830_1	cyclin, putative, expressed	0.858421	2.8957	0.0949795	0.0863733	0.823954	0.0995717	-14.4293	0.00705123	-3.8659	0.0910518	3.95256	0.194878
Chr12	LOC_Os12g39640	LOC_Os12g39640_1	MYB family transcription factor, putative, expressed	11.1909	8.96079	1.40175	3.93043	5.29197	4.77595	-3.0327	0.00907587	-2.0114	0.04456	1.58241	0.378153
Chr12	LOC_Os12g39440	LOC_Os12g39440_2	expressed protein	11.9381	11.7533	2.83045	1.85899	11.2162	7.91282	-4.05092	0.002905	-1.23453	0.527457	3.43663	0.0162475
Chr12	LOC_Os12g39380	LOC_Os12g39380_1	BTBN24 - Bric-a-Brac, Tramtrack, Broad Complex BTB domain with non-phototropic hypocotyl 3 NPH3 domain, expressed	18.0944	21.647	4.56606	7.71907	11.2287	12.1512	-2.56571	4.30432e-05	-1.70183	0.00624526	1.59378	0.0929629
Chr12	LOC_Os12g39370	LOC_Os12g39370_2	expressed protein	29.1572	15.5486	1.28188	4.46864	22.2409	10.303	-6.31765	8.06415e-05	-1.38941	0.30958	4.79158	0.00155911
Chr12	LOC_Os12g39370	LOC_Os12g39370_1	expressed protein	53.7357	51.3512	10.6715	14.9034	52.3496	56.1371	-3.26014	6.71982e-06	1.02635	0.890597	3.53111	1.48155e-06
Chr12	LOC_Os12g39360	LOC_Os12g39360_1	aspartic proteinase nepenthesin precursor, putative, expressed	19.9624	3.33684	0.59875	0.181499	0.897763	0.557955	-23.6341	9.6578e-09	-16.277	1.1967e-09	1.58733	0.534181
Chr12	LOC_Os12g39160	LOC_Os12g39160_1	expressed protein	3.50337	5.21263	0.316431	0.647458	2.13505	2.23918	-6.93746	0.000823579	-1.9811	0.132152	3.69414	0.0382814
Chr12	LOC_Os12g38870	LOC_Os12g38870_2	expressed protein	3.92785	3.05294	0	0	0	0	-457.146	0.00299908	-559.032	0.00239957	#N/A	#N/A
Chr12	LOC_Os12g38750	LOC_Os12g38750_2	nucleotide pyrophosphatase/phosphodiesterase, putative, expressed	2.93342	7.82047	0.324567	0.295157	2.581	2.72208	-13.1629	2.80187e-05	-1.99724	0.102346	7.00319	0.00453697
Chr12	LOC_Os12g38730	LOC_Os12g38730_1	expressed protein	14.6219	11.6048	1.1874	1.48474	7.72559	4.12343	-7.8094	4.75203e-09	-2.22057	0.00489142	3.71479	0.00453749
Chr12	LOC_Os12g38640	LOC_Os12g38640_1	expressed protein	260.96	239.316	31.7231	56.4881	177.608	195.559	-4.57399	3.80062e-09	-1.34867	0.105559	3.57511	6.34652e-08
Chr12	LOC_Os12g38360	LOC_Os12g38360_1	RALFL31 - Rapid ALkalinization Factor RALF family protein precursor, expressed	29.8415	27.7134	4.26957	3.8827	17.8335	31.332	-5.62281	3.81482e-05	-1.18171	0.543415	4.99845	0.000550693
Chr12	LOC_Os12g38040	LOC_Os12g38040_1	metallothionein family protein, expressed	1.30707	1.50132	0	0.146129	1.47143	1.51612	-13.0879	0.00872046	1.0619	0.924738	14.6285	0.00533028
Chr12	LOC_Os12g37970	LOC_Os12g37970_3	MYB family transcription factor, putative, expressed	10.8692	21.5604	2.63072	6.72136	1.93199	4.20254	-2.75452	0.0078102	-5.25185	5.09295e-06	-1.7998	0.294868
Chr12	LOC_Os12g37840	LOC_Os12g37840_1	boron transporter protein, putative, expressed	14.2578	15.8901	2.09915	2.60311	4.29199	3.00088	-5.07338	1.56549e-08	-4.10419	1.07826e-08	1.30467	0.532724
Chr12	LOC_Os12g37710	LOC_Os12g37710_1	PsbP, putative, expressed	35.2009	30.5535	1.94168	8.93259	36.8812	34.7243	-4.97403	2.85345e-06	1.08264	0.677267	5.67444	2.15186e-07
Chr12	LOC_Os12g37650	LOC_Os12g37650_1	DUF538 domain containing protein, putative, expressed	202.078	283.571	1.59478	30.0207	122.208	250.616	-12.7784	6.05741e-08	-1.30188	0.25494	10.3641	6.75078e-07
Chr12	LOC_Os12g37610	LOC_Os12g37610_1	ribosomal protein S6, putative, expressed	59.8608	54.3621	13.4101	19.1848	71.4078	61.2056	-2.79491	2.0913e-06	1.15611	0.448221	3.40694	7.25675e-07
Chr12	LOC_Os12g37530	LOC_Os12g37530_1	expressed protein	35.5014	33.4752	0.234743	0.498102	20.7412	13.6991	-72.3302	0	-2.00677	0.000658774	38.1645	1.11022e-16
Chr12	LOC_Os12g37510	LOC_Os12g37510_1	UDP-glucoronosyl and UDP-glucosyl transferase domain containing protein, expressed	10.6975	17.7976	0.880381	1.33435	3.58296	2.56374	-10.0081	2.86759e-09	-4.57596	2.81675e-07	2.31081	0.159348
Chr12	LOC_Os12g37400	LOC_Os12g37400_1	MCM7 - Putative minichromosome maintenance MCM complex subunit 7, expressed	0.91033	1.58493	0.134297	0	0.647243	0.492767	-13.7872	0.00854703	-2.14334	0.275424	6.77109	0.0585587
Chr12	LOC_Os12g37370	LOC_Os12g37370_1	DNA-directed RNA polymerase II subunit RPB9, putative, expressed	14.8292	21.5801	2.96524	4.8538	11.6233	13.6779	-3.64082	0.00112636	-1.43658	0.234489	2.67025	0.0333495
Chr12	LOC_Os12g36870	LOC_Os12g36870_1	uncharacterized glycosyltransferase, putative, expressed	6.04155	4.09059	0.148548	0.405263	2.72051	2.95887	-13.6604	0.000735747	-1.80263	0.271668	7.96358	0.01364
Chr12	LOC_Os12g36830	LOC_Os12g36830_1	pathogenesis-related Bet v I family protein, putative, expressed	104.286	131.999	47.0762	44.4501	114.697	173.048	-2.04525	0.00187708	1.21672	0.311004	2.61662	4.39611e-05
Chr12	LOC_Os12g36810	LOC_Os12g36810_1	polygalacturonase, putative, expressed	4.66999	11.1985	0	0.174033	2.8592	3.10971	-61.3884	6.83468e-07	-2.62208	0.0180958	24.4488	0.000472142
Chr12	LOC_Os12g36580	LOC_Os12g36580_1	transposon protein, putative, CACTA, En/Spm sub-class, expressed	2.44183	3.48744	0.168859	0.66542	2.33293	1.82924	-5.41492	0.00438794	-1.41095	0.416874	4.04885	0.0307016
Chr12	LOC_Os12g36400	LOC_Os12g36400_1	transposon protein, putative, Pong sub-class, expressed	98.3332	89.1684	29.4667	44.4113	84.6127	103.907	-2.0336	0.00584775	-1.00171	0.992912	2.14085	0.00129614
Chr12	LOC_Os12g36060	LOC_Os12g36060_1	expressed protein	39.4624	30.427	9.98009	12.2523	33.1882	22.4946	-2.51525	0.00529445	-1.26212	0.390271	2.10364	0.0265331
Chr12	LOC_Os12g35630	LOC_Os12g35630_3	elongation factor TS family protein, expressed	12.6973	8.8684	0	1.54499	10.2035	8.35737	-11.6981	1.16217e-06	-1.17236	0.536327	10.4992	2.30661e-06
Chr12	LOC_Os12g35630	LOC_Os12g35630_1	elongation factor TS family protein, expressed	70.6625	50.7777	3.14969	6.85255	66.2919	46.1023	-9.90007	3.33067e-16	-1.08995	0.682073	9.56996	1.11022e-16
Chr12	LOC_Os12g35590	LOC_Os12g35590_1	expressed protein	10.4695	17.6918	2.72562	4.46157	7.35621	10.8581	-3.07435	0.00387757	-1.54064	0.143952	2.10014	0.0834906
Chr12	LOC_Os12g34890	LOC_Os12g34890_1	acyl carrier protein, putative, expressed	91.5238	61.5368	17.0835	14.0381	92.2533	60.2017	-3.92928	1.84532e-08	-1.01356	0.951614	4.08822	9.11921e-08
Chr12	LOC_Os12g34860	LOC_Os12g34860_1	phenylalanyl-tRNA synthetase, putative, expressed	51.3507	39.3988	13.5237	18.4862	47.3049	37.8069	-2.2812	0.000784542	-1.07445	0.711731	2.23555	0.000731386
Chr12	LOC_Os12g34500	LOC_Os12g34500_1	expressed protein	13.8616	10.5795	0.319522	1.06542	13.0381	8.37428	-13.7223	1.3443e-08	-1.14779	0.614261	12.6473	5.40572e-07
Chr12	LOC_Os12g33610	LOC_Os12g33610_1	phenylalanine ammonia-lyase, putative, expressed	66.9063	119.019	11.881	9.69633	50.3599	36.7277	-6.71926	3.42393e-13	-2.11787	0.00038016	3.36484	3.61347e-07
Chr12	LOC_Os12g33150	LOC_Os12g33150_1	expressed protein	281.272	76.6645	42.5742	63.8005	111.552	110.639	-2.77498	0.00423123	-1.65107	0.100836	1.74046	0.0487254
Chr12	LOC_Os12g33120	LOC_Os12g33120_1	expressed protein	1883.81	1332.5	389.713	556.995	930.333	946.502	-2.74904	0.000708686	-1.73116	0.00627556	1.67077	0.0483888
Chr12	LOC_Os12g33080	LOC_Os12g33080_1	2-oxoglutarate/malate translocator, chloroplast precursor, putative, expressed	21.5068	18.6	5.23868	7.99384	22.3378	21.0371	-2.42126	0.00141324	1.07521	0.707085	2.7312	0.000159465
Chr12	LOC_Os12g32710	LOC_Os12g32710_1	NB-ARC domain containing protein, expressed	1.42462	1.88932	0.197033	0.0447949	0.474799	0.722958	-10.7241	0.00163806	-2.76673	0.0712778	4.08703	0.0898263
Chr12	LOC_Os12g32620	LOC_Os12g32620_1	OsWLIM1 - LIM domain protein, putative actin-binding protein and transcription factor, expressed	13.0195	24.8791	0.878374	0.798784	6.7733	7.55092	-17.3782	6.93144e-09	-2.62168	0.00421748	7.02034	0.0027049
Chr12	LOC_Os12g32280	LOC_Os12g32280_1	SWIB/MDM2 domain containing protein, expressed	29.4933	23.4632	1.91957	4.98753	22.7319	19.8363	-6.04019	3.60186e-05	-1.25129	0.419736	5.0498	0.000373581
Chr12	LOC_Os12g31540	LOC_Os12g31540_1	expressed protein	4.6862	8.35722	0.288056	1.70271	5.69196	10.1165	-5.06183	0.00902641	1.21503	0.637402	6.53457	0.0018844
Chr12	LOC_Os12g31470	LOC_Os12g31470_1	retrotransposon protein, putative, unclassified, expressed	1.72204	2.62339	0.353848	0.544561	1.25935	1.0558	-3.7791	0.00304987	-1.86037	0.090441	2.14319	0.13801
Chr12	LOC_Os12g31460	LOC_Os12g31460_1	heat shock protein DnaJ, putative, expressed	133.425	94.4547	1.50066	12.7939	63.8258	67.0582	-13.3063	5.68429e-11	-1.75897	0.0051211	7.96389	2.32672e-08
Chr12	LOC_Os12g31000	LOC_Os12g31000_1	pumilio-family RNA binding repeat domain containing protein, expressed	10.2728	6.24935	0.178996	0.0813886	4.65841	5.81717	-48.0691	3.97313e-08	-1.59962	0.154123	31.6387	3.65768e-06
Chr12	LOC_Os12g29990	LOC_Os12g29990_1	O-sialoglycoprotein endopeptidase, putative, expressed	18.6075	13.532	4.38262	1.85372	12.9679	10.8986	-4.05718	0.000175482	-1.35745	0.2123	3.15599	0.00300803
Chr12	LOC_Os12g29570	LOC_Os12g29570_2	expressed protein	7.66054	6.91001	0.223052	0.304261	1.82749	4.5598	-20.9647	3.23039e-06	-2.30857	0.0457777	9.60209	0.0038228
Chr12	LOC_Os12g29570	LOC_Os12g29570_1	expressed protein	72.4337	57.2716	3.45944	10.2244	24.7312	35.3604	-7.62698	6.53842e-09	-2.18145	0.00191556	3.68868	0.00203876
Chr12	LOC_Os12g29520	LOC_Os12g29520_4	auxin response factor, putative, expressed	2.29119	13.7858	0.248537	0.0452034	0.814518	0.416886	-39.9138	1.60813e-09	-12.5909	2.14613e-08	3.51741	0.123949
Chr12	LOC_Os12g28100	LOC_Os12g28100_1	NBS-LRR disease resistance protein, putative, expressed	3.14657	10.4275	1.02863	1.72693	2.8982	2.6959	-3.84852	0.000610752	-2.38334	0.00970206	1.68689	0.219188
Chr12	LOC_Os12g27254	LOC_Os12g27254_1	transferase family protein, putative, expressed	33.6383	3.09873	1.08309	0.0895408	13.0973	0.206446	-24.4299	4.44428e-07	-2.83864	0.12948	8.99131	0.00912493
Chr12	LOC_Os12g27220	LOC_Os12g27220_1	transferase family protein, putative, expressed	39.0594	3.18771	0.40516	0	6.11834	0	-78.3487	2.0116e-08	-7.07421	0.0040974	11.4032	0.0266172
Chr12	LOC_Os12g26880	LOC_Os12g26880_1	plastocyanin-like domain containing protein, putative, expressed	14.197	17.1416	0.860723	0.391366	3.94083	7.66988	-19.5026	1.97142e-06	-2.72656	0.0144513	7.53802	0.00934833
Chr12	LOC_Os12g26850	LOC_Os12g26850_1	retrotransposon protein, putative, unclassified, expressed	6.76071	7.31214	0.906709	2.26752	3.84549	4.65769	-3.5218	0.000272051	-1.66374	0.0523195	2.24978	0.0419992
Chr12	LOC_Os12g26690	LOC_Os12g26690_1	expressed protein	2.99849	3.62537	0	0.335227	2.13192	3.47807	-13.4392	0.00793962	-1.19067	0.795956	11.8803	0.00928415
Chr12	LOC_Os12g25690	LOC_Os12g25690_1	UDP-glucose 6-dehydrogenase, putative, expressed	29.5532	39.9909	7.87024	11.6729	12.1919	18.1713	-2.81542	4.80579e-06	-2.29132	0.000101051	1.30179	0.380072
Chr12	LOC_Os12g25494	LOC_Os12g25494_1	transposon protein, putative, unclassified, expressed	4.29267	4.91439	0.5937	1.57472	2.76595	3.42323	-3.30227	0.00478351	-1.49426	0.180534	2.36954	0.0752333
Chr12	LOC_Os12g25490	LOC_Os12g25490_1	O-methyltransferase, putative, expressed	25.446	26.2249	0.541433	2.21568	3.78367	6.81133	-14.4036	2.62238e-11	-4.93685	5.336e-08	3.19552	0.0699916
Chr12	LOC_Os12g25180	LOC_Os12g25180_1	expressed protein	33.5585	24.1767	1.79251	2.79444	10.2434	8.45629	-10.0362	1.14071e-11	-3.10876	7.46859e-06	3.3883	0.00462725
Chr12	LOC_Os12g25170	LOC_Os12g25170_1	NB-ARC domain containing disease resistance protein, putative, expressed	9.73285	11.4987	2.15377	1.49228	2.86687	1.61279	-4.64925	9.52554e-05	-4.66626	3.91151e-05	1.04079	0.948243
Chr12	LOC_Os12g24800	LOC_Os12g24800_1	9-cis-epoxycarotenoid dioxygenase 1, chloroplast precursor, putative, expressed	2.11255	1.94513	0	0.0817546	0.779894	1.50796	-30.5192	0.00214831	-1.79933	0.370328	17.8411	0.0141687
Chr12	LOC_Os12g24320	LOC_Os12g24320_1	ATPase 3, putative, expressed	5.67157	4.86244	0.855719	0.605252	0.549883	0.697739	-5.7501	0.00166381	-8.40571	8.66072e-05	-1.38527	0.656328
Chr12	LOC_Os12g23280	LOC_Os12g23280_3	heavy metal-associated domain containing protein, expressed	10.2307	13.6901	2.75344	0	0	9.62188	-6.44433	0.00378398	-2.49137	0.163136	2.70482	0.330717
Chr12	LOC_Os12g23200	LOC_Os12g23200_2	photosystem I reaction center subunit XI, chloroplast precursor, putative, expressed	79.4237	8.86043	0.886163	0.134311	0	0.464504	-67.4342	3.88489e-12	-185.884	2.12053e-13	-2.63139	0.357365
Chr12	LOC_Os12g23200	LOC_Os12g23200_1	photosystem I reaction center subunit XI, chloroplast precursor, putative, expressed	916.875	852.476	159.084	181.724	653.614	583.489	-4.14564	7.45714e-07	-1.43692	0.0522682	3.04378	1.79154e-05
Chr12	LOC_Os12g23180	LOC_Os12g23180_1	3-beta hydroxysteroid dehydrogenase/isomerase family protein, putative, expressed	767.948	614.785	54.6139	127.366	518.075	472.682	-6.21466	8.66335e-09	-1.40623	0.0765063	4.65752	1.22715e-07
Chr12	LOC_Os12g22110	LOC_Os12g22110_1	ABC-2 type transporter, putative, expressed	3.40492	4.11677	0.104649	0.0951664	1.7148	1.75533	-26.7873	0.000237647	-2.15942	0.159861	13.0559	0.00617609
Chr12	LOC_Os12g21940	LOC_Os12g21940_1	expressed protein	2.4603	2.75156	0.302465	0.206294	1.23907	2.45744	-7.9844	0.00246332	-1.42877	0.490445	5.90247	0.0211843
Chr12	LOC_Os12g21784	LOC_Os12g21784_1	expressed protein	18.8979	12.8093	1.34334	3.45241	15.144	13.4706	-5.38296	1.17099e-07	-1.11955	0.593471	5.03507	2.29251e-07
Chr12	LOC_Os12g19530	LOC_Os12g19530_2	ATP-binding region, ATPase-like domain-containing protein, putative, expressed	34.719	32.5612	5.00735	6.04886	20.2428	18.7257	-4.84606	4.79667e-10	-1.7326	0.00430126	2.95063	4.23072e-05
Chr12	LOC_Os12g19470	LOC_Os12g19470_2	ribulose bisphosphate carboxylase small chain, chloroplast precursor, putative, expressed	1249.4	921.956	15.9408	86.6777	1158.21	876.271	-17.6679	1.74083e-13	-1.07647	0.724596	17.2975	1.12133e-14
Chr12	LOC_Os12g19470	LOC_Os12g19470_1	ribulose bisphosphate carboxylase small chain, chloroplast precursor, putative, expressed	244.184	165.579	3.05188	12.7203	170.373	185.923	-21.547	0	-1.16294	0.46499	19.4957	0
Chr12	LOC_Os12g19381	LOC_Os12g19381_1	ribulose bisphosphate carboxylase small chain, chloroplast precursor, putative, expressed	5557.71	4220.58	184.421	551.973	5019.3	3719.88	-10.9493	1.52756e-12	-1.12789	0.56457	10.2331	2.99205e-13
Chr12	LOC_Os12g18770	LOC_Os12g18770_1	oxysterol-binding protein, putative, expressed	10.0742	10.7089	0.966464	1.582	4.40944	4.12031	-6.40448	3.89747e-08	-2.43652	0.00100598	2.77454	0.0226686
Chr12	LOC_Os12g17910	LOC_Os12g17910_1	T-complex protein, putative, expressed	185.899	152.386	8.68381	14.7875	208.683	150.657	-11.6229	0	1.05543	0.790313	12.9441	0
Chr12	LOC_Os12g17830	LOC_Os12g17830_1	expressed protein	49.8186	38.5541	8.75576	13.7532	41.2392	37.7595	-3.14986	0.000102425	-1.12743	0.566467	2.92233	0.000618981
Chr12	LOC_Os12g17600	LOC_Os12g17600_2	ribulose bisphosphate carboxylase small chain, chloroplast precursor, putative, expressed	22.7894	16.9762	0.338459	3.3857	20.5531	18.096	-8.71488	7.70307e-06	-1.0372	0.893705	8.82595	5.84199e-06
Chr12	LOC_Os12g17600	LOC_Os12g17600_1	ribulose bisphosphate carboxylase small chain, chloroplast precursor, putative, expressed	8766.56	6008.36	201.738	702.835	6620.13	5146.8	-13.549	1.89626e-13	-1.26823	0.268223	11.2545	2.40585e-13
Chr12	LOC_Os12g17320	LOC_Os12g17320_1	polyprenyl synthetase, putative, expressed	44.4841	47.5515	3.66731	8.24976	31.9072	29.7452	-6.1835	5.05862e-11	-1.49438	0.0313511	4.36697	4.42935e-08
Chr12	LOC_Os12g16690	LOC_Os12g16690_1	zinc finger, C3HC4 type domain containing protein, expressed	8.47894	6.25521	0.848043	1.3496	8.02099	6.61228	-5.34701	4.70957e-06	-1.0149	0.95252	5.53255	6.4458e-07
[truncated: 3,684 more rows]

## Sheet: Group3
Chromosome	locus	model	annotation	Control #1 (RPKM)	Control #2 (RPKM)	Dehydration #1 (RPKM)	Dehydration #2 (RPKM)	Rehydration #1 (RPKM)	Rehydration #2 (RPKM)	Dehydration vs. Control (Fold change)	Dehydration vs. Control (P-value)	Rehydration vs. Control (Fold change)	Rehydration vs. Control (P-value)	Rehydration vs.Dehydration (Fold change)	Rehydration vs.Dehydration (P-value)
[truncated: 1,755 more rows]

[truncated: 3 more sheets: Group4, Group5, Group6]
