# Supplementary material for: Comprehensive Analysis of Rice Seedling Transcriptome during Dehydration and Rehydration
Source: Int J Mol Sci. 2023 May 8;24(9):8439. doi: 10.3390/ijms24098439 (PMC10179524; doi:10.3390/ijms24098439)
Supplement: Supplementary file 1 [file ijms-24-08439-s001.zip › Supplementary Table S3_Park and Jeong.xlsx]

## Sheet: Group1
GO biological process	Number of reference genes (43658)	Nuber of genes in Group 1 (646)	Fold enrichment	P-value	FDR	Ratio
primary metabolic process (GO:0044238)	8798	213	1.64	4.01e-14	3.19e-11	0.02421
carbohydrate metabolic process (GO:0005975)	1038	48	3.13	1.62e-11	7.72e-09	0.0462428
xylan catabolic process (GO:0045493)	24	8	22.53	1.51e-08	4.25e-06	0.333333
cell wall macromolecule catabolic process (GO:0016998)	40	9	15.21	3.44e-08	8.66e-06	0.225
response to stimulus (GO:0050896)	3646	83	1.54	0.00011	0.0105	0.0227647
response to abscisic acid (GO:0009737)	155	9	3.92	0.000722	0.0472	0.0580645
photosynthesis (GO:0015979)	190	1	0.36	0.535	1	0.00526316
nitrogen compound metabolic process (GO:0006807)	7291	138	1.28	0.00245	0.116	0.0189274
cellular modified amino acid metabolic process (GO:0006575)	136	3	1.49	0.46	1	0.0220588
glutathione metabolic process (GO:0006749)	95	2	1.42	0.655	1	0.0210526
phosphorylation (GO:0016310)	1827	34	1.26	0.167	1	0.0186097

## Sheet: Group2
GO biological process	Number of reference genes (43658)	Nuber of genes in Group 2 (647)	Fold enrichment	P-value	FDR	Ratio
primary metabolic process (GO:0044238)	8798	213	1.63	4.32e-14	2.06e-11	0.02421
carbohydrate metabolic process (GO:0005975)	1038	26	1.69	0.0129	0.349	0.0250482
xylan catabolic process (GO:0045493)	24	0	< 0.01	1	1	0
cell wall macromolecule catabolic process (GO:0016998)	40	0	< 0.01	1	1	0
response to stimulus (GO:0050896)	3646	68	1.26	0.0534	0.757	0.0186506
response to abscisic acid (GO:0009737)	155	3	1.31	0.504	1	0.0193548
photosynthesis (GO:0015979)	190	20	7.1	4.96e-11	1.98e-08	0.105263
nitrogen compound metabolic process (GO:0006807)	7291	174	1.61	1.08e-10	3.97e-08	0.023865
cellular modified amino acid metabolic process (GO:0006575)	136	10	4.96	6.16e-05	0.00535	0.0735294
glutathione metabolic process (GO:0006749)	95	6	4.26	0.00373	0.157	0.0631579
phosphorylation (GO:0016310)	1827	44	1.63	0.00212	0.106	0.0240832

## Sheet: Group3
GO biological process	Number of reference genes (43658)	Nuber of genes in Group 3 (284)	Fold enrichment	P-value	FDR	Ratio
primary metabolic process (GO:0044238)	8798	79	1.38	0.00227	0.209	0.00897931
carbohydrate metabolic process (GO:0005975)	1038	19	2.81	6.89e-05	0.0219	0.0183044
xylan catabolic process (GO:0045493)	24	3	19.22	0.000697	0.111	0.125
cell wall macromolecule catabolic process (GO:0016998)	40	4	15.37	0.000189	0.0411	0.1
response to stimulus (GO:0050896)	3646	46	1.94	2.08e-05	0.0198	0.0126166
response to abscisic acid (GO:0009737)	155	6	5.95	0.000659	0.109	0.0387097
photosynthesis (GO:0015979)	190	1	0.81	1	1	0.00526316
nitrogen compound metabolic process (GO:0006807)	7291	52	1.1	0.473	1	0.00713208
cellular modified amino acid metabolic process (GO:0006575)	136	1	1.13	0.589	1	0.00735294
glutathione metabolic process (GO:0006749)	95	1	1.62	0.464	1	0.0105263
phosphorylation (GO:0016310)	1827	13	1.09	0.657	1	0.00711549

## Sheet: Group4
GO biological process	Number of reference genes (43658)	Nuber of genes in Group 4 (183)	Fold enrichment	P-value	FDR	Ratio
primary metabolic process (GO:0044238)	8798	43	1.17	0.268	1	0.00488747
carbohydrate metabolic process (GO:0005975)	1038	4	0.92	1	1	0.00385356
xylan catabolic process (GO:0045493)	24	0	< 0.01	1	1	0
cell wall macromolecule catabolic process (GO:0016998)	40	0	< 0.01	1	1	0
response to stimulus (GO:0050896)	3646	18	1.18	0.424	1	0.00493692
response to abscisic acid (GO:0009737)	155	0	< 0.01	1	1	0
photosynthesis (GO:0015979)	190	2	2.51	0.191	1	0.0105263
nitrogen compound metabolic process (GO:0006807)	7291	43	1.41	0.0171	1	0.00589768
cellular modified amino acid metabolic process (GO:0006575)	136	7	12.28	2.55e-06	0.00406	0.0514706
glutathione metabolic process (GO:0006749)	95	5	12.56	6.55e-05	0.0391	0.0526316
phosphorylation (GO:0016310)	1827	18	2.35	0.00114	0.419	0.00985222

## Sheet: Group5
GO biological process	Number of reference genes (43658)	Nuber of genes in Group 5 (464)	Fold enrichment	P-value	FDR	Ratio
primary metabolic process (GO:0044238)	8798	168	1.8	1.8e-15	4.52e-13	0.0190952
carbohydrate metabolic process (GO:0005975)	1038	17	1.54	0.0895	0.935	0.0163776
xylan catabolic process (GO:0045493)	24	0	< 0.01	1	1	0
cell wall macromolecule catabolic process (GO:0016998)	40	0	< 0.01	1	1	0
response to stimulus (GO:0050896)	3646	52	1.34	0.0347	0.55	0.0142622
response to abscisic acid (GO:0009737)	155	3	1.82	0.232	1	0.0193548
photosynthesis (GO:0015979)	190	20	9.9	1.31e-13	2.97e-11	0.105263
nitrogen compound metabolic process (GO:0006807)	7291	138	1.78	5.45e-12	1.13e-09	0.0189274
cellular modified amino acid metabolic process (GO:0006575)	136	9	6.23	2.5e-05	0.00244	0.0661765
glutathione metabolic process (GO:0006749)	95	4	3.96	0.0208	0.433	0.0421053
phosphorylation (GO:0016310)	1827	20	1.03	0.816	1	0.0109469

## Sheet: Group6
GO biological process	Number of reference genes (43658)	Nuber of genes in Group 6 (338)	Fold enrichment	P-value	FDR	Ratio
primary metabolic process (GO:0044238)	8798	107	1.57	8.01e-07	0.000273	0.0121619
carbohydrate metabolic process (GO:0005975)	1038	32	3.98	8.38e-11	1.33e-07	0.0308285
xylan catabolic process (GO:0045493)	24	7	37.67	3.33e-09	3.98e-06	0.291667
cell wall macromolecule catabolic process (GO:0016998)	40	7	22.6	7.17e-08	4.89e-05	0.175
response to stimulus (GO:0050896)	3646	48	1.7	0.000348	0.0449	0.0131651
response to abscisic acid (GO:0009737)	155	7	5.83	0.000274	0.0396	0.0451613
photosynthesis (GO:0015979)	190	1	0.68	1	1	0.00526316
nitrogen compound metabolic process (GO:0006807)	7291	61	1.08	0.51	1	0.00836648
cellular modified amino acid metabolic process (GO:0006575)	136	2	1.9	0.286	1	0.0147059
glutathione metabolic process (GO:0006749)	95	1	1.36	0.523	1	0.0105263
phosphorylation (GO:0016310)	1827	19	1.34	0.217	1	0.0103996
