# Supplementary material for: Comprehensive Analysis of Rice Seedling Transcriptome during Dehydration and Rehydration
Source: Int J Mol Sci. 2023 May 8;24(9):8439. doi: 10.3390/ijms24098439 (PMC10179524; doi:10.3390/ijms24098439)
Supplement: Supplementary file 1 [file ijms-24-08439-s001.zip › Supplementary Table S4_Park and Jeong.xlsx]

## Sheet: Cluster1
GO term	Ontology	Description	Number in cluster 1	Number in Reference	p-value	FDR	Ratio
GO:0009415	P	response to water	6	14	3.1e-05	0.00082	0.428571
GO:0044262	P	cellular carbohydrate metabolic process	42	385	2.3e-10	2.8e-07	0.109091
GO:0045449	P	regulation of transcription	90	1513	3.1e-07	3.2e-05	0.0594845
GO:0051171	P	regulation of nitrogen compound metabolic process	90	1520	3.7e-07	3.2e-05	0.0592105
GO:0015979	P	photosynthesis	0	115	1	1	0
GO:0055114	P	oxidation reduction	57	1351	0.054	0.57	0.042191
GO:0006468	P	protein amino acid phosphorylation	68	1570	0.024	0.28	0.0433121
GO:0006950	P	response to stress	18	873	0.99	1	0.0206186
GO:0006979	P	response to oxidative stress	0	174	1	1	0
GO:0006030	P	chitin metabolic process	0	26	1	1	0

## Sheet: Cluster2
GO term	Ontology	Description	Number in cluster 2	Number in Reference	p-value	FDR	Ratio
GO:0009415	P	response to water	0	14	1	1	0
GO:0044262	P	cellular carbohydrate metabolic process	19	385	0.0021	0.033	0.0493506
GO:0045449	P	regulation of transcription	68	1513	2e-07	1.5e-05	0.0449438
GO:0051171	P	regulation of nitrogen compound metabolic process	68	1520	2.3e-07	1.5e-05	0.0447368
GO:0015979	P	photosynthesis	0	115	1	1	0
GO:0055114	P	oxidation reduction	40	1351	0.066	0.57	0.0296077
GO:0006468	P	protein amino acid phosphorylation	49	1570	0.021	0.21	0.0312102
GO:0006950	P	response to stress	22	873	0.36	1	0.0252005
GO:0006979	P	response to oxidative stress	8	174	0.054	0.5	0.045977
GO:0006030	P	chitin metabolic process	0	26	1	1	0

## Sheet: Cluster3
GO term	Ontology	Description	Number in cluster 3	Number in Reference	p-value	FDR	Ratio
GO:0009415	P	response to water	0	14	1	1	0
GO:0044262	P	cellular carbohydrate metabolic process	33	385	0.005	0.09	0.0857143
GO:0045449	P	regulation of transcription	63	1513	0.96	1	0.0416391
GO:0051171	P	regulation of nitrogen compound metabolic process	64	1520	0.96	1	0.0421053
GO:0015979	P	photosynthesis	50	115	3.2e-26	2.6e-23	0.434783
GO:0055114	P	oxidation reduction	130	1351	5.4e-11	6.2e-09	0.096225
GO:0006468	P	protein amino acid phosphorylation	59	1570	1	1	0.0375796
GO:0006950	P	response to stress	48	873	0.35	1	0.0549828
GO:0006979	P	response to oxidative stress	10	174	0.41	1	0.0574713
GO:0006030	P	chitin metabolic process	0	26	1	1	0

## Sheet: Cluster4
GO term	Ontology	Description	Number in cluster 4	Number in Reference	p-value	FDR	Ratio
GO:0009415	P	response to water	0	14	1	1	0
GO:0044262	P	cellular carbohydrate metabolic process	13	385	0.066	0.95	0.0337662
GO:0045449	P	regulation of transcription	32	1513	0.49	1	0.02115
GO:0051171	P	regulation of nitrogen compound metabolic process	32	1520	0.5	1	0.0210526
GO:0015979	P	photosynthesis	0	115	1	1	0
GO:0055114	P	oxidation reduction	61	1351	2.6e-08	1.7e-05	0.0451517
GO:0006468	P	protein amino acid phosphorylation	64	1570	4e-07	5.2e-05	0.0407643
GO:0006950	P	response to stress	23	873	0.15	1	0.0263459
GO:0006979	P	response to oxidative stress	6	174	0.16	1	0.0344828
GO:0006030	P	chitin metabolic process	0	26	1	1	0

## Sheet: Cluster5
GO term	Ontology	Description	Number in cluster 5	Number in Reference	p-value	FDR	Ratio
GO:0009415	P	response to water	0	14	1	1	0
GO:0044262	P	cellular carbohydrate metabolic process	11	385	0.00095	0.02	0.0285714
GO:0045449	P	regulation of transcription	11	1513	0.81	1	0.00727032
GO:0051171	P	regulation of nitrogen compound metabolic process	11	1520	0.82	1	0.00723684
GO:0015979	P	photosynthesis	0	115	1	1	0
GO:0055114	P	oxidation reduction	23	1351	0.003	0.057	0.0170244
GO:0006468	P	protein amino acid phosphorylation	20	1570	0.08	0.83	0.0127389
GO:0006950	P	response to stress	20	873	0.00017	0.0047	0.0229095
GO:0006979	P	response to oxidative stress	10	174	6.8e-06	0.00026	0.0574713
GO:0006030	P	chitin metabolic process	7	26	1.5e-08	1.5e-06	0.269231
