# Supplementary material for: Comprehensive Analysis of Rice Seedling Transcriptome during Dehydration and Rehydration
Source: Int J Mol Sci. 2023 May 8;24(9):8439. doi: 10.3390/ijms24098439 (PMC10179524; doi:10.3390/ijms24098439)
Supplement: Supplementary file 1 [file ijms-24-08439-s001.zip › Supplementary Table S5_Park and Jeong.xlsx]

## Sheet: Cluster1
KEGG pathway term	ID	Input number	Background number	Ratio	P-Value	Corrected P-Value	Input
Metabolic pathways	dosa01100	139	2318	0.0599655	2.08687e-09	1.01213e-07	Os06g0677400|Os11g0147000|Os04g0479200|Os06g0103500|Os08g0495800|Os02g0713900|Os02g0730000|Os11g0158400|Os06g0105400|Os07g0613000|Os05g0438600|Os09g0402300|Os06g0499900|Os08g0301500|Os03g0238600|Os07g0687900|Os04g0394200|Os10g0492900|Os06g0259000|Os01g0916400|Os01g0841600|Os07g0209100|Os01g0269000|Os03g0852800|Os01g0783200|Os01g0315800|Os01g0749400|Os12g0607000|Os08g0445700|Os03g0340500|Os05g0163…
MAPK signaling pathway - plant	dosa04016	18	167	0.107784	6.46475e-05	0.00048237	Os01g0583100|Os02g0148100|Os02g0196600|Os09g0490200|Os03g0743500|Os09g0325700|Os05g0537400|Os11g0160500|Os07g0685700|Os03g0324300|Os03g0268600|Os06g0708000|Os02g0787300|Os03g0701700|Os06g0605900|Os06g0154500|Os01g0279300|Os05g0539800
Plant hormone signal transduction	dosa04075	27	249	0.108434	9.85543e-07	2.38994e-05	Os03g0224200|Os09g0325700|Os01g0859300|Os06g0166500|Os03g0268600|Os08g0471950|Os06g0154500|Os02g0769100|Os07g0687700|Os05g0537400|Os01g0583100|Os09g0490200|Os12g0610200|Os02g0643800|Os03g0324300|Os05g0563400|Os02g0787300|Os06g0605900|Os10g0392400|Os01g0767900|Os03g0132800|Os07g0592600|Os07g0685700|Os01g0741900|Os06g0211200|Os03g0701700|Os03g0318600
Carbon metabolism	dosa01200	35	273	0.128205	5.19589e-10	5.04001e-08	Os06g0677400|Os04g0486950|Os04g0479200|Os06g0103500|Os01g0276700|Os04g0623500|Os06g0499900|Os02g0101500|Os12g0145700|Os03g0136900|Os11g0216000|Os06g0668200|Os04g0306400|Os12g0264500|Os01g0110400|Os04g0165700|Os06g0617800|Os03g0157900|Os08g0126300|Os05g0163700|Os03g0330200|Os01g0841600|Os06g0105400|Os06g0246500|Os04g0677500|Os05g0438600|Os01g0159400|Os12g0632700|Os04g0266900|Os03g0255500|Os09g0261…
Glycolysis / Gluconeogenesis	dosa00010	21	145	0.144828	2.39896e-07	7.75665e-06	Os11g0216000|Os11g0210300|Os01g0160100|Os06g0668200|Os03g0330200|Os01g0841600|Os06g0105400|Os01g0276700|Os05g0438600|Os02g0123500|Os08g0126300|Os06g0499900|Os09g0440300|Os03g0818100|Os05g0474600|Os06g0256500|Os12g0145700|Os04g0677500|Os02g0730000|Os06g0246500|Os03g0255500
Pyruvate metabolism	dosa00620	13	85	0.152941	2.75114e-05	0.000242601	Os11g0216000|Os04g0486950|Os01g0110400|Os06g0105400|Os01g0276700|Os06g0499900|Os09g0440300|Os12g0632700|Os03g0255500|Os12g0145700|Os04g0677500|Os02g0730000|Os06g0246500
Photosynthesis	dosa00195	1	55	0.0181818	0.855484	0.901978	Os07g0147550
Starch and sucrose metabolism	dosa00500	15	168	0.0892857	0.00152254	0.00703266	Os05g0144900|Os04g0474800|Os01g0919400|Os06g0160700|Os01g0749400|Os08g0445700|Os03g0340500|Os03g0224300|Os10g0565200|Os07g0656200|Os08g0301500|Os06g0256500|Os09g0376800|Os08g0409100|Os09g0397300
Nitrogen metabolism	dosa00910	3	36	0.0833333	0.145389	0.313394	Os08g0470200|Os09g0464000|Os03g0712800
Biosynthesis of secondary metabolites	dosa01110	68	1211	0.0561519	0.000197686	0.00136968	Os04g0474800|Os04g0486950|Os11g0525200|Os06g0103500|Os06g0160700|Os04g0479200|Os01g0276700|Os03g0310400|Os07g0656200|Os06g0499900|Os02g0713900|Os02g0101500|Os12g0145700|Os06g0204400|Os02g0621300|Os12g0183100|Os11g0216000|Os10g0564400|Os06g0668200|Os04g0306400|Os05g0438600|Os01g0110400|Os04g0224900|Os12g0632700|Os04g0165700|Os06g0617800|Os11g0210300|Os06g0547400|Os09g0521400|Os06g0256500|Os03g0136…
Amino sugar and nucleotide sugar metabolism	dosa00520	10	157	0.0636943	0.0591215	0.14337	Os03g0268400|Os06g0256500|Os11g0132600|Os11g0701400|Os08g0518900|Os11g0701200|Os03g0249500|Os01g0127900|Os12g0128700|Os01g0315800

## Sheet: Cluster2
KEGG pathway term	ID	Input number	Background number	Ratio	P-Value	Corrected P-Value	Input
Metabolic pathways	dosa01100	91	2318	0.039258	1.78097e-06	8.1034e-05	Os11g0485200|Os08g0518800|Os04g0578000|Os03g0720300|Os09g0492700|Os06g0662000|Os08g0556700|Os06g0727200|Os05g0574600|Os04g0650800|Os11g0591100|Os02g0664000|Os08g0301500|Os11g0701800|Os04g0394200|Os04g0643100|Os01g0276100|Os04g0671200|Os12g0597500|Os10g0419400|Os01g0926300|Os03g0358100|Os04g0474800|Os01g0327100|Os08g0465800|Os01g0227100|Os08g0557900|Os04g0671100|Os12g0121300|Os07g0695800|Os12g0264…
MAPK signaling pathway - plant	dosa04016	17	167	0.101796	1.27344e-06	8.1034e-05	Os02g0551100|Os07g0124900|Os06g0727200|Os01g0624700|Os03g0324200|Os06g0665800|Os03g0703400|Os04g0169100|Os04g0578000|Os06g0726200|Os05g0539800|Os03g0262200|Os03g0701700|Os06g0726100|Os01g0711600|Os05g0343400|Os02g0527600
Plant hormone signal transduction	dosa04075	10	249	0.0401606	0.0751869	0.221656	Os02g0551100|Os01g0952500|Os07g0124900|Os05g0407500|Os03g0180900|Os03g0324200|Os04g0169100|Os02g0766700|Os03g0701700|Os02g0527600
Carbon metabolism	dosa01200	12	273	0.043956	0.0319308	0.145256	Os04g0650800|Os06g0727200|Os12g0264500|Os01g0276100|Os01g0926300|Os02g0169300|Os01g0874900|Os07g0695800|Os07g0134800|Os08g0120600|Os04g0394200|Os02g0194100
Glycolysis / Gluconeogenesis	dosa00010	4	145	0.0275862	0.443559	0.620983	Os09g0440300|Os02g0169300|Os08g0120600|Os11g0186200
Pyruvate metabolism	dosa00620	3	85	0.0352941	0.326052	0.559825	Os09g0440300|Os12g0138900|Os11g0186200
Photosynthesis	dosa00195	0	55	0	1
Starch and sucrose metabolism	dosa00500	7	168	0.0416667	0.107463	0.271642	Os04g0474800|Os06g0713800|Os08g0414700|Os01g0720600|Os08g0301500|Os10g0521000|Os10g0465700
Nitrogen metabolism	dosa00910	1	36	0.0277778	0.574866	0.698002	Os09g0464000
Biosynthesis of secondary metabolites	dosa01110	42	1211	0.0346821	0.00921871	0.104863	Os04g0474800|Os01g0327100|Os08g0465800|Os06g0727200|Os01g0227100|Os01g0801600|Os01g0720600|Os03g0720300|Os09g0492700|Os04g0671100|Os05g0495700|Os01g0757200|Os05g0574600|Os12g0138900|Os07g0695800|Os11g0591100|Os02g0169300|Os02g0608550|Os04g0372700|Os10g0389300|Os07g0134800|Os04g0394200|Os08g0509100|Os08g0320400|Os04g0615100|Os03g0805100|Os05g0320700|Os03g0231600|Os11g0186200|Os01g0172400|Os04g0578…
Amino sugar and nucleotide sugar metabolism	dosa00520	8	157	0.0509554	0.0363564	0.150383	Os11g0131900|Os08g0518800|Os11g0591100|Os07g0139400|Os11g0701800|Os06g0356800|Os06g0726200|Os06g0726100

## Sheet: Cluster3
KEGG pathway term	ID	Input number	Background number	Ratio	P-Value	Corrected P-Value	Input
Metabolic pathways	dosa01100	241	2318	0.103969	2.03449e-21	1.07828e-19	Os05g0405000|Os04g0381600|Os02g0168800|Os05g0455700|Os07g0561500|Os08g0431300|Os01g0326100|Os08g0342400|Os04g0445700|Os03g0592500|Os02g0127700|Os10g0577900|Os12g0182200|Os01g0639900|Os02g0197600|Os07g0558400|Os08g0326600|Os06g0367100|Os01g0279100|Os08g0549100|Os04g0643200|Os01g0814800|Os09g0346500|Os03g0790900|Os11g0484500|Os02g0655300|Os12g0435200|Os07g0556200|Os02g0644700|Os02g0716500|Os03g0778…
MAPK signaling pathway - plant	dosa04016	8	167	0.0479042	0.663799	0.819317	Os03g0700800|Os03g0178100|Os02g0115700|Os02g0255500|Os03g0131200|Os10g0563700|Os12g0548300|Os03g0310800
Plant hormone signal transduction	dosa04075	8	249	0.0321285	0.950455	0.968733	Os03g0700800|Os11g0152700|Os02g0557800|Os01g0808100|Os05g0230700|Os02g0255500|Os03g0782500|Os02g0817600
Carbon metabolism	dosa01200	55	273	0.201465	4.84399e-15	1.02693e-13	Os06g0151900|Os01g0574600|Os05g0405000|Os02g0115700|Os08g0502700|Os01g0764900|Os04g0490800|Os06g0133800|Os02g0101500|Os03g0129300|Os08g0440800|Os12g0274700|Os07g0176900|Os02g0127700|Os06g0594100|Os12g0182200|Os01g0978100|Os03g0781400|Os03g0738400|Os12g0291100|Os07g0108300|Os07g0630800|Os03g0267300|Os08g0562100|Os01g0147900|Os11g0484500|Os03g0305000|Os06g0655100|Os01g0866400|Os03g0169100|Os02g0815…
Glycolysis / Gluconeogenesis	dosa00010	19	145	0.131034	0.000659345	0.004133	Os06g0151900|Os06g0247500|Os11g0171300|Os06g0608700|Os01g0866400|Os05g0496200|Os06g0326400|Os02g0815500|Os10g0442100|Os12g0182200|Os12g0169600|Os09g0327400|Os01g0147900|Os03g0305000|Os02g0647900|Os08g0431300|Os03g0267300|Os08g0440800|Os06g0664200
Pyruvate metabolism	dosa00620	13	85	0.152941	0.00131301	0.00695894	Os05g0405000|Os05g0574400|Os04g0671700|Os01g0208700|Os12g0182200|Os02g0280500|Os03g0773800|Os08g0431300|Os03g0305000|Os02g0647900|Os07g0630800|Os08g0562100|Os10g0503500
Photosynthesis	dosa00195	33	55	0.6	1.4087e-20	4.97741e-19	Os08g0104600|Os08g0119800|Os06g0101600|Os03g0685000|Os07g0544800|Os12g0420400|Os08g0560900|Os04g0414700|Os07g0147500|Os02g0103800|Os03g0659200|Os08g0347500|Os02g0750100|Os01g0869800|Os04g0690800|Os07g0556200|Os03g0778100|Os07g0141400|Os01g0773700|Os07g0513000|Os03g0278900|Os07g0148900|Os03g0333400|Os06g0107700|Os12g0189400|Os07g0435300|Os01g0501800|Os07g0105600|Os05g0560000|Os04g0412200|Os01g0938…
Starch and sucrose metabolism	dosa00500	12	168	0.0714286	0.201003	0.401729	Os08g0345800|Os03g0736300|Os08g0509200|Os03g0735000|Os01g0930800|Os03g0224300|Os04g0413500|Os08g0509400|Os06g0367100|Os08g0520900|Os02g0744700|Os06g0232200
Nitrogen metabolism	dosa00910	6	36	0.166667	0.0182135	0.0665734	Os04g0659100|Os01g0639900|Os01g0357100|Os07g0658400|Os01g0764900|Os02g0635000
Biosynthesis of secondary metabolites	dosa01110	142	1211	0.117258	1.23829e-16	3.28147e-15	Os02g0168800|Os04g0467700|Os03g0313600|Os08g0431300|Os01g0326100|Os02g0127700|Os12g0182200|Os06g0367100|Os01g0279100|Os11g0484500|Os12g0435200|Os03g0781400|Os07g0437500|Os03g0131200|Os08g0520900|Os08g0130400|Os12g0615400|Os04g0578400|Os10g0442100|Os05g0573700|Os01g0978100|Os10g0419600|Os03g0305000|Os01g0888500|Os02g0190600|Os02g0744900|Os03g0831500|Os09g0400400|Os06g0611900|Os03g0220100|Os06g0247…
Amino sugar and nucleotide sugar metabolism	dosa00520	5	157	0.0318471	0.916576	0.961951	Os05g0387200|Os08g0345800|Os03g0735000|Os06g0232200|Os01g0687400

## Sheet: Cluster4
KEGG pathway term	ID	Input number	Background number	Ratio	P-Value	Corrected P-Value	Input
Metabolic pathways	dosa01100	82	2318	0.0353753	1.99662e-06	0.000163723	Os08g0176100|Os05g0555600|Os03g0339300|Os10g0138100|Os01g0742500|Os01g0711400|Os01g0357100|Os06g0326400|Os01g0273800|Os01g0720600|Os06g0611900|Os10g0189100|Os03g0129000|Os03g0648900|Os10g0317900|Os08g0441500|Os11g0600900|Os06g0262800|Os11g0462100|Os01g0544200|Os11g0210600|Os09g0419200|Os02g0707100|Os05g0365600|Os01g0851700|Os06g0185900|Os03g0832800|Os02g0240300|Os05g0415700|Os05g0304600|Os04g0101…
MAPK signaling pathway - plant	dosa04016	1	167	0.00598802	0.96728	0.991462	Os01g0382000
Plant hormone signal transduction	dosa04075	8	249	0.0321285	0.148539	0.468469	Os01g0670800|Os01g0743800|Os03g0667100|Os05g0186100|Os01g0382000|Os01g0753500|Os05g0521300|Os02g0817600
Carbon metabolism	dosa01200	6	273	0.021978	0.491096	0.649271	Os07g0152900|Os11g0171300|Os01g0742500|Os01g0711400|Os06g0611900|Os03g0738400
Glycolysis / Gluconeogenesis	dosa00010	6	145	0.0413793	0.085072	0.348795	Os06g0247500|Os11g0171300|Os01g0742500|Os06g0326400|Os11g0210600|Os10g0189100
Pyruvate metabolism	dosa00620	0	85	0	1
Photosynthesis	dosa00195	2	55	0.0363636	0.318312	0.534158	Os08g0200300|Os12g0420400
Starch and sucrose metabolism	dosa00500	11	168	0.0654762	0.00105956	0.0273457	Os08g0345800|Os03g0401300|Os07g0412100|Os01g0742500|Os01g0720600|Os05g0365600|Os10g0189100|Os02g0661100|Os01g0376700|Os01g0851700|Os07g0543100
Nitrogen metabolism	dosa00910	5	36	0.138889	0.00133393	0.0273457	Os08g0468100|Os05g0555600|Os01g0357100|Os02g0533300|Os04g0412500
Biosynthesis of secondary metabolites	dosa01110	48	1211	0.0396367	2.11782e-05	0.000868306	Os05g0555600|Os01g0742500|Os01g0711400|Os06g0326400|Os01g0720600|Os06g0611900|Os10g0189100|Os04g0101400|Os10g0317900|Os08g0441500|Os11g0600900|Os06g0262800|Os02g0240300|Os01g0851700|Os09g0419200|Os08g0345800|Os03g0832800|Os05g0304600|Os03g0339300|Os04g0532400|Os05g0365600|Os04g0650700|Os02g0704000|Os03g0738400|Os12g0190000|Os04g0678700|Os03g0197000|Os05g0361200|Os06g0247500|Os02g0701600|Os07g0412…
Amino sugar and nucleotide sugar metabolism	dosa00520	8	157	0.0509554	0.0188867	0.221244	Os07g0674100|Os08g0345800|Os05g0415700|Os01g0742500|Os07g0575500|Os10g0189100|Os11g0600900|Os11g0462100

## Sheet: Cluster5
KEGG pathway term	ID	Input number	Background number	Ratio	P-Value	Corrected P-Value	Input
Metabolic pathways	dosa01100	55	2318	0.0237274	3.68025e-13	2.17135e-11	Os03g0189400|Os01g0860500|Os04g0630800|Os07g0694300|Os03g0749300|Os01g0357100|Os04g0504000|Os03g0223400|Os01g0720600|Os06g0675700|Os04g0608100|Os12g0443600|Os10g0109600|Os04g0458600|Os03g0749500|Os04g0688100|Os03g0592500|Os03g0425300|Os06g0215500|Os05g0349200|Os04g0494100|Os05g0129000|Os04g0688600|Os04g0493400|Os04g0458300|Os01g0711400|Os11g0112200|Os04g0630600|Os03g0231600|Os02g0465900|Os02g0622…
MAPK signaling pathway - plant	dosa04016	5	167	0.0299401	0.0117337	0.0644049	Os10g0542900|Os03g0418000|Os01g0382400|Os10g0191300|Os04g0618700
Plant hormone signal transduction	dosa04075	8	249	0.0321285	0.0010224	0.0120643	Os12g0152900|Os11g0143300|Os10g0191300|Os12g0139400|Os06g0714300|Os01g0808100|Os01g0382400|Os01g0856500
Carbon metabolism	dosa01200	2	273	0.00732601	0.636941	0.683264	Os03g0189400|Os01g0711400
Glycolysis / Gluconeogenesis	dosa00010	4	145	0.0275862	0.0301889	0.148429	Os04g0458600|Os03g0189400|Os06g0326400|Os04g0458300
Pyruvate metabolism	dosa00620	0	85	0	1
Photosynthesis	dosa00195	0	55	0	1
Starch and sucrose metabolism	dosa00500	5	168	0.0297619	0.0120077	0.0644049	Os06g0675700|Os03g0749300|Os03g0212800|Os03g0749500|Os01g0720600
Nitrogen metabolism	dosa00910	3	36	0.0833333	0.00353919	0.0298304	Os01g0357100|Os03g0223400|Os01g0704100
Biosynthesis of secondary metabolites	dosa01110	31	1211	0.0255987	1.64122e-08	3.22774e-07	Os03g0189400|Os04g0630800|Os01g0711400|Os06g0326400|Os01g0720600|Os10g0109600|Os04g0458600|Os03g0749500|Os04g0688100|Os03g0425300|Os06g0215500|Os05g0349200|Os04g0531900|Os04g0688600|Os04g0458300|Os04g0651000|Os11g0112200|Os04g0630600|Os08g0113000|Os03g0212800|Os07g0694300|Os02g0771600|Os03g0231600|Os03g0235000|Os02g0113200|Os03g0749300|Os04g0688500|Os06g0215900|Os06g0215600|Os01g0963000|Os04g0175…
Amino sugar and nucleotide sugar metabolism	dosa00520	9	157	0.0573248	7.14097e-06	0.000105329	Os10g0542900|Os01g0860500|Os04g0494100|Os03g0418000|Os03g0320100|Os04g0493400|Os12g0128700|Os12g0443600|Os04g0608100
