# Supplementary material for: Comprehensive Analysis of Rice Seedling Transcriptome during Dehydration and Rehydration
Source: Int J Mol Sci. 2023 May 8;24(9):8439. doi: 10.3390/ijms24098439 (PMC10179524; doi:10.3390/ijms24098439)
Supplement: Supplementary file 1 [file ijms-24-08439-s001.zip › Supplementary Table S6_Park and Jeong.xlsx]

## Sheet: Uptake
Description		locus	model	annotation	Control #1 (RPKM)	Control #2 (RPKM)	Dehydration #1 (RPKM)	Dehydration #2 (RPKM)	Rehydration #1 (RPKM)	Rehydration #2 (RPKM)	Dehydration vs. Control (Fold change)	Dehydration vs. Control (P-value)	Rehydration vs. Control (Fold change)	Rehydration vs. Control (P-value)	Rehydration vs.Dehydration (Fold change)	Rehydration vs.Dehydration (P-value)
Uptake	OsNRT1.1A/OsNPF6.3	LOC_Os08g05910	LOC_Os08g05910_1	peptide transporter PTR2, putative, expressed	2.98314	3.51115e-06	1.87778	0.00103646	-1.50467	0.0734028	18.7014	24.2549	42.9876	58.9511	37.6821	42.9848
Uptake	OsNRT2.3	LOC_Os01g50820	LOC_Os01g50820_1	transporter, major facilitator family, putative, expressed	-1.46103	0.645142	4.73297	0.014783	7.32191	0.004979	0.38418	0.836097	0.255044	0.386557	1.72085	4.09976
Uptake	OsNAR2.2	LOC_Os04g40410	LOC_Os04g40410_1	high affinity nitrate transporter, putative, expressed	-4.3007	0.101445	2.73575	0.05961	12.2747	0.00072	2.22719	4.84707	0	1.22235	7.34182	11.9776
Uptake	OsNPF2.2/OsPTR2	LOC_Os12g44100	LOC_Os12g44100_1	peptide transporter PTR2, putative, expressed	4.33729	9.45231e-06	1.68366	0.158276	-2.44583	0.00320481	2.61436	4.22881	9.147	14.4324	5.9532	5.49129
Uptake	OsNPF2.4	LOC_Os03g48180	LOC_Os03g48180_1	peptide transporter PTR2, putative, expressed	-2.303	0.000991	-1.08164	0.665595	2.24914	0.000764	64.1471	83.0711	18.0709	33.1644	64.7084	71.3208
Uptake	OsNPF4.1/SP1	LOC_Os11g12740	LOC_Os11g12740_1	peptide transporter PTR2, putative, expressed	5.03972	0.000205465	1.08812	0.887274	-4.38648	0.000969104	1.26329	1.37466	5.24158	5.40219	1.75148	1.099
Uptake	OsNPF7.7	LOC_Os10g42870	LOC_Os10g42870_1	peptide transporter PTR2, putative, expressed	2.36829	0.00128892	1.59826	0.0122671	-1.4047	0.163967	20.3231	21.1259	45.7954	31.3383	33.9216	32.4856
Uptake	OsNPF8.1/OsPTR7	LOC_Os01g04950	LOC_Os01g04950_1	peptide transporter PTR2, putative, expressed	2.39189	0.00139546	1.07857	0.733645	-2.08793	0.00100067	9.42267	16.5582	23.571	25.263	14.9803	12.8306
Uptake	OsCLC1	LOC_Os01g65500	LOC_Os01g65500_1	chloride channel protein, putative, expressed	23.1875	0.00132094	10.6194	0.0197606	-2.06213	0.297489	0.0550017	0.0598505	0.9737	1.38355	0.293296	1.08458
Uptake	OsAMT1.1	LOC_Os04g43070	LOC_Os04g43070_1	ammonium transporter protein, putative, expressed	-4.62663	6.92e-10	-1.31666	0.133867	3.7138	1.45e-07	46.8187	53.9472	5.88497	11.5624	36.4861	40.216
Uptake	OsAMT3.2	LOC_Os03g62200	LOC_Os03g62200_1	ammonium transporter protein, putative, expressed	2.06859	0.104142	2.88086	0.00211098	1.47265	0.236305	2.69032	4.87915	4.46503	7.94044	8.22509	13.5226
Uptake	OsDUR3	LOC_Os10g42960	LOC_Os10g42960_1	urea active transporter, putative, expressed	2.49814	0.000988755	1.77197	0.0342377	-1.33671	0.225811	5.19912	10.4768	13.6356	17.1793	11.5689	16.0073
Uptake	OsAAP3	LOC_Os06g36180	LOC_Os06g36180_1	amino acid transporter, putative, expressed	2.2693	0.00134685	1.51354	0.0358114	-1.42213	0.132073	19.5074	16.2194	34.1998	30.3407	23.8081	30.7542
Uptake	OsAAP4	LOC_Os12g09300	LOC_Os12g09300_1	amino acid transporter, putative, expressed	-4.29811	0.00142796	-2.81677	0.00500254	1.63514	0.409466	10.2611	7.02667	2.05534	1.15706	3.20755	2.97556
Uptake	OsAAP5	LOC_Os01g65660	LOC_Os01g65660_1	amino acid transporter, putative, expressed	8.67581	4.60194e-09	2.40768	0.0735798	-3.40634	7.75047e-05	1.11946	1.64808	10.1275	8.94483	3.30078	3.36084
Uptake	OsAAP6	LOC_Os01g65670	LOC_Os01g65670_1	amino acid transporter, putative, expressed	3.33676	0.00167982	2.0079	0.0915386	-1.57067	0.180991	2.62234	5.01826	11.906	7.91569	9.83673	5.34929

## Sheet: Assimilation
Description		locus	model	annotation	Control #1 (RPKM)	Control #2 (RPKM)	Dehydration #1 (RPKM)	Dehydration #2 (RPKM)	Rehydration #1 (RPKM)	Rehydration #2 (RPKM)	Dehydration vs. Control (Fold change)	Dehydration vs. Control (P-value)	Rehydration vs. Control (Fold change)	Rehydration vs. Control (P-value)	Rehydration vs.Dehydration (Fold change)	Rehydration vs.Dehydration (P-value)
Assimilation	OsLHT1	LOC_ Os08g03350	LOC_Os08g03350_1	amino acid transporter, putative, expressed	53.103	74.8572	159.289	158.994	121.267	144.991	3.15668	2.26391e-05	2.08487	0.000142927	-1.43286	0.160192
Assimilation	OsNIR1	LOC_Os01g25484	LOC_Os01g25484_1	ferredoxin--nitrite reductase, putative, expressed	14.3457	11.2179	4.94735	4.18663	26.4267	25.5726	-2.23635	0.006934	2.01665	0.000417	4.79431	3.76e-10
Assimilation	OsGS1.2	LOC_Os03g12290	LOC_Os03g12290_1	glutamine synthetase, catalytic domain containing protein, expressed	10.1516	12.6122	9.55174	10.2144	27.8764	22.8087	1.0938	0.753533	2.23158	0.000111	2.15328	0.001342
Assimilation	OsGS2	LOC_Os04g56400	LOC_Os04g56400_1	glutamine synthetase, catalytic domain containing protein, expressed	1125.74	790.9	100.926	208.683	811.379	650.288	-5.06421	2.36e-07	-1.32393	0.179947	4.02955	1.29e-06
Assimilation	OsNADH-GOGAT1	LOC_Os01g48960	LOC_Os01g48960_1	glutamate synthase, chloroplast precursor, putative, expressed	47.1798	52.7923	134.925	163.104	58.6174	68.2402	3.74441	3.37959e-06	1.26587	0.205762	-2.8017	8.85252e-05
Assimilation	OsNADH-GOGAT2	LOC_Os05g48200	LOC_Os05g48200_1	glutamate synthase, chloroplast precursor, putative, expressed	11.6903	8.04638	0.753226	1.41719	5.93343	3.04966	-7.34065	2.21e-13	-2.21395	0.000914	3.50473	0.000249
Assimilation	OsAS1	LOC_Os03g18130	LOC_Os03g18130_1	asparagine synthetase, putative, expressed	28.9149	18.5984	362.9	391.287	73.1741	68.9976	19.7342	0	2.95677	5.13e-08	-6.33222	1.42e-12
Assimilation	OsAAT1	LOC_Os02g55420	LOC_Os02g55420_1	aminotransferase, classes I and II, domain containing protein, expressed	74.9055	68.8383	26.5366	30.0777	105.65	80.2334	-2.02707	0.00256189	1.28771	0.176427	2.75485	7.41469e-06
Assimilation	OsAAT2	LOC_Os01g55540	LOC_Os01g55540_1	aminotransferase, classes I and II, domain containing protein, expressed	41.6845	46.3636	176.062	120.72	86.7803	74.3115	4.30268	1.99652e-07	1.82858	0.000758899	-2.23001	0.00297086
Assimilation	OsFd-GOGAT	LOC_Os07g46460	LOC_Os07g46460_1	ferredoxin-dependent glutamate synthase, chloroplast precursor, putative, expressed	452.851	393.097	56.5337	111.757	262.843	247.953	-4.08683	3.97e-06	-1.66639	0.00737	2.58582	0.000696

## Sheet: Signaling
Description		locus	model	annotation	Control #1 (RPKM)	Control #2 (RPKM)	Dehydration #1 (RPKM)	Dehydration #2 (RPKM)	Rehydration #1 (RPKM)	Rehydration #2 (RPKM)	Dehydration vs. Control (Fold change)	Dehydration vs. Control (P-value)	Rehydration vs. Control (Fold change)	Rehydration vs. Control (P-value)	Rehydration vs.Dehydration (Fold change)	Rehydration vs.Dehydration (P-value)
Signaling	OsNLP2	LOC_Os02g04340	LOC_Os02g04340_1	NIN-like protein 2, putative, expressed	0.075551	0.246633	2.50778	1.97647	1.45034	0.963976	16.7545	0.000731	7.2962	0.019877	-2.17193	0.197757
Signaling	OsNLP4	LOC_Os09g37710	LOC_Os09g37710_2	NIN, putative, expressed	1.99993	5.53951	0	0	2.90852	0	-493.626	0.002701	-2.53404	0.163919	201.098	0.015128
Signaling	OsENOD93a	LOC_Os06g04990	LOC_Os06g04990_1	early nodulin 93 ENOD93 protein, putative, expressed	0.484846	2.11036	5.901	11.7083	2.58543	2.43703	8.5377	0.000358	1.96637	0.374931	-4.13265	0.006641
Signaling	OsDOF18	LOC_Os04g58190	LOC_Os04g58190_1	dof zinc finger domain containing protein, putative, expressed	1.06188	2.0542	19.5818	23.862	6.16577	6.56913	17.592	2.19824e-14	4.09008	0.00627743	-4.07301	2.88222e-06
Signaling	OsMYB61	LOC_Os01g18240	LOC_Os01g18240_1	MYB family transcription factor, putative, expressed	21.5325	23.2725	0.965858	1.61029	6.5945	6.83476	-13.6244	1.11022e-16	-3.34223	6.89006e-08	4.30262	0.00130372
