# Supplementary material for: Comprehensive Analysis of Rice Seedling Transcriptome during Dehydration and Rehydration
Source: Int J Mol Sci. 2023 May 8;24(9):8439. doi: 10.3390/ijms24098439 (PMC10179524; doi:10.3390/ijms24098439)
Supplement: Supplementary file 1 [file ijms-24-08439-s001.zip › Supplementary Table S7_Park and Jeong.xlsx]

## Sheet: ABA(+)
Locus ID	FeatureNum	Accession	Probe Sequence ID	Description	microarray 1h (Fold change)	microarray 1h (P-value)	microarray 3h (Fold change)	microarray 3h (P-value)	microarray 6h (Fold change)	microarray 6h (P-value)	microarray 12h (Fold change)	microarray 12h (P-value)	model	Control #1 (RPKM)	Control #2 (RPKM)	Dehydration #1 (RPKM)	Dehydration #2 (RPKM)	Rehydration #1 (RPKM)	Rehydration #2 (RPKM)
Os09g0455300	19677	AK070458	S-16443	Similar to INDEHISCENT protein.	24.0479	0.0003431	11.6334	0.0064694					LOC_Os09g28210_1	0.898969	1.8167	47.7436	101.178	10.4093	11.6192
Os09g0325700	4219	AK063334	S-3490	Similar to Protein phpsphatase 2C (PP2C) (EC 3.1.3.16).	21.3916	0.0001403	119.225	9.54e-05	75.0098	0.0023434	60.8932	0.0012929	LOC_Os09g15670_1	1.2463	0.986303	93.6437	91.8846	32.3835	39.5576
Os09g0455300	25006	AK060477	S-16443	Similar to INDEHISCENT protein.	21.0116	0.0008025	12.1655	0.0013259	4.64375	0.0051325			LOC_Os09g28210_1	0.898969	1.8167	47.7436	101.178	10.4093	11.6192
Os05g0494600	42953	AK108158	S-34479	Conserved hypothetical protein.	20.467	0.0061719							LOC_Os05g41490_1	0.234104	0	5.30996	6.12436	2.49671	1.76505
Os03g0268600	18787	AK069274	S-15712	Similar to Protein phosphatase type 2C.	10.389	0.0036235	23.3246	0.0003986	13.7562	0.0022125	14.0251	0.0059778	LOC_Os03g16170_1	6.90442	2.05838	188.158	186.716	58.3032	74.2726
Os01g0705200	29639	D26536	S-15261	Late embryogenesis abundant protein repeat containing protein.	8.38573	0.0041659	82.9895	0.0075036	102.554	0.0008558	129.849	0.0053365	LOC_Os01g50910_1	0.47913	0.17379	393.534	349.68	80.5663	55.5763
Os01g0846300	29884	AK065949	S-24547	Similar to Protein phosphatase 2C.	7.04469	0.0064428							LOC_Os01g62760_1	20.4347	8.05939	105.249	146.083	36.5446	52.7883
Os09g0457100	24421	CI523426	S-20262	Cytochrome P450 family protein.	5.53843	0.0012228	5.38585	0.0029191			4.8565	0.000821	LOC_Os09g28390_1	3.10886	1.82861	0.650769	4.3117	1.79221	2.72893
Os10g0561200	36524	AK066634	S-29700	Similar to CigA protein.	5.27743	0.0054143							LOC_Os10g41180_1	3.13315	3.77794	2.99818	4.34539	4.06398	5.10761
Os01g0583100	9490	CI535252	S-8049	Protein phosphatase 2C family protein.	4.64838	0.0076664	10.0682	0.0005349	6.52986	0.0032816	6.74079	0.0007903	LOC_Os01g40094_1	21.4222	12.4382	148.052	183.618	57.8841	84.0027
Os01g0154000	22288	AK108752	S-18544	Hypothetical protein.			12.7702	0.0088865	17.0344	0.0087638	58.6769	0.0084144	LOC_Os01g06080.1	0	0	0	0	0	0
Os07g0602900	10920	CI364854	S-9248	Protein of unknown function DUF1675 family protein.	4.50639	0.0016344	7.48559	0.0016477			8.0219	0.000832	LOC_Os07g41160_1	4.64528	1.44423	22.4471	21.367	6.47077	6.92775
Os01g0195100	37061	AK121095	S-30104	Non-protein coding transcript, uncharacterized transcript.	3.56869	0.0032521							#N/A	#N/A	#N/A	#N/A	#N/A	#N/A	#N/A
Os01g0243300	14898	AK109301	S-12572	Conserved hypothetical protein.	4.49193	0.007331							#N/A	#N/A	#N/A	#N/A	#N/A	#N/A	#N/A
Os01g0642000	3224	AK110911	S-2614	Carboxylesterase, type B family protein.	4.15422	0.0035734					3.36976	0.0048912	LOC_Os01g45460_1	3.64396	2.68235	23.2424	15.0974	6.05802	6.5888
Os04g0541700	32759	AK109177	S-26786	Homeodomain-like containing protein.	3.78379	0.006093	9.4549	0.0003613					LOC_Os04g45810_1	22.9998	13.0891	334.042	287.016	113.624	126.186
Os12g0582700	24736	AF140486	S-20516	Cytochrome P450 family protein.	3.6831	0.0042669	2.33943	0.0044775	2.60664	0.0008182			LOC_Os12g39310_1	0.0921683	0.200587	11.5236	16.1365	2.55573	9.19424
Os01g0286100	36680	AK102252	S-29814	Basic helix-loop-helix dimerisation region bHLH domain containing protein.			2.41458	0.0046122	2.00112	0.0090824			#N/A	#N/A	#N/A	#N/A	#N/A	#N/A	#N/A
Os09g0442100	32251	AK111977	S-26390	Protein kinase-like domain containing protein.	3.37392	0.0054536			2.70091	0.0080349			LOC_Os09g27010_1	4.74701	5.06616	28.6856	46.6616	16.551	19.8013
Os04g0600000	6254	AK106400	S-5272	Similar to Transfactor-like protein.	3.33461	0.0086708							LOC_Os04g51130_1	1.56144	1.16813	3.8872	6.4808	3.12239	4.75434
Os01g0270300	19622	AK060365	S-16397	Similar to Cationic peroxidase isozyme 40K precursor.	3.30628	0.0045853							LOC_Os01g16450_1	2.51769	2.84502	0.642851	0.779469	3.09821	2.47109
Os06g0229000	21249	AK063733	S-17703	Similar to FtsH protease (VAR2) (Zinc dependent protease).	3.29983	0.0022179					4.61738	0.0036371	LOC_Os06g12370_1	0	0.160397	0	0.0741573	0	0.085489
Os01g0270300	15100	AK101508	S-12734	Similar to Cationic peroxidase isozyme 40K precursor.	3.28774	0.0061768							LOC_Os01g16450_1	2.51769	2.84502	0.642851	0.779469	3.09821	2.47109
Os08g0399500	40689		S-32817	SRA-YDG domain containing protein.	3.23127	0.0025436							LOC_Os08g30870_1	0.0767634	0	0.424672	0.308954	0	0.089041
Os05g0499800	3121	AK064392	S-2517	UDP-glucuronosyl/UDP-glucosyltransferase family protein.	3.10378	0.0048399	8.83182	0.0006964					LOC_Os05g42040_1	7.5638	7.75116	11.3752	17.4379	7.36191	13.9695
Os04g0527400	39833	AK107295	S-32168	Conserved hypothetical protein.	3.05915	0.0004605							LOC_Os04g44530_1	2.90648	3.61453	42.003	73.9472	11.9562	35.2959
Os01g0276300	4916	AK108165	S-4092	Similar to Group 3 late embryogenesis abundant protein (Fragment).	3.03808	0.0060294							LOC_Os01g16920_1	0.168307	0	7.82135	2.54023	1.2565	1.36659
Os08g0472800	37827	AK120757	S-30684	Cytochrome P450 family protein.	2.91872	0.0048516	5.74837	0.0011815	3.17729	0.0025121			LOC_Os08g36860_1	5.10157	3.29861	15.9521	31.3196	7.49098	7.46122
Os01g0192300	13772	AK102403	S-11650	Similar to I-box binding factor (Fragment).	2.88792	0.0005848					3.63352	0.0003676	LOC_Os01g09640_1	26.929	20.8021	273.752	235.723	108.9	94.0279
Os05g0581700	23041	AK108181	S-19160	Conserved hypothetical protein.	2.87385	0.0055564							LOC_Os05g50470_1	0.822917	0.767541	4.68263	3.54861	1.6299	3.40905
Os04g0493100	27321	AK059273	S-22570	Basic helix-loop-helix dimerisation region bHLH domain containing protein.	2.85365	0.0066981					4.19303	0.0032358	LOC_Os04g41570_2	4.41878	2.82843	27.4654	16.346	23.0086	9.19578
Os02g0814000	36421	AK104442	S-29624	Protein of unknown function DUF862, eukaryotic domain containing protein.	2.82777	0.0058268							LOC_Os02g56900_1	32.6999	38.3198	273.758	281.165	144.253	207.023
Os01g0658900	15102	AK121925	S-12736	OSBZ8.	2.82224	0.001858			7.21693	0.0002222	7.25526	0.0024546	LOC_Os01g46970_1	4.11227	3.60167	27.9658	39.8633	4.49269	13.4956
Os07g0589600	4917		S-4093	Conserved hypothetical protein.	2.7697	1.24e-05							LOC_Os07g40040_1	0.517237	0.562836	4.57835	3.29611	3.67755	3.3998
Os01g0658900	27898	U42208	S-12736	OSBZ8.	2.76116	0.0008369	9.95797	0.0079387	6.99674	0.0003868	7.22712	0.0002654	LOC_Os01g46970_1	4.11227	3.60167	27.9658	39.8633	4.49269	13.4956
Os03g0770800	20722	AK121805	S-17269	CSLC9.	2.70406	0.0089089							LOC_Os03g56060_1	2.59412	5.25175	35.3107	22.7631	14.6052	13.4356
Os08g0408500	24764	AK105725	S-20537	Pathogenesis-related transcriptional factor and ERF domain containing protein.	2.6676	0.0051313	2.9443	0.0063471	2.28169	0.0009188	2.22098	0.0028667	LOC_Os08g31580_1	25.1597	25.9259	137.185	160.81	64.5409	72.9593
Os03g0758900	30286	AY341848	S-24857	Similar to WRKY 11 (Fragment).	2.64	0.0005557							LOC_Os03g55164_1	9.13882	8.22633	8.09986	11.5544	12.9103	13.3755
Os04g0481600	28947	CI233272	S-23832	WD-40 repeat containing protein.	2.62405	0.0013255	3.68277	0.0034267					LOC_Os04g40560_1	0.279997	1.32028	0.309801	0.37564	0.398155	0.757819
Os08g0455700	17519	CI429866	S-14681	Exo70 exocyst complex subunit family protein.	2.57484	0.0007129							LOC_Os08g35470_1	1.49503	2.27757	2.06771	3.08378	1.7539	1.38732
Os06g0495100	12766	CI144824	S-10795	Multi antimicrobial extrusion protein MatE family protein.	2.56428	0.0015004							LOC_Os06g29950_1	0.18075	0	0.19999	0.272803	0.38554	0.314489
Os01g0391100	27829	AK108533	S-22964	Similar to ATP-binding cassette, sub-family F, member 2 (Iron inhibited ABC transporter 2) (HUSSY-18).			2.83012	0.0029675			3.8369	0.0088123	#N/A	#N/A	#N/A	#N/A	#N/A	#N/A	#N/A
Os07g0212400	2899	AK119367	S-2327	Conserved hypothetical protein.	2.55325	0.0094138							LOC_Os07g11150_3	0.110904	0	0	0	0	0
Os04g0527400	1491	AK064991	S-1132	Conserved hypothetical protein.	2.55104	0.0052321							LOC_Os04g44530_1	2.90648	3.61453	42.003	73.9472	11.9562	35.2959
Os01g0517800	41174	CI490510	S-33176	Protein of unknown function DUF597 family protein.	2.55028	0.0076567							LOC_Os01g33350_1	0	0	0	0	0	0
Os03g0305200	35202	AK108450	S-28676	Conserved hypothetical protein.	2.53341	0.008946							LOC_Os03g19260_1	0.45079	1.6351	1.33006	2.72148	0.320511	2.78874
Os02g0814000	4685	AK060071	S-3891	Protein of unknown function DUF862, eukaryotic domain containing protein.	2.50843	0.0096269							LOC_Os02g56900_1	32.6999	38.3198	273.758	281.165	144.253	207.023
Os01g0901600	44121	CI435163	S-19755	AMP-dependent synthetase and ligase domain containing protein.	2.46435	0.0034505	6.37085	0.000822					LOC_Os01g67540_1	5.11073	3.21511	7.51019	5.86549	8.0907	6.11339
Os01g0677900	21701	AK068284	S-18067	Conserved hypothetical protein.	2.4059	0.0056412							LOC_Os01g48610_1	1.50638	1.63918	0	0.104531	1.10796	0.843528
Os01g0901600	23782	CI435163	S-19755	AMP-dependent synthetase and ligase domain containing protein.	2.36671	0.0037097	6.19185	0.0002287			4.69712	0.0012505	LOC_Os01g67540_1	5.11073	3.21511	7.51019	5.86549	8.0907	6.11339
Os01g0656200	37441	AK068272	S-30390	Protein phosphatase 2C family protein.	2.36377	0.006292	6.16541	0.0004032	3.89667	0.0019218	6.96156	0.0016126	LOC_Os01g46760_1	1.87959	2.0453	28.3066	39.9259	9.02063	10.2955
Os01g0814400	31777	AK061117	S-26023	Conserved hypothetical protein.	2.32259	0.0070865							LOC_Os01g59900_1	23.0158	25.3936	23.976	30.0605	22.4267	28.9279
Os09g0545000	5693	AK069882	S-4784	Sodium/hydrogen exchanger family protein.	2.31852	0.0079518							LOC_Os09g37300_1	0	0	0	0	0	0
Os03g0298300	39938	AK099089	S-32247	Protein of unknown function DUF588 family protein.	2.31179	0.0065832	4.26772	0.0001213					LOC_Os03g18680_1	16.8597	13.5106	50.1786	52.0756	24.2532	18.3434
Os01g0699100	33975	AK058518	S-27714	Protein kinase-like domain containing protein.	2.28857	0.002382							LOC_Os01g50370_1	1.43337	2.67383	12.6875	21.7366	5.56878	12.5884
Os08g0408500	41724	AY297448	S-33590	Pathogenesis-related transcriptional factor and ERF domain containing protein.	2.28806	0.0006399	2.53357	0.0006516					LOC_Os08g31580_1	25.1597	25.9259	137.185	160.81	64.5409	72.9593
Os05g0128200	38920	AK105767	S-31490	Similar to Transposable element Mu1 sequence.	2.23712	0.0094502							LOC_Os05g03760_1	34.1576	35.4129	36.008	38.496	40.5883	38.6069
Os08g0445700	24361	AK072132	S-20212	HAD-superfamily hydrolase subfamily IIB protein.	2.17286	0.0075345							LOC_Os08g34580_1	1.25527	1.48471	20.7729	15.7056	4.6565	6.58383
Os01g0603800	29217	AK066820	S-24040	Similar to Triticum sp. (pAWJL3) leucine rich repeat region mRNA (Fragment).	2.15992	0.0021292							LOC_Os01g41930_1	2.96978	1.86613	0.694203	1.09425	1.73976	1.40702
Os01g0594300	25431	AK105670	S-21061	Pistil-specific extensin-like protein family protein.	2.1046	0.0071111							LOC_Os01g41120_1	0.232264	0.589727	1.19927	0.701104	0.825697	0.628629
Os01g0206700	36513	AK065589	S-14443	Similar to Serine/threonine protein kinase (CBL-interacting protein kinase 20).	2.09991	0.0014508							LOC_Os01g10890_1	42.0465	22.662	7.68094	10.7949	16.1534	13.1765
Os05g0552600	16081	CI233395	S-13529	Root cap family protein.	2.07831	0.0087587							LOC_Os05g47940_1	0	0	0	0	0	0
Os07g0548500	42236	AK109605	S-33977	Conserved hypothetical protein.	2.07542	0.0097106							LOC_Os07g36400_1	2.08545	1.04737	0.887475	2.09836	1.62532	1.86077
Os01g0206700	17220	AK069681	S-14443	Similar to Serine/threonine protein kinase (CBL-interacting protein kinase 20).	2.07391	0.0015437							LOC_Os01g10890_1	42.0465	22.662	7.68094	10.7949	16.1534	13.1765
Os03g0298300	33226	AK061180	S-27147	Protein of unknown function DUF588 family protein.	2.03736	0.0042105	3.99381	0.0002552	3.02878	0.0023098	2.62016	0.0008689	LOC_Os03g18680_1	16.8597	13.5106	50.1786	52.0756	24.2532	18.3434
Os09g0535900	25999	AK065856	S-21506	Similar to Ki1 protein.	2.03342	0.0012278							LOC_Os09g36520_1	27.0653	19.3537	27.0585	27.8163	25.6693	26.1244
Os04g0483200	6481	AK121909	S-5465	Steroid nuclear receptor, ligand-binding domain containing protein.	2.00353	0.0027115							LOC_Os04g40700_2	0	4.94831	4.31268	3.20883	0	2.94563
Os11g0451700	6357	CI050356	S-5359	Similar to Dehydrin DHN1 (M3) (RAB-17 protein).			785.971	0.0056693	499.045	0.0099624	560.188	0.0026872	LOC_Os11g26570_1	0	3.39985	514.578	376.9	126.376	69.5295
Os01g0644200	30885	AK063634	S-25325	Conserved hypothetical protein.			405.89	0.0008122	244.537	0.0097832			#N/A	#N/A	#N/A	#N/A	#N/A	#N/A	#N/A
Os10g0548100	42743	AK107224	S-34345	Conserved hypothetical protein.			377.363	0.0029085			471.865	0.0010662	LOC_Os10g40040_1	0	0.143719	4.82243	4.51835	0.563433	0.612799
Os04g0386700	32284	CI061748	S-26418	Conserved hypothetical protein.			186.8	0.0097373			480.208	0.0008367	LOC_Os04g31710_1	0	0.151992	6.18182	4.07572	1.04276	0
Os07g0154100	15076	AK119780	S-12716	Similar to Viviparous-14.			140.27	0.0042004					LOC_Os07g05940_1	0.302906	0.32961	122.581	125.646	59.8448	80.372
Os07g0638300	11676	D63917	S-8163	Similar to 1-Cys peroxiredoxin.			133.713	0.0074477	394.658	0.002554			LOC_Os07g44430_1	0.211699	0	6.09006	0.213009	0.67733	0.736675
Os05g0151200	23607	CI409979	S-19617	TspO/MBR-related protein family protein.			107.94	0.0024301			83.9842	0.0039503	LOC_Os05g05930_1	0	0.213412	15.4068	10.0641	4.18327	2.27489
Os01g0705200	18222	AK073837	S-15261	Late embryogenesis abundant protein repeat containing protein.			80.7064	0.0016304	94.1787	0.006575	118.33	0.0011099	LOC_Os01g50910_1	0.47913	0.17379	393.534	349.68	80.5663	55.5763
Os03g0809200	27279	AK102250	S-22532	Similar to Transcription factor EmBP-1 (Fragment).			72.7282	0.0017093					LOC_Os03g59460_1	0	0.178705	0	0.49573	0.525444	0.761975
Os09g0378700	39740	CI191366	S-32103	U box domain containing protein.			69.6188	3e-06					LOC_Os09g21120_1	0	0	22.417	24.6775	9.16486	9.60406
Os03g0305600	42210	AK063714	S-33959	Mitochondrial import inner membrane translocase, subunit Tim17/22 family protein.			62.6661	0.000499	141.294	0.0097601	175.19	0.0002465	LOC_Os03g19290_1	0.169007	2.02297	55.9121	39.7924	27.5776	13.1346
Os01g0200600	22315	AK108873	S-18567	Similar to Avr9/Cf-9 rapidly elicited protein 111A.			49.0259	0.0028995	38.2703	0.0042567	61.4999	0.0020977	LOC_Os01g10370_1	0	0	0	0	0	0
Os10g0465700	1591	AK067249	S-1218	Similar to Beta-amylase PCT-BMYI (EC 3.2.1.2).			47.3415	1.86e-05					LOC_Os10g32810_1	7.51415	4.26919	34.1388	33.1197	35.2466	25.7622
Os04g0658200	13212	CI452886	S-11168	Conserved hypothetical protein.			45.2301	0.0040918					LOC_Os04g56309_1	0	0	5.79359	3.68804	2.51299	1.21474
Os06g0300500	13606	AK111400	S-11505	Similar to Decoy.			38.2456	0.0006003					LOC_Os06g19630_2	0	0	7.11253	1.59885	1.69468	1.84316
Os01g0699400	35720	AK107168	S-29080	Protein kinase-like domain containing protein.			37.2538	0.0054416			13.4508	0.0078455	LOC_Os01g50400_1	0.119023	0.129515	48.1992	46.7061	10.9166	13.6679
Os02g0106100	4559	AK072245	S-3781	Similar to Fructosyltransferase.			35.6703	0.0064217					LOC_Os02g01590_1	26.1854	11.4616	19.4019	62.5826	12.2375	13.2415
Os01g0802600	33362	CI176233	S-27256	Similar to Circadian clock coupling factor ZGT.			31.8205	0.0021501	33.0852	0.0098526			LOC_Os01g58850_1	0	0.144896	4.12527	2.1437	1.42012	1.39009
Os12g0148700	16408	AK107332	S-13796	Conserved hypothetical protein.			29.665	0.0068234					LOC_Os12g05330_1	0.640098	0.464352	4.60351	5.68919	1.4791	0.866221
Os09g0344500	44252	AK072740	S-35347	Similar to O-methyltransferase ZRP4 (EC 2.1.1.-) (OMT).			23.0234	8.95e-05					LOC_Os09g17560_1	1.32632	2.52568	587.489	237.657	139.448	71.1535
Os01g0846300	43851	AK071996	S-24547	Similar to Protein phosphatase 2C.			22.3835	0.0018294	12.1807	0.005166	8.45473	0.0026251	LOC_Os01g62760_1	20.4347	8.05939	105.249	146.083	36.5446	52.7883
Os02g0140800	31102	CI226187	S-25493	Conserved hypothetical protein.			22.2964	0.0009783			107.393	0.0013296	LOC_Os02g04780_1	0.116465	0	5.02561	5.74209	0.745257	0.405277
Os04g0394100	37577	CI438288	S-30499	Glycerophosphoryl diester phosphodiesterase family protein.			20.6244	0.0085587	38.7342	0.0028166			LOC_Os04g32320_1	0	0	0.827085	0.8775	0.664354	0.722562
Os06g0698300	7115	AK071637	S-6010	Protein phosphatase 2C family protein.			20.5354	0.0009103					LOC_Os06g48300_1	3.51077	5.40108	578.652	518.546	199.606	180.304
Os01g0192300	23917	AK062458	S-19853	Similar to I-box binding factor (Fragment).			19.2201	0.0039184					LOC_Os01g09640_1	26.929	20.8021	273.752	235.723	108.9	94.0279
Os09g0433900	35975	AK107237	S-29278	Similar to Alanine aminotransferase 2 (EC 2.6.1.2) (GPT) (Glutamic--pyruvic transaminase 2) (Glutamic--alanine transaminase 2) (ALAAT-2).			19.0047	0.0061784					LOC_Os09g26380_1	0	0.0918102	1.68035	2.8864	0.0899826	0
Os12g0242500	15731	CI523984	S-13252	Conserved hypothetical protein.			18.2197	0.0037103	15.6981	0.0023658	17.5158	8.38e-05	LOC_Os12g13910_1	3.41739	3.04254	37.6969	36.8861	10.3817	11.8919
Os06g0553100	24613	CI480869	S-20413	Heat shock factor (HSF)-type, DNA-binding domain containing protein.			17.3587	0.0079548	15.1892	5.32e-05	17.3543	0.0009689	LOC_Os06g35960_1	1.65229	3.23631	32.6632	30.5902	13.1575	15.9713
Os07g0549100	13111	AK107974	S-11087	Conserved hypothetical protein.			16.5132	0.0052257	30.4943	0.0032468	52.6636	0.0059524	LOC_Os07g36430_1	0	0	0.576574	1.31083	0.277879	0
Os01g0571300	8023	AK064271	S-6802	Similar to Heat shock transcription factor 31 (Fragment).			16.4429	0.0068566			33.7933	0.000775	LOC_Os01g39020_1	2.07247	1.3531	23.16	10.9478	11.3829	4.20689
Os08g0320900	34059	AK107815	S-27787	Conserved hypothetical protein.			16.2265	0.0072951	33.1821	0.0036073			LOC_Os08g23170_1	0	0	0	0	0.25203	0
Os06g0223700	24860	AK070214	S-20614	Protein of unknown function DUF581 family protein.			15.3836	0.0015745	18.6484	0.0002201	17.663	0.0036493	LOC_Os06g11980_1	7.226	4.7592	46.0774	46.1116	20.8887	16.1017
Os04g0511200	32578	X89891	S-26651	EFA27 for EF hand, abscisic acid, 27kD.			14.0048	0.0025242	30.5572	0.0009868	54.8021	0.0005703	LOC_Os04g43200_1	2.63177	6.84126	750.463	453.259	195.383	143.646
Os05g0499800	29477	AK103146	S-24233	UDP-glucuronosyl/UDP-glucosyltransferase family protein.			13.9094	0.0008177					LOC_Os05g42040_1	7.5638	7.75116	11.3752	17.4379	7.36191	13.9695
Os07g0209100	33564	AK120944	S-27412	Similar to Seed imbibition protein (Fragment).			13.4709	3.59e-05					LOC_Os07g10840_1	39.4629	30.6551	451.715	424.671	109.171	83.413
Os01g0702500	31815	AK063691	S-26050	Similar to Dehydrin DHN1 (B8).			3.13349	0.0093116					LOC_Os01g50700.1	0	0.559615	21.7853	21.3637	2.89908	2.64178
Os02g0531600	1134	CI540085	S-849	PEBP family protein.			12.7094	0.0067913					LOC_Os02g32950_1	0.234272	0	1.03684	0.471444	0	0
Os09g0418000	44755	AK061493	S-30444	Protein kinase-like domain containing protein.			11.962	0.0076125			8.33556	0.004218	LOC_Os09g25090_1	4.92964	8.09694	16.3631	31.1647	15.5739	15.7517
Os01g0702500	7636	X57327	S-6463	Similar to Dehydrin DHN1 (B8).			3.01211	0.0078994	3.63029	0.001898			LOC_Os01g50700.1	0	0.559615	21.7853	21.3637	2.89908	2.64178
Os02g0658200	13190	AK121046	S-11149	Zinc finger, FYVE/PHD-type domain containing protein.			11.926	0.0012399			9.76583	0.0006619	LOC_Os02g44090_1	0.411607	0.223947	3.18794	1.8637	0.877957	0.47744
Os07g0132500	5949	AK060877	S-5006	Similar to Resistance protein candidate (Fragment).			11.4743	0.0019746			10.7528	0.0016034	LOC_Os07g04040_1	0.49547	2.84979	3.68084	8.0478	1.58525	2.05256
Os09g0418000	44084	AK061220	S-30444	Protein kinase-like domain containing protein.			11.3958	0.0012961	12.2033	0.0070606			LOC_Os09g25090_1	4.92964	8.09694	16.3631	31.1647	15.5739	15.7517
Os09g0418000	37504	AK100881	S-30444	Protein kinase-like domain containing protein.			11.2968	0.0022055	10.655	0.0023823	7.85649	0.0057962	LOC_Os09g25090_1	4.92964	8.09694	16.3631	31.1647	15.5739	15.7517
Os01g0658900	2668	AY606941	S-2126	OSBZ8.			11.1946	0.0064351			8.12088	0.0048632	LOC_Os01g46970_1	4.11227	3.60167	27.9658	39.8633	4.49269	13.4956
Os09g0418000	34202	AK119760	S-27907	Protein kinase-like domain containing protein.			11.1538	0.0020326	10.6729	0.0011921	7.77417	0.0012086	LOC_Os09g25090_1	4.92964	8.09694	16.3631	31.1647	15.5739	15.7517
Os05g0572700	39493	AK108969	S-31909	Similar to Protein phosphatase 2C.			11.0559	0.006054			25.3328	0.0070277	LOC_Os05g49730_1	0.217214	0.118182	32.6856	14.2063	10.5405	7.18074
Os09g0555500	35304	AK108154	S-28756	Similar to Phytoene synthase 1, chloroplast precursor (EC 2.5.1.-) (Fruit ripening specific protein pTOM5).			10.318	0.0079547					LOC_Os09g38320_1	5.80364	6.04463	91.184	123.715	34.8385	42.2185
Os05g0355400	3380	AK063864	S-2753	Universal stress protein (Usp) family protein.			10.224	0.0041777	17.0275	0.0061022	22.1238	0.0083123	LOC_Os05g28740_1	293.925	206.767	522.388	532.082	302.62	258.967
Os01g0192300	195	AK062109	S-134	Similar to I-box binding factor (Fragment).			10.0398	0.0031978	10.0997	0.0057643	6.66405	0.000982	LOC_Os01g09640_1	26.929	20.8021	273.752	235.723	108.9	94.0279
Os04g0244800	21099	AK121488	S-17570	Heavy metal transport/detoxification protein domain containing protein.			9.97792	0.0006288	6.97138	0.0044168			LOC_Os04g17100_1	168.251	127.785	1174.71	1894.86	447.315	733.644
Os11g0427700	34623	AK071806	S-28238	Xanthine/uracil/vitamin C permease family protein.			9.78788	0.0064765			6.80679	0.0070855	LOC_Os11g24060_1	0.0807675	0.0878878	4.2895	5.20111	0.602968	0.562113
Os01g0837800	10322	AK061539	S-8742	Similar to Cation diffusion facilitator 8.					2.57043	0.0073679			LOC_Os01g62070.1	92.7357	80.8883	90.3507	100.586	87.1864	87.286
Os09g0110300	15893	AK061798	S-13378	Putative cyclase family protein.			8.49274	0.0071933					LOC_Os09g02270_1	3.14504	4.31508	12.1037	6.74177	9.77087	8.88223
Os07g0687900	17321	AK107065	S-14526	WSI76 protein induced by water stress.			8.37269	0.0076917	9.34164	0.00663			LOC_Os07g48830_1	4.44525	4.83713	418.065	512.578	134.64	196.71
Os07g0687900	44982	D26537	S-35789	WSI76 protein induced by water stress.			8.34489	0.0041211	8.61045	0.0044543			LOC_Os07g48830_1	4.44525	4.83713	418.065	512.578	134.64	196.71
Os09g0127700	41146	AK107885	S-33151	Conserved hypothetical protein.			8.17619	0.0079096					LOC_Os09g04100_1	0	0.715303	3.15173	1.32284	1.63582	0.508326
Os04g0175400	13132	AK107892	S-11107	Conserved hypothetical protein.			8.03947	0.0076257					LOC_Os04g09570_1	0	0	5.47019	3.41111	1.05454	0
Os04g0508500	28599	AK109620	S-23555	Similar to Snapdragon myb protein 305 homolog.			8.03942	0.0082732					LOC_Os04g42950_1	0.207909	0	1.1502	1.67357	0.110867	0.723486
Os05g0475400	33114	AK060423	S-27060	Similar to Alanine:glyoxylate aminotransferase-like protein (Fragment).			7.9989	0.0008361					LOC_Os05g39770_1	13.9376	13.6965	256.929	102.677	35.6877	19.4429
Os08g0138900	32962	AK107842	S-26945	Conserved hypothetical protein.			7.84635	0.0041509	6.98201	0.008065			LOC_Os08g04430_1	90.6499	51.5481	55.4341	43.9381	46.3638	46.5819
Os08g0425500	24284	AK106998	S-20152	Inositol polyphosphate related phosphatase domain containing protein.			7.78737	0.0017293			4.275	0.0038165	LOC_Os08g32960_1	1.62872	1.14679	8.79844	5.10921	1.73703	0.889046
Os12g0428000	27048	AK100244	S-22347	Rhodanese-like domain containing protein.			7.67382	0.0023202	8.22021	6.3e-06			LOC_Os12g24020_1	3.16313	0.573665	28.8152	21.9607	1.91163	5.25896
Os01g0727500	17202	AK107206	S-14430	Protein of unknown function DUF584 family protein.			7.57336	0.0008364					LOC_Os01g52730_1	1.3914	3.86086	26.5565	20.9301	7.41962	10.0064
Os02g0658000	11785	CI520280	S-9956	(No Hit)			7.14582	0.0088579			6.25706	0.0065372	LOC_Os02g44040_1	0	0.120434	0.979666	3.34086	0	0
Os03g0829200	7813	AK108175	S-6612	Similar to Soluble epoxide hydrolase.			7.06158	0.0067193					LOC_Os03g61360_1	0.759151	3.16663	134.113	103.374	62.2068	56.3565
Os01g0721400	43173	AK063472	S-34636	Protein kinase-like domain containing protein.			7.02376	0.0066241					LOC_Os01g52340_1	1.05347	0.573169	2.3312	1.05999	1.68528	0.916468
Os06g0140900	42349	AK058823	S-34062	Sigma factor, regions 3 and 4 domain containing protein.			6.77055	0.0023785	6.48201	0.0030531	6.80042	0.0086193	LOC_Os06g04889_1	26.6221	29.5898	99.7291	129.725	31.8401	44.3349
Os02g0782500	30529	AK119261	S-25051	Similar to Small heat stress protein class CIII.			6.76601	0.0003439			18.798	0.0001041	LOC_Os02g54140_1	1.10227	1.79917	2.84573	0.739394	1.76335	1.91785
Os05g0475400	38908	AF251070	S-31481	Similar to Alanine:glyoxylate aminotransferase-like protein (Fragment).			6.62566	0.0039256					LOC_Os05g39770_1	13.9376	13.6965	256.929	102.677	35.6877	19.4429
Os04g0541700	8149	AY554030	S-6906	Homeodomain-like containing protein.			6.5231	0.0033545	9.02318	0.0036493	7.74036	0.0002492	LOC_Os04g45810_1	22.9998	13.0891	334.042	287.016	113.624	126.186
Os01g0858200	41781	AK119283	S-33636	Similar to DEAH (Asp-Glu-Ala-His) box polypeptide 16.			6.3131	0.0078208					LOC_Os01g63930_1	0.645008	0.608288	0.951553	1.4278	0.642039	0.199512
Os02g0574500	28938	AK059863	S-23824	Conserved hypothetical protein.			6.25411	0.0071789	6.45915	0.0013324	6.11243	0.0005598	LOC_Os02g36490_2	7.81102	1.99374	40.1181	0	4.21664	0
Os04g0125700	1131	AK073177	S-846	Concanavalin A-like lectin/glucanase domain containing protein.			6.18689	0.0062351			5.05044	0.0041967	LOC_Os04g03579_1	0.281167	0.53542	0.233322	0.0707268	0.449796	0.489206
Os11g0591000	41145	CI411337	S-33150	Hypothetical protein.			6.16201	0.0081847					LOC_Os11g37880_1	0.148209	0.215033	0.546615	0.646212	0.737633	0.51574
Os03g0808300	22109	AK109389	S-18401	Remorin, C-terminal region domain containing protein.			6.14225	0.0021587	6.12456	0.0019784			LOC_Os03g59360_1	109.573	110.148	176.196	214.831	137.782	150.338
Os03g0806600	6387	AK070959	S-5388	Conserved hypothetical protein.			6.10504	0.0026407	10.0449	0.0083086			LOC_Os03g59180_1	11.1461	19.5677	26.8028	41.8697	12.3628	35.856
Os04g0603400	33452	AK107076	S-27318	Conserved hypothetical protein.			6.04108	0.0024569	4.16091	0.0087125			LOC_Os04g51410_1	9.0216	10.884	14.1049	22.4962	17.1514	22.0665
Os03g0624300	32711	AK062353	S-26753	Hypothetical protein.			5.95282	0.0005356					LOC_Os03g42600_1	23.2264	20.4599	81.0734	76.5094	65.7609	49.3923
Os07g0188700	10325	AK073755	S-8745	Similar to EXO.			5.87759	0.0092277	6.73608	0.0025884			LOC_Os07g09050_1	0.471651	0.219956	5.59131	2.64403	0.862312	0.625243
Os03g0752500	1240	AK063100	S-936	Non-protein coding transcript, unclassifiable transcript.			5.85829	0.0008727					LOC_Os03g54130_1	81.9498	113.972	3.27295	2.64568	28.8605	35.3286
Os07g0529000	39577	AF251075	S-31980	Similar to Isocitrate lyase (Fragment).			5.68619	0.0093158					LOC_Os07g34520_1	1.81172	5.03812	498.097	256.223	49.8792	38.2159
Os02g0574500	10955	AK065365	S-9276	Conserved hypothetical protein.			5.67141	0.0042307	6.31313	0.0031938			LOC_Os02g36490_2	7.81102	1.99374	40.1181	0	4.21664	0
Os05g0537400	4292	C97686	S-3548	Similar to Protein phosphatase 2C.			5.55396	0.0020553	5.21121	0.0037115	5.2217	0.0021993	LOC_Os05g46040_1	14.0656	10.1234	120.091	90.822	42.5223	44.3209
Os12g0568700	39239	CB965421	S-31726	Protein of unknown function DUF588 family protein.			5.4798	0.0019719					LOC_Os12g38100_1	1.14982	1.00095	3.30776	3.23943	2.45257	3.20094
Os01g0858200	40399	AK100746	S-31094	Similar to DEAH (Asp-Glu-Ala-His) box polypeptide 16.			5.28753	0.0042383	3.09421	0.0079179			LOC_Os01g63930_1	0.645008	0.608288	0.951553	1.4278	0.642039	0.199512
Os02g0565600	13028	AK064118	S-11020	Similar to Homeodomain leucine zipper protein (Fragment).			5.25859	0.0068288			5.12179	0.009594	LOC_Os02g35770_1	2.60515	4.63879	36.1616	31.3361	5.80935	4.94479
Os01g0858200	38384	AK061128	S-31094	Similar to DEAH (Asp-Glu-Ala-His) box polypeptide 16.			5.14496	0.0040679					LOC_Os01g63930_1	0.645008	0.608288	0.951553	1.4278	0.642039	0.199512
Os08g0503700	19127	AK098863	S-10928	Sodium/sulphate symporter family protein.			5.03072	0.0050843	5.89792	0.0038103			LOC_Os08g39370_1	44.4347	46.9546	133.853	146.534	84.0959	80.1428
Os08g0503700	12929	AK072183	S-10928	Sodium/sulphate symporter family protein.			4.93738	0.0017342	5.64081	0.0092257	6.25202	0.0039231	LOC_Os08g39370_1	44.4347	46.9546	133.853	146.534	84.0959	80.1428
Os04g0526800	33555	AK061581	S-27406	GRAM domain containing protein.			4.93358	0.0032476					LOC_Os04g44500_1	11.4043	8.90955	22.0011	34.719	6.86101	13.7371
Os03g0254200	36735	AU057473	S-29851	Aromatic amino acid permease family protein.			4.8308	0.0049489	3.82214	0.0077689			LOC_Os03g14910_1	6.55285	7.80323	0	0.124404	0.923023	2.1512
Os03g0425300	7640	AK059684	S-6466	Similar to Diacylglycerol kinase 1 (EC 2.7.1.107) (Diglyceride kinase 1) (DGK 1) (DAG kinase 1).			4.8081	0.0006702	5.55156	0.0015553	3.67395	0.0004134	LOC_Os03g31180_1	3.56473	7.69736	12.3872	15.6922	4.98983	5.23319
Os03g0701200	24244	AK061982	S-15070	Similar to Sugar-starvation induced protein (Fragment).			4.7645	0.0081412					LOC_Os03g49440_1	38.2241	21.519	485.339	345.878	123.996	127.779
Os03g0701200	1558	AK061528	S-1186	Similar to Sugar-starvation induced protein (Fragment).			4.76436	0.0008203					LOC_Os03g49440_1	38.2241	21.519	485.339	345.878	123.996	127.779
Os03g0701200	17985	AK099563	S-15070	Similar to Sugar-starvation induced protein (Fragment).			4.71097	0.0051959	3.85515	0.0011607			LOC_Os03g49440_1	38.2241	21.519	485.339	345.878	123.996	127.779
Os01g0930500	37913	AK107569	S-30748	Conserved hypothetical protein.			4.68958	0.0072629					LOC_Os01g70500_1	0.863501	0.939626	8.59874	8.4402	1.9734	1.28778
Os01g0658900	39421	AY333184	S-31858	OSBZ8.			4.6479	0.0044614					LOC_Os01g46970_1	4.11227	3.60167	27.9658	39.8633	4.49269	13.4956
Os08g0460600	648	AK103510	S-469	Conserved hypothetical protein.			4.63651	0.006854			2.55397	0.0056937	LOC_Os08g35860_1	11.5958	8.73561	30.8641	23.8247	17.5559	14.0148
Os04g0564700	38120	AK111806	S-30901	Quinonprotein alcohol dehydrogenase-like domain containing protein.			4.5451	0.0069339					LOC_Os04g47700_1	4.78008	5.33659	47.3253	55.3424	10.3283	11.3773
Os01g0284900	21311	AK106618	S-17758	Conserved hypothetical protein.			4.48914	0.0030986					LOC_Os01g18220_1	1.77433	1.32104	26.6582	39.3708	8.06727	11.3738
Os07g0633200	7141	AK073451	S-6032	Similar to SC35-like splicing factor SCL30a, 30a kD.			4.38369	0.0064956					LOC_Os07g43950_1	8.94143	4.70268	131.744	102.113	65.3217	45.9804
Os06g0211200	22459	AK103188	S-18679	Similar to Abscisic acid responsive elements-binding factor (ABA-responsive element binding protein 1) (AREB1).			4.28481	0.0029736					LOC_Os06g10880_1	4.36342	2.68371	3.04366	0	4.14776	3.41088
Os11g0454000	4505	AK071366	S-3736	Dehydrin RAB 16C.			4.23443	0.0095007					LOC_Os11g26760_1	0.818037	1.55777	399.155	232.731	148.75	64.049
Os04g0552300	34975	AK061100	S-28503	Negative regulatory factor PREG family protein.			4.2276	0.0007576					LOC_Os04g46660_1	2.40585	4.27139	0	0.382222	0.67522	0.587504
Os04g0625200	18566	CI035515	S-15530	Phospholipid/glycerol acyltransferase domain containing protein.			4.19461	0.0063868	2.86442	0.0060772			LOC_Os04g53370_1	6.07915	6.05209	2.71912	2.47274	2.75889	5.10105
Os02g0174500	42674	AK119374	S-34296	Non-protein coding transcript, uncharacterized transcript.	2.56168	0.008139							#N/A	#N/A	#N/A	#N/A	#N/A	#N/A	#N/A
Os04g0564700	13460	AK111615	S-11381	Quinonprotein alcohol dehydrogenase-like domain containing protein.			4.1634	0.0057499	2.98582	0.0009814	3.16878	0.0036503	LOC_Os04g47700_1	4.78008	5.33659	47.3253	55.3424	10.3283	11.3773
Os03g0161200	2021	AK066932	S-1570	Similar to Sulfate transporter 3.1 (AST12) (AtST1).			4.15587	0.0084133	3.84225	0.0018929	2.87007	0.002683	LOC_Os03g06520_1	60.3572	37.6054	145.699	120.143	40.8295	36.3255
Os06g0133400	41858	CI029500	S-33696	Conserved hypothetical protein.			4.13902	0.0011825					LOC_Os06g04230_1	56.2915	52.3568	271.402	269.593	80.1581	95.2063
Os05g0460000	23461	CI368692	S-19500	Similar to 70 kDa heat shock cognate protein 1.			4.06404	0.0007482					LOC_Os05g38530_1	2.61477	2.26163	17.4327	12.9524	6.64984	5.21049
Os08g0485400	1466	AK100705	S-1110	Similar to 2-nitropropane dioxygenase-like protein.			4.04652	0.0084095	7.33465	0.0091388			LOC_Os08g37874_1	2.54167	1.78435	30.0272	43.7233	16.0892	29.9574
Os10g0422600	20465	AK109893	S-17071	Protein of unknown function DUF581 family protein.			4.01598	0.0053944			3.15105	0.0003153	LOC_Os10g28680_1	9.50497	12.7381	8.63477	13.188	9.6035	10.677
Os02g0818000	12996	AK104103	S-8787	CBS domain containing protein.			3.92435	0.0088587	7.24829	0.0073372			LOC_Os02g57280_1	852.056	758.122	458.846	639.813	579.614	566.63
Os09g0441000	8743	CI383807	S-7417	Similar to SBT1 protein (Subtilisin-like protease).			3.91268	0.0018531	3.71871	0.0037805			LOC_Os09g26920_1	1.08619	1.36857	0.948793	2.01325	1.40229	0.729422
Os11g0444700	32355	AK066452	S-26472	Octicosapeptide/Phox/Bem1p domain containing protein.			3.89707	0.0092778	4.24864	0.0026849			LOC_Os11g25780_1	54.3253	30.4787	160.432	129.903	95.8682	82.5076
Os04g0630300	21477	AK059518	S-17888	NAD-dependent epimerase/dehydratase family protein.			3.88431	0.0032046	5.50685	0.003429	9.10443	0.0013343	LOC_Os04g53800_1	5.83378	4.96806	0.982245	2.67973	1.4878	1.76526
Os08g0467500	27003	AK100937	S-22307	TB2/DP1 and HVA22 related protein family protein.			3.88195	0.004664			7.13261	0.0024037	LOC_Os08g36440_1	0.932253	1.6231	27.0249	21.1993	9.14706	4.75797
Os09g0532000	15957	AK105810	S-13433	Conserved hypothetical protein.			3.86521	0.0004325					LOC_Os09g36200_1	13.7604	21.4237	245.828	143.249	87.1498	87.1732
Os09g0243200	22663	AK107718	S-18853	Zinc finger, RING-type domain containing protein.			3.80912	0.0085582					LOC_Os09g06770_1	2.27074	1.23546	15.5772	12.3379	1.93739	2.63392
Os01g0956200	31528	AK106051	S-9716	Protein of unknown function DUF563 family protein.			3.73338	0.0030951	5.68327	0.0086774	3.85764	0.0082514	LOC_Os01g72610_1	6.35223	14.8744	57.2947	56.6339	28.1276	37.4006
Os07g0684900	5794	AK063503	S-4873	Homeodomain-like containing protein.			3.72802	0.0023774					LOC_Os07g48560_1	0.458309	0.249356	6.71898	8.41589	1.71075	1.19612
Os04g0513400	19860	AK068772	S-16592	Similar to Beta-glucosidase.			3.67991	0.0094274	5.80039	0.0011145			LOC_Os04g43390_2	12.055	10.6082	137.557	63.9176	41.3647	26.6286
Os03g0847900	40071	AK060311	S-7172	Conserved hypothetical protein.			3.62233	0.001359	4.13243	0.0073321			LOC_Os03g63060_1	6.81292	9.97624	4.09478	6.17804	3.94695	4.78057
Os07g0147600	28337	AK099551	S-21534	Protein kinase-like domain containing protein.			3.61507	0.0049936	3.30518	0.0037444			LOC_Os07g05370_1	1.08631	1.4776	5.10827	10.065	2.99292	1.52257
Os02g0180800	39127	AK073452	S-31644	Non-protein coding transcript, putative npRNA.							2.05885	0.009342	#N/A	#N/A	#N/A	#N/A	#N/A	#N/A	#N/A
Os11g0167600	27129	CI102959	S-22414	Exo70 exocyst complex subunit family protein.			3.58628	0.0081584					LOC_Os11g06700_1	0	0	0	0	0	0
Os04g0186400	13890	AK063990	S-11740	Similar to Phosphate transporter 6.			3.58618	0.0042605					LOC_Os04g10750_2	1.2567	1.36748	0.115872	0.263432	1.45195	0.546634
Os01g0247500	13046	AK065614	S-11033	Protein kinase-like domain containing protein.			3.55397	0.0063946					LOC_Os01g14510_1	3.76822	3.70038	5.38961	6.56584	4.90097	5.01056
Os03g0847900	9334	AK119609	S-7918	Conserved hypothetical protein.			3.5437	0.0028453					LOC_Os03g63060_1	6.81292	9.97624	4.09478	6.17804	3.94695	4.78057
Os08g0425800	42087	AK101198	S-33866	Conserved hypothetical protein.			3.51199	0.0041627	5.132	0.0041847	5.2117	0.0062241	LOC_Os08g32980_1	26.8866	27.3638	376.931	242.204	202.746	162.355
Os03g0847900	8463	AK061411	S-7172	Conserved hypothetical protein.			3.50922	0.0057518	3.90698	7.23e-05			LOC_Os03g63060_1	6.81292	9.97624	4.09478	6.17804	3.94695	4.78057
Os01g0681900	31410	AK105755	S-25741	NADH dependent Glutamate Synthase precursor (EC 1.4.1.14).			3.48724	0.0004142					LOC_Os01g48960_1	47.1798	52.7923	134.925	163.104	58.6174	68.2402
Os03g0626700	2401	AK068484	S-1890	Multi antimicrobial extrusion protein MatE family protein.			3.47012	0.0062083			5.24037	0.00855	LOC_Os03g42830_1	2.40069	2.07185	5.22087	3.2485	2.38376	1.82443
Os01g0955000	3544	AK119633	S-2893	Phosphoesterase family protein.			3.46322	0.0065461					LOC_Os01g72520_1	2.41175	4.16278	24.0162	35.0612	7.89375	9.64649
Os06g0668200	15522	AK070705	S-10969	Similar to Phosphoglycerate kinase, cytosolic (EC 2.7.2.3).			3.44891	0.0027994	6.47946	0.0011225			LOC_Os06g45710_1	4.25473	6.59995	78.3267	58.3863	17.6679	11.2355
Os01g0851100	24152	AK100337	S-20045	Similar to Axi 1 (Auxin-independent growth promoter)-like protein.			3.43604	0.0004691					LOC_Os01g63230_1	21.6237	14.8	37.0323	41.0554	27.0055	24.137
Os01g0944100	31984	AK103482	S-26180	Conserved hypothetical protein.			3.43343	0.0082365					LOC_Os01g71624_5	1.60007	1.35421	40.5222	29.6056	2.84412	4.33063
Os02g0139000	32121	AK065704	S-26288	Similar to Phosphate starvation regulator protein (Regulatory protein of P- starvation acclimation response Psr1).			3.42151	0.0088458	6.2463	0.0025107	8.57356	0.0017903	LOC_Os02g04640_1	5.766	4.86039	141.613	87.4338	36.0304	28.3543
Os03g0696300	4110	AK069854	S-3390	CCAAT-binding transcription factor, subunit B family protein.			3.409	0.0035441			3.49353	0.0032037	LOC_Os03g48970_1	22.2356	22.864	20.5396	34.1755	20.342	20.4679
Os02g0207300	25716	AK064602	S-21283	Non-protein coding transcript, uncharacterized transcript.							2.60574	0.00814	#N/A	#N/A	#N/A	#N/A	#N/A	#N/A	#N/A
Os03g0273800	28457	AK100173	S-23447	Pyrimidine 5-nucleotidase family protein.			3.35264	0.0074721					LOC_Os03g16670_1	112.522	140.815	728.317	721.606	180.07	205.024
Os05g0195700	25710	AK061427	S-21277	Similar to Transcription factor MYBS2.			3.3524	0.004773	3.40097	0.0037841			LOC_Os05g10690_1	6.23468	3.89178	7.48655	10.8931	6.75236	5.21366
Os11g0620400	17672	AK068224	S-14809	Conserved hypothetical protein.			3.34051	0.0095653			5.17527	0.0099104	LOC_Os11g40540_1	2.00483	0	0	1.56173	0.137945	1.12523
Os10g0517500	29654	AK100465	S-24369	Cys/Met metabolism pyridoxal-phosphate-dependent enzymes family protein.			3.32896	0.0034023					LOC_Os10g37340_1	15.1642	17.8619	351.652	175.86	103.204	90.9397
Os10g0564500	14036	AK103690	S-11857	Serine/threonine-protein kinase SAPK3 (EC 2.7.1.37) (Osmotic stress/abscisic acid-activated protein kinase 3) (Protein kinase REK).			3.31392	0.0038897	4.8842	0.0024843			LOC_Os10g41490_1	25.9922	29.564	33.9663	37.3461	35.5919	29.1568
Os11g0582300	43469	AK100485	S-34840	Similar to GTP-binding protein-like; root hair defective 3 protein-like.			3.30997	0.0034755	4.7216	0.0080916	6.62902	0.0024579	LOC_Os11g37260_1	3.36731	3.23668	20.9883	22.5876	5.50655	5.59842
Os02g0669100	32757	AB011367	S-26785	Dehydrin family protein.			3.3028	0.0065712					LOC_Os02g44870_1	21.3459	33.8093	2045.06	2170.71	757.582	915.295
Os10g0564500	21086	D88399	S-11857	Serine/threonine-protein kinase SAPK3 (EC 2.7.1.37) (Osmotic stress/abscisic acid-activated protein kinase 3) (Protein kinase REK).			3.29028	0.0046004	4.8357	0.0098293			LOC_Os10g41490_1	25.9922	29.564	33.9663	37.3461	35.5919	29.1568
Os01g0664500	31232	AK059427	S-25593	Lg106-like family protein.			3.28274	0.0061138	4.33093	0.0008937			LOC_Os01g47490_2	28.6209	20.2192	132.473	91.219	66.3222	40.4988
Os03g0250000	27972	AK061120	S-23070	EF-Hand type domain containing protein.			3.23588	0.0048924					LOC_Os03g14590_1	22.4741	22.2043	201.324	154.508	78.0234	78.8604
Os08g0476300	7595	AK105359	S-6426	Glucose/ribitol dehydrogenase family protein.			3.23393	0.0010125					LOC_Os08g37130_1	6.4001	14.173	24.9711	36.9436	11.2564	17.5825
Os10g0564500	18664	AB125304	S-11857	Serine/threonine-protein kinase SAPK3 (EC 2.7.1.37) (Osmotic stress/abscisic acid-activated protein kinase 3) (Protein kinase REK).			3.21433	0.0080932	4.74638	0.0012332			LOC_Os10g41490_1	25.9922	29.564	33.9663	37.3461	35.5919	29.1568
Os05g0267800	41087	AK061207	S-33113	Cellular retinaldehyde-binding/triple function, N-terminal domain containing protein.			3.20557	0.002569			3.9511	0.0030918	LOC_Os05g18470_1	17.9041	10.8873	5.09813	17.75	14.321	10.8419
Os03g0341300	40273	CI149956	S-32496	MtN3 and saliva related transmembrane protein family protein.			3.20449	0.006697			2.06026	0.0056912	LOC_Os03g22200_1	13.9242	9.65548	50.448	84.3366	21.5472	30.7189
Os01g0180000	9095	AK103199	S-7716	Pistil-specific extensin-like protein family protein.			3.20004	0.0047369	2.60364	0.0073571			LOC_Os01g08470_1	0.857214	1.47691	2.92442	4.09696	1.82843	2.07149
Os01g0118300	32786	AK065788	S-26811	Phosphatidyl serine synthase family protein.			3.18561	0.0052015					LOC_Os01g02890_1	1.17008	2.00079	1.72617	2.97132	0.7725	2.39129
Os10g0114300	9470	AK063329	S-8033	Similar to NADPH-dependent codeinone reductase (EC 1.1.1.247).			3.17636	0.0096041					LOC_Os10g02490_2	0	0	0	0	0	0
Os01g0664500	43422	AK069846	S-25593	Lg106-like family protein.			3.17243	0.0086413					LOC_Os01g47490_2	28.6209	20.2192	132.473	91.219	66.3222	40.4988
Os02g0759400	40204	AY579411	S-32436	Zinc finger, RING-type domain containing protein.			3.15422	8.59e-05			6.41946	3.64e-05	LOC_Os02g52210_1	1.77403	3.52019	10.3917	16.3801	12.2424	15.2517
Os02g0592800	26096	AK107707	S-21585	Protein of unknown function DUF581 family protein.	4.4808	0.0042433	15.1355	0.0039641					#N/A	#N/A	#N/A	#N/A	#N/A	#N/A	#N/A
Os06g0637500	27542	AK121564	S-22740	Similar to MYB transcription factor R2R3 type.			3.10772	0.0058234					LOC_Os06g43090_1	4.37183	9.90022	25.624	31.1489	13.9877	17.6802
Os01g0192000	43765	AK100770	S-28485	Similar to Zinc finger transcription factor.			3.06408	0.0011222					LOC_Os01g09620_1	27.9834	23.1355	7.61078	19.741	23.842	23.5736
Os02g0656600	26770	AY345232	S-22119	Similar to Dehydration responsive element binding protein 2B (DREB2B protein).			3.0471	0.0044209					LOC_Os02g43940_1	1.6854	4.76835	0.74592	2.71333	1.31815	1.95496
Os07g0618400	33653	AK111826	S-27476	Similar to Leucine-rich repeat transmembrane protein kinase 1 (Fragment).			3.03106	0.0095022					LOC_Os07g42626_1	1.28399	1.80469	7.16249	28.4225	1.65466	1.42729
Os03g0767900	2175	AK106933	S-1699	Protein of unknown function DUF588 family protein.			3.02625	0.0017601	4.37352	0.0008918	3.93881	0.0017955	LOC_Os03g55870_1	5.88995	8.22313	36.1504	26.5011	18.0152	15.9843
Os02g0656400	30504	AK058940	S-25029	Conserved hypothetical protein.			9.70511	0.007833	7.17745	0.0001651			#N/A	#N/A	#N/A	#N/A	#N/A	#N/A	#N/A
Os07g0618400	37421	AK111671	S-30375	Similar to Leucine-rich repeat transmembrane protein kinase 1 (Fragment).			3.00654	0.0061265					LOC_Os07g42626_1	1.28399	1.80469	7.16249	28.4225	1.65466	1.42729
Os10g0406300	24425	AK068588	S-20264	Similar to AOBP (Ascorbate oxidase promoter-binding protein).			3.0006	0.0046748	3.0144	0.0045218			LOC_Os10g26620_1	20.5925	17.7179	64.026	44.6522	30.9849	27.7745
Os03g0231700	25381	AK073426	S-21021	Similar to Squalene monooxygenase 2 (EC 1.14.99.7).			2.99466	0.0090512					LOC_Os03g12900.1	0	0	0	0	0	0
Os10g0554200	15310	AK068409	S-12908	TGF-beta receptor, type I/II extracellular region family protein.			2.98815	0.0050726					LOC_Os10g40600_1	10.1785	9.00835	1.95207	10.1732	8.53956	11.0981
Os03g0794300	11146		S-9430	GCN5-related N-acetyltransferase domain containing protein.			2.96851	0.0074847			2.64153	0.0042644	LOC_Os03g58020_1	4.56031	4.09932	10.969	9.37656	6.97815	7.81954
Os09g0478600	37933	AK109529	S-30764	RINGv domain containing protein.			2.95399	0.0097555					LOC_Os09g30160_1	7.24472	11.5501	15.2861	30.1753	11.6796	16.2206
Os03g0324900	30631	AK068144	S-25126	Zinc finger, RING-type domain containing protein.			2.95062	0.0041795					LOC_Os03g20870_1	9.04405	8.71017	46.9281	39.015	19.18	23.6339
Os08g0476300	14584	AK071937	S-12320	Glucose/ribitol dehydrogenase family protein.			2.93324	0.0035105	2.42921	0.0044522	2.95338	0.0032601	LOC_Os08g37130_1	6.4001	14.173	24.9711	36.9436	11.2564	17.5825
Os01g0667900	2958	AK105335	S-2377	Glutaredoxin-like, plant II family protein.			2.92786	0.0006601					LOC_Os01g47760_1	21.2139	23.6252	94.4382	112.229	31.1088	62.2862
Os06g0637500	29670	AK105817	S-24383	Similar to MYB transcription factor R2R3 type.			2.92292	0.0056273	2.70801	0.0035025			LOC_Os06g43090_1	4.37183	9.90022	25.624	31.1489	13.9877	17.6802
Os01g0105900	2102	AK066907	S-1637	PfkB domain containing protein.			2.91385	0.0043799	2.70766	0.000998			LOC_Os01g01620_1	43.1472	45.9613	125.108	137.665	65.6299	56.0258
Os04g0605500	42205	AK120495	S-33954	Similar to Calcium-transporting ATPase 8, plasma membrane-type (EC 3.6.3.8) (Ca(2+)-ATPase isoform 8).			2.88431	0.0051354			2.96737	0.0021854	LOC_Os04g51610_1	24.309	16.631	100.803	164.79	41.3627	48.5916
Os06g0157000	16811	AK066113	S-14119	Lipolytic enzyme, G-D-S-L family protein.			2.87562	0.007965					LOC_Os06g06290_1	98.1915	163.895	348.405	309.118	192.813	172.555
Os08g0408500	11185	AK068312	S-9465	Pathogenesis-related transcriptional factor and ERF domain containing protein.			2.85455	0.0058583	2.29334	0.0092194			LOC_Os08g31580_1	25.1597	25.9259	137.185	160.81	64.5409	72.9593
Os11g0232100	4443	AK111558	S-3685	Protein kinase-like domain containing protein.			2.84876	0.0010687	3.06638	0.0003816	2.40984	0.0004264	LOC_Os11g12530_1	7.36035	7.96156	10.1313	13.0926	7.14892	9.7064
Os04g0659300	10883	AY303697	S-9217	Protein of unknown function DUF26 domain containing protein.			2.84642	0.0078078			5.69526	0.0035302	LOC_Os04g56430_1	17.6096	83.2556	3220.91	860.113	1644.11	1304.63
Os01g0256500	37535	AK119698	S-20054	Similar to Ramy1.			2.84625	0.001159					LOC_Os01g15270_1	262.345	120.375	2348.6	2151.46	1097.34	1176.89
Os03g0235400	37366	AK070511	S-30337	Hypothetical protein.					2.62347	0.0044637			#N/A	#N/A	#N/A	#N/A	#N/A	#N/A	#N/A
Os03g0760800	32574	AK121316	S-26647	Similar to GAST1 protein precursor.			2.80424	0.0099663					LOC_Os03g55290_1	15.7571	29.0967	44.3784	34.3517	32.0822	28.8006
Os12g0610600	16894	AK071464	S-14182	Similar to NAM / CUC2-like protein.			2.80134	0.0040193			4.58562	0.0071536	LOC_Os12g41680_1	14.8576	19.9784	32.2912	39.5096	28.6353	31.6366
Os02g0656200	12543	CI449001	S-10602	Conserved hypothetical protein.			2.79158	0.0007781	2.14498	0.0016828			LOC_Os02g43906_1	10.9485	12.3604	23.6221	29.6061	11.3846	19.5256
Os07g0683200	32178	AK068606	S-26334	Similar to OsNAC6 protein.			2.77056	0.0043275					LOC_Os07g48450_1	9.04342	27.2758	160.097	111.467	76.9486	65.4474
Os07g0670300	17394	AK099020	S-1771	C2 calcium/lipid-binding region, CaLB domain containing protein.			2.76793	0.0035142			18.4987	0.001592	LOC_Os07g47400_1	3.42953	0.276435	5.76214	2.17269	1.08373	1.03134
Os04g0439100	7329	AK120173	S-6197	T-complex 11 family protein.			2.7605	0.0008681	2.1791	0.0093115	2.05798	0.0017542	LOC_Os04g35840_1	70.1808	48.23	125.366	127.224	86.0815	74.1227
Os03g0214200	16770	AK068799	S-14087	Protein of unknown function DUF1675 family protein.			2.75278	0.0062551			2.04243	0.0031774	LOC_Os03g11550_1	8.5265	6.43147	67.6468	75.946	29.8639	33.1548
Os08g0457600	25187	AK065020	S-20867	Similar to RSH2.			2.74962	0.0099915			2.55335	0.0049593	LOC_Os08g35620_1	21.4952	16.946	18.1408	14.0142	16.8426	9.22272
Os05g0449600	14865	AK106357	S-12547	Similar to Exoglucanase precursor.			2.74407	0.0044548	2.27565	0.0042633			LOC_Os05g37700_1	8.14424	8.31852	7.24208	10.8591	6.28789	5.50582
Os03g0194100	14507	AK073045	S-12250	C2 calcium/lipid-binding region, CaLB domain containing protein.			2.74191	0.0036462			2.9073	0.0007839	LOC_Os03g09840_1	6.86268	7.79714	19.6529	16.2474	13.6694	5.26784
Os02g0474000	29177	AK100540	S-24007	Conserved hypothetical protein.			2.736	0.0010771					LOC_Os02g27400_1	51.4431	37.2781	58.0374	61.2548	52.6478	46.3818
Os10g0450800	32396	AK061298	S-26509	Conserved hypothetical protein.			2.72812	0.0092377	4.84153	0.0030167			LOC_Os10g31320_1	11.5383	8.94103	141.979	68.7786	52.3918	42.179
Os01g0800300	32999	AK100942	S-7879	Conserved hypothetical protein.			2.70532	0.0096325					LOC_Os01g58620_1	3.59083	3.14762	23.728	16.4595	8.61663	7.75181
Os07g0178600	16864	AY323488	S-14157	Similar to Heat shock transcription factor 29 (Fragment).			2.69916	0.0063367					LOC_Os07g08140_1	1.90109	2.96812	0.914545	2.07919	0.96968	1.34227
Os06g0220000	1939	AK061401	S-1504	Similar to Phi-1 protein.			2.69195	0.0030224					LOC_Os06g11660_1	16.4782	14.7432	17.5569	54.4075	39.9645	28.1751
Os10g0517500	20453	AB040741	S-17061	Cys/Met metabolism pyridoxal-phosphate-dependent enzymes family protein.			2.68962	0.0020027	2.90202	0.0011018	2.88103	0.0071949	LOC_Os10g37340_1	15.1642	17.8619	351.652	175.86	103.204	90.9397
Os03g0807000	9330	CI422591	S-7914	Conserved hypothetical protein.			2.68624	0.0027385					LOC_Os03g59225_1	2.80122	2.05285	3.03614	2.70351	2.92652	3.05031
Os01g0241000	35059	AK119763	S-28566	Conserved hypothetical protein.			2.68307	0.0099338					LOC_Os01g13930_1	2.23694	1.65965	2.58755	4.39926	2.16881	2.12295
Os12g0158700	22389	CI405605	S-18621	Conserved hypothetical protein.			2.68075	0.0048924					LOC_Os12g06190_1	1.32994	1.08539	0.735751	1.00363	1.06378	2.31397
Os01g0849000	34327	AK105208	S-28009	Plant lipid transfer protein/Par allergen family protein.			2.68044	0.0030622					LOC_Os01g62980_1	8.01673	4.74435	67.3814	56.4644	30.1494	16.9665
Os12g0572500	8032	AK064511	S-6810	Region of unknown function XH domain containing protein.			2.67957	0.0038248	3.00637	0.0017667	3.94939	0.0068457	LOC_Os12g38440_1	5.61675	3.38338	1.77561	6.05519	1.60453	2.79218
Os06g0701700	26614	AF313388	S-21999	HKT-type transporter (Sodium ion transporter).			2.67582	0.0050361					LOC_Os06g48810_1	7.00127	11.0985	8.60723	22.3514	26.2722	59.6546
Os10g0159800	5927	AK065882	S-4988	Alcohol dehydrogenase superfamily, zinc-containing protein.			2.67506	0.0051848					LOC_Os10g07229_1	24.3224	17.929	31.3483	50.6123	29.1009	28.5158
Os09g0419200	30226	AB122055	S-24814	NAD-dependent epimerase/dehydratase family protein.			2.67275	0.0097731					LOC_Os09g25150_1	62.5685	53.7841	2.18752	13.5741	15.3799	14.8389
Os04g0106300	28136	AK059655	S-23195	Similar to Arginase (EC 3.5.3.1).			2.65701	0.0056125					LOC_Os04g01590_1	15.1571	17.7028	121.306	86.625	37.0717	35.1626
Os02g0198200	16100	AK058544	S-13543	EF-Hand type domain containing protein.			2.65559	0.0024676	2.40322	0.0062701	2.56942	0.0012461	LOC_Os02g10470_1	6.4928	8.0745	33.2806	20.2656	13.5665	11.3737
Os07g0661600	19119	AK104664	S-15989	Similar to RNA-binding protein-like protein.			2.65494	0.0072753	3.03256	0.0012658			LOC_Os07g46700_1	3.41326	5.19983	6.79784	7.09772	9.70729	7.39046
Os04g0623300	36932	AK064902	S-2637	Similar to Flavin-containing monamine oxidase family protein.			2.64525	0.0055937	2.33453	0.0070522			LOC_Os04g53190_2	26.6264	16.753	220.379	133.582	119.537	103.353
Os10g0159800	43553	AK060781	S-34894	Alcohol dehydrogenase superfamily, zinc-containing protein.			2.63319	0.0054221					LOC_Os10g07229_1	24.3224	17.929	31.3483	50.6123	29.1009	28.5158
Os01g0867300	3087	AK067919	S-2489	Similar to OSE2-like protein (Fragment).			2.62784	0.0012769			5.76723	3.62e-05	LOC_Os01g64730_1	17.5136	28.3747	99.2577	121.2	45.9693	57.6714
Os06g0114400	12637	AU082409	S-10682	Conserved hypothetical protein.			2.6225	0.0044906					LOC_Os06g02410_1	3.78105	3.04769	1.3945	0.563621	1.04546	2.11167
Os07g0638100	17021	AK100429	S-14285	TolB, C-terminal domain containing protein.			2.6197	0.0076326					LOC_Os07g44410_1	6.78667	4.73601	42.1977	18.6304	29.1879	18.8247
Os05g0541200	44064	AK068633	S-35231	Conserved hypothetical protein 730 family protein.			2.59593	0.000568					LOC_Os05g46360_1	25.7079	19.3335	54.6922	58.3255	26.2529	24.4083
Os05g0149000	25380	AK111047	S-21020	Pectinesterase inhibitor domain containing protein.			2.57717	0.0030825					LOC_Os05g05640_1	1.50658	1.09293	0.69456	2.90548	0.401691	2.18443
Os01g0800300	43308	AK106023	S-7879	Conserved hypothetical protein.			2.54384	0.0034809			2.55378	0.0075543	LOC_Os01g58620_1	3.59083	3.14762	23.728	16.4595	8.61663	7.75181
Os01g0876300	38724	AK069276	S-31350	Galactose oxidase, central domain containing protein.			2.52395	0.0074876	2.77245	0.0065267			LOC_Os01g65510_1	0.892711	1.69997	10.7416	8.08411	6.90254	6.60125
Os01g0800300	29528	AK100951	S-7879	Conserved hypothetical protein.			2.52256	0.0098839					LOC_Os01g58620_1	3.59083	3.14762	23.728	16.4595	8.61663	7.75181
Os04g0527400	17655	AK060860	S-1132	Conserved hypothetical protein.			2.5161	0.0096098					LOC_Os04g44530_1	2.90648	3.61453	42.003	73.9472	11.9562	35.2959
Os01g0310100	30404	AK120868	S-24946	Similar to Phospholipase D p1 (EC 3.1.4.4) (AtPLDp1) (Phospholipase D1 PHOX and PX containing domain) (Phospholipase D zeta 1) (PLDzeta1).			2.50942	0.0034832					LOC_Os01g20860_1	4.31593	6.12318	4.77533	6.26659	4.77773	5.2597
Os10g0362300	40055	AK121000	S-32333	Similar to Histidine kinase 3.			2.50271	0.0052584	2.49358	0.0033081	2.84509	0.0025531	LOC_Os10g21810_1	5.02228	6.85614	5.15274	7.94756	4.86932	5.40187
Os03g0389700	39718	AK061085	S-23245	Similar to M-160-u1_1 (Fragment).			2.49942	0.0051821					LOC_Os03g27230_1	54.5278	55.992	24.0478	63.2882	29.0769	65.1197
Os09g0376300	11118	AK109279	S-9407	Conserved hypothetical protein.			2.49385	0.0026232			2.27229	0.0024971	LOC_Os09g20930_1	38.9575	33.5309	64.7076	85.3802	41.9428	48.7304
Os07g0619100	18925	AK102884	S-15833	Protein of unknown function DUF827, plant family protein.			2.48453	0.0019244					LOC_Os07g42700_1	12.4901	10.5709	4.19313	4.08172	5.52182	4.51969
Os01g0800300	9291	AK072549	S-7879	Conserved hypothetical protein.			2.47068	0.0049796					LOC_Os01g58620_1	3.59083	3.14762	23.728	16.4595	8.61663	7.75181
Os09g0392000	39731	AK120392	S-32095	Conserved hypothetical protein.			2.45239	0.0063924	2.8007	0.0079259			LOC_Os09g22440_1	27.679	27.0819	28.309	34.0912	28.4446	28.8684
Os02g0818000	13689	AK071580	S-11576	CBS domain containing protein.			2.44075	0.0086158	5.09125	0.0005272			LOC_Os02g57280_1	852.056	758.122	458.846	639.813	579.614	566.63
Os03g0849900	23666	AK104518	S-8103	Conserved hypothetical protein.			2.43286	0.0051324	2.7153	0.0037977			LOC_Os03g63280_1	1.21635	2.86775	0.448606	0.611936	1.72964	1.17574
Os02g0551100	30455	AB125307	S-22282	Serine/threonine-protein kinase SAPK6 (EC 2.7.1.37) (Osmotic stress/abscisic acid-activated protein kinase 6).			2.41773	0.0042462			2.03497	0.0047335	LOC_Os02g34600_1	17.3525	27.0919	163.718	178.963	65.9792	122.955
Os01g0721000	37422	AK105712	S-30376	Protein kinase-like domain containing protein.			2.4168	0.0085001			2.36471	0.0093885	LOC_Os01g52290_1	3.40997	7.42118	5.83738	5.5674	7.41069	8.65702
Os10g0521400	26544	AK109013	S-21944	Esterase/lipase/thioesterase domain containing protein.			2.41622	0.0035153					LOC_Os10g37710_1	3.04116	4.45477	0.776508	2.11844	2.9939	2.84918
Os03g0802200	8145	AK111769	S-6904	Conserved hypothetical protein.							2.89785	0.0051881	LOC_Os03g58764.1	0.0788864	0.257523	4.80059	2.53999	2.01917	2.19608
Os02g0705500	27117	AK119183	S-22404	Basic helix-loop-helix dimerisation region bHLH domain containing protein.			2.41318	0.0050513	2.03073	0.0081599			LOC_Os02g47660_1	7.02982	8.98378	21.8872	20.3975	13.4254	15.6446
Os03g0340500	17806	AK102158	S-13073	Similar to Sucrose synthase (EC 2.4.1.13).			2.4104	0.0038832	5.64101	0.0072747			LOC_Os03g22120_1	5.4606	3.64187	83.8712	73.2585	25.1735	17.0268
Os10g0463800	17006	AK102352	S-14272	Conserved hypothetical protein.			2.39944	0.0038419					LOC_Os10g32680_1	35.4955	33.1417	699.122	324.703	161.216	120.92
Os06g0594600	30435	CI257513	S-24972	Transferase family protein.			2.38582	0.000765					LOC_Os06g39390_1	2.35221	1.8429	0.208207	0.189341	0	0.327411
Os03g0235300	12285	AU055885	S-10376	Similar to LeOPT1.			2.3812	0.0059097					LOC_Os03g13240_1	7.21082	5.53385	6.8026	8.01917	4.69514	5.63477
Os03g0861200	30217	AK073260	S-24807	Conserved hypothetical protein.					2.64625	0.0095585			#N/A	#N/A	#N/A	#N/A	#N/A	#N/A	#N/A
Os03g0849900	31064	AK105978	S-8103	Conserved hypothetical protein.			2.37569	0.0073594					LOC_Os03g63280_1	1.21635	2.86775	0.448606	0.611936	1.72964	1.17574
Os03g0340500	29322	AK099406	S-13073	Similar to Sucrose synthase (EC 2.4.1.13).			2.37271	0.007939			9.82545	0.0087651	LOC_Os03g22120_1	5.4606	3.64187	83.8712	73.2585	25.1735	17.0268
Os11g0116900	28342	AK073243	S-23362	Similar to WRKY transcription factor 46 (Fragment).			2.37215	0.009942	3.89102	0.0001266			LOC_Os11g02480_2	1.96797	2.63565	19.4296	14.9273	7.58811	7.02379
Os10g0477600	9693	AK119558	S-8221	Similar to NAM / CUC2-like protein.			2.36964	0.0037142					LOC_Os10g33760_1	3.98123	5.73725	10.4768	2.9232	5.39354	6.73977
Os12g0476200	26148	CI437556	S-21625	MtN3 and saliva related transmembrane protein family protein.			2.36168	0.0061183	2.57808	0.0070832			LOC_Os12g29220_1	45.2419	41.0425	158.498	97.7521	50.993	47.5063
Os04g0559100	35230	CI095507	S-28699	Protein of unknown function DUF315 domain containing protein.			2.34219	0.0043468					LOC_Os04g47170_1	1.28308	1.72863	1.48726	1.22955	0.847108	0.566971
Os01g0787400	19498	AK061223	S-16295	Conserved hypothetical protein.			2.34142	0.0014728					LOC_Os01g57740_1	11.1545	12.1378	27.1769	28.4555	15.8616	19.9959
Os10g0561800	37541	AK065404	S-30473	homeodomain leucine zipper protein hox1 [Oryza sativa (japonica cultivar-group)].			2.33024	0.0017545					LOC_Os10g41230_1	5.90123	5.11097	2.93156	9.81546	4.11014	5.02903
Os03g0340500	15516	AK060797	S-13073	Similar to Sucrose synthase (EC 2.4.1.13).			2.32303	0.0051573	5.54271	0.0056739			LOC_Os03g22120_1	5.4606	3.64187	83.8712	73.2585	25.1735	17.0268
Os01g0708500	24647	AK060272	S-4494	Conserved hypothetical protein 730 family protein.			2.31002	0.0090995			3.29375	0.0047176	LOC_Os01g51210_1	4.60937	9.42348	33.0728	28.6706	17.727	24.1407
Os04g0192200	36428	CI237546	S-29631	Non-protein coding transcript, uncharacterized transcript.					7.24263	0.0037803	4.56504	0.007211	#N/A	#N/A	#N/A	#N/A	#N/A	#N/A	#N/A
Os04g0435500	889	AK060125	S-651	Glutathione S-transferase, N-terminal domain containing protein.			2.30258	0.0042932					LOC_Os04g35560_1	10.8077	11.8883	128.029	107.091	46.7319	41.6967
Os11g0135900	6148	AK072447	S-5180	Major facilitator superfamily protein.			2.29988	0.0077953			2.18767	0.0086789	LOC_Os11g04104_3	0	1.4274	3.70909	10.339	3.80835	6.76248
Os07g0584900	21375	AK058404	S-17805	Armadillo-like helical domain containing protein.			2.29609	0.0054679					LOC_Os07g39590_1	14.4393	12.7828	15.4347	14.7749	12.5284	11.3551
Os07g0633100	24138	AK068234	S-20034	X8 domain containing protein.			2.29465	0.0003811					LOC_Os07g43940_1	22.7376	23.3008	45.5529	62.0824	35.315	32.3917
Os03g0314800	17950	AK103334	S-15041	Plant neutral invertase family protein.			2.28936	0.0085266			2.24152	0.0015269	LOC_Os03g20020_1	12.8542	11.3744	66.8145	43.918	26.9661	19.7437
Os02g0730300	42864	AK112036	S-34424	Similar to Potassium transporter HAK3p (Fragment).			2.28809	0.0062408	2.06266	0.0024239	2.86182	0.0034862	LOC_Os02g49760_2	13.664	18.1192	39.4181	37.5719	27.1393	16.8761
Os06g0696600	10559	AK105934	S-8945	Similar to Xyloglucan endo-transglycosylase homolog.			2.28515	0.0093647			3.74739	0.0046062	LOC_Os06g48180_1	20.2341	38.7638	137.007	246.462	93.7648	135.863
Os06g0554600	23051	CI174967	S-19168	Conserved hypothetical protein.			2.2848	0.0052895					LOC_Os06g36070_1	5.1742	6.50618	1.90832	3.47081	3.92411	2.26733
Os08g0233400	18379	CI453836	S-15386	Ankyrin repeat containing protein.			2.28411	0.0072741					LOC_Os08g13640_1	2.95609	1.22541	7.00874	6.37368	4.65393	2.93905
Os03g0854600	38399	AK104577	S-31105	Concanavalin A-like lectin/glucanase domain containing protein.			2.27388	0.0087412			2.39912	0.0056279	LOC_Os03g63760_1	12.9935	16.435	28.7531	24.0246	19.0689	19.5803
Os07g0633100	37873	AK109428	S-15818	X8 domain containing protein.			2.27342	0.000146	2.11889	0.0002569			LOC_Os07g43940_1	22.7376	23.3008	45.5529	62.0824	35.315	32.3917
Os12g0616800	40402	AK070105	S-32591	Conserved hypothetical protein.			2.26426	0.0058777			2.69204	0.001825	LOC_Os12g42220_1	3.52966	5.64122	3.53924	14.095	2.70564	2.9427
Os07g0633100	31176	AK071223	S-15818	X8 domain containing protein.			2.26371	0.0012257					LOC_Os07g43940_1	22.7376	23.3008	45.5529	62.0824	35.315	32.3917
Os07g0413800	12837	AK104173	S-1557	Conserved hypothetical protein.			2.26129	0.0066375					LOC_Os07g23120_1	83.9756	30.9331	6.57942	6.12919	14.3853	7.234
Os07g0516600	24485	AK120864	S-20310	Multi antimicrobial extrusion protein MatE family protein.			2.25898	0.0024253					LOC_Os07g33310_1	3.85545	4.37386	0.544574	0.412692	2.09965	0.761206
Os07g0633100	34505	AK061455	S-15818	X8 domain containing protein.			2.25799	0.0009044					LOC_Os07g43940_1	22.7376	23.3008	45.5529	62.0824	35.315	32.3917
Os02g0730300	44004	AK098897	S-35193	Similar to Potassium transporter HAK3p (Fragment).			2.25767	0.0003837	2.14603	0.0043379	2.8473	0.0019647	LOC_Os02g49760_2	13.664	18.1192	39.4181	37.5719	27.1393	16.8761
Os07g0635900	22404	AK121089	S-18634	Hydrophobic protein LTI6A (Low temperature-induced protein 6A).			2.24593	0.0029797					LOC_Os07g44180_1	74.1221	99.2697	348.694	316.925	150.916	148.907
Os08g0520600	36484	CI059848	S-29674	Conserved hypothetical protein.			2.24547	0.0071611					LOC_Os08g40910_1	0	0	1.72972	0.174777	0.741011	0.805935
Os02g0644000	14296	AY062178	S-12078	Similar to C13 endopeptidase NP1 (Fragment).			2.24505	0.0072851			5.43292	0.0017104	LOC_Os02g43010_1	9.43498	9.71675	51.2643	45.8563	20.6638	17.6863
Os04g0530500	14888	AK104359	S-12564	Zinc finger, RING-type domain containing protein.			2.24408	0.0024119					LOC_Os04g44820_1	29.5165	26.9425	52.9012	58.5393	38.8939	38.7647
Os03g0610400	10915	AY289189	S-9243	Zinc finger, C2H2-type domain containing protein.			2.23986	0.0073153					LOC_Os03g41390_1	2.14988	5.84853	12.7856	9.73434	7.30845	8.2605
Os01g0923700	2977	AK067355	S-2394	Similar to Histidine kinase-like protein.			2.23961	0.0021838					LOC_Os01g69920_1	32.3019	29.2985	138.025	124.757	55.2643	54.3775
Os07g0694000	6925	AK070452	S-5840	Similar to Phospholipase C (Fragment).			2.23943	0.0022066	2.36027	0.0068992	2.21661	0.0021867	LOC_Os07g49330_1	74.1196	81.4716	87.678	92.7932	86.4797	84.3895
Os05g0569300	8844	AK065440	S-7498	Similar to G-box binding factor 1.			2.20244	0.0052271					LOC_Os05g49420_1	22.7464	17.3449	120.881	124.579	34.7344	39.7765
Os04g0527000	36373	AK099545	S-3074	GRAM domain containing protein.			2.19879	0.0039142					LOC_Os04g44510_1	26.1648	22.5468	29.6193	46.8707	12.42	17.1923
Os11g0132600	32948	AK102526	S-26936	Similar to Arabinoxylan arabinofuranohydrolase isoenzyme AXAH-II.			2.19474	0.0077004	4.2335	0.0097275			LOC_Os11g03780_2	3.76853	2.48974	43.8559	28.5743	13.4928	8.43029
Os07g0635900	42307	AY554050	S-34030	Hydrophobic protein LTI6A (Low temperature-induced protein 6A).			2.19048	0.0041036					LOC_Os07g44180_1	74.1221	99.2697	348.694	316.925	150.916	148.907
Os03g0265600	40104	AK065578	S-32372	Similar to Transformer-2-like protein.			2.18301	0.0071682			2.69664	0.006205	LOC_Os03g15890_1	19.7678	19.4562	69.6709	57.8826	31.5051	32.3332
Os08g0441100	18519	AK108225	S-15491	Similar to PnC401 homologue.			2.17646	0.0010553					LOC_Os08g34240_1	2.26175	2.0825	3.17625	10.3284	1.20607	1.31175
Os03g0116400	12786	AK061443	S-10813	Similar to Membrane protein.			2.17484	0.0003636					LOC_Os03g02530_1	2.49218	5.68204	24.4232	26.0313	7.97371	8.80999
Os07g0554200	42468		S-34149	Cyclin-like F-box domain containing protein.			2.17379	0.0079429					LOC_Os07g36840_1	0	0	0	0	0	0
Os09g0440300	24431	AF323586	S-16650	Similar to Aldehyde dehydrogenase family 7 member A1 (EC 1.2.1.3) (Antiquitin 1) (Matured fruit 60 kDa protein) (MF-60).			2.16639	0.0034723	5.02471	0.0090707			LOC_Os09g26880_1	67.5687	63.0801	919.37	652.1	347.753	279.143
Os03g0161500	34599	AK059911	S-28217	Conserved hypothetical protein.			2.1639	0.0024374	2.43915	0.0006518			LOC_Os03g06580_4	2.04252	3.85249	5.42385	0.274022	0	2.21126
Os01g0214800	17129	AK065001	S-792	Lipolytic enzyme, G-D-S-L family protein.			2.14058	0.0047424					LOC_Os01g11650_1	40.8135	65.7333	38.1779	34.5263	40.1636	42.0195
Os04g0509600	22793	AK073718	S-5717	Similar to Ammonium transporter Amt1;2 (Fragment).			2.13852	0.0021344					LOC_Os04g43070_1	46.8187	53.9472	5.88497	11.5624	36.4861	40.216
Os09g0440300	19930	AK060757	S-16650	Similar to Aldehyde dehydrogenase family 7 member A1 (EC 1.2.1.3) (Antiquitin 1) (Matured fruit 60 kDa protein) (MF-60).			2.12972	0.0047725					LOC_Os09g26880_1	67.5687	63.0801	919.37	652.1	347.753	279.143
Os04g0231800	21144	AK068417	S-17608	Four-helical cytokine family protein.					4.06685	0.0094977	11.0518	0.0042948	#N/A	#N/A	#N/A	#N/A	#N/A	#N/A	#N/A
Os08g0441500	27873	AK102061	S-23002	Similar to Cinnamoyl-CoA reductase.			2.12376	0.0093942					LOC_Os08g34280_1	35.7796	30.7684	5.41478	16.0855	14.382	19.9311
Os02g0141300	27435	AK067279	S-22657	Galactokinase family protein.			2.12235	0.0051332					LOC_Os02g04840_1	14.1068	11.8147	68.0894	46.9681	26.1172	22.2464
Os01g0884300	27988	AK068392	S-23081	No apical meristem (NAM) protein domain containing protein.			2.11436	0.0001701					LOC_Os01g66120_1	57.1458	81.4494	1183.59	996.498	521.37	706.222
Os09g0440300	25804	AK119560	S-16650	Similar to Aldehyde dehydrogenase family 7 member A1 (EC 1.2.1.3) (Antiquitin 1) (Matured fruit 60 kDa protein) (MF-60).			2.11368	0.0056276	4.99498	0.0058121			LOC_Os09g26880_1	67.5687	63.0801	919.37	652.1	347.753	279.143
Os01g0853600	26126	AK120975	S-21609	Conserved hypothetical protein.			2.11259	0.0010922					LOC_Os01g63444_1	0.92344	1.55589	0.329592	0.539509	0.667154	0.587396
Os02g0276200	19964	CI461237	S-16677	Isochorismatase hydrolase family protein.			2.1089	0.0033618					LOC_Os02g17620_1	6.8313	4.27428	3.96819	3.78046	3.46064	0.990487
Os07g0666900	15712	AK099332	S-13236	Similar to Na+/H+ antiporter NHX6.			2.10229	0.0042416					LOC_Os07g47100_2	0.882876	4.65574	49.1432	44.6219	9.12613	24.0266
Os06g0537600	36958	AK063014	S-30029	Zinc finger, RING-type domain containing protein.			2.0922	0.0093813	2.47143	0.0036401			LOC_Os06g34650_1	1.30217	1.21454	1.02913	1.31023	0.793577	1.29466
Os03g0334200	36515	AK066472	S-29696	Conserved hypothetical protein.			2.08978	0.0011748					LOC_Os03g21640_1	2.06701	3.47024	13.1994	13.2513	5.41667	6.57629
Os03g0859800	13832	AK062741	S-11695	Ovarian tumour, otubain domain containing protein.			2.08439	0.0015891					LOC_Os03g64219_1	15.992	16.6108	64.2085	60.9505	30.7514	32.6025
Os10g0551100	25752	AK106259	S-21307	Conserved hypothetical protein.			2.08029	0.0055559			2.45399	0.0040819	LOC_Os10g40370_1	4.56779	5.28114	1.42144	2.87254	4.2626	7.11968
Os08g0398800	22640	AK061260	S-18834	Conserved hypothetical protein.			2.07684	0.0021224	2.37622	0.0043171			LOC_Os08g30820_1	3.31383	2.25373	4.35405	5.93929	2.20887	2.40241
Os01g0119000	4770	AK105948	S-3967	Protein of unknown function DUF563 family protein.			2.05625	0.0073936	2.33849	0.0065585			LOC_Os01g02930_1	0.166754	1.08873	4.61259	3.94296	1.42274	2.22438
Os06g0326400	26514	AK121116	S-21924	Pyrophosphate-dependent phosphofructokinase PfpB family protein.			2.04847	0.001914	2.38385	0.0038618			LOC_Os06g22060_1	0.186451	0.270517	2.06297	0.312674	0.662831	5.55097
Os12g0149900	7430	AK102297	S-6280	IQ calmodulin-binding region domain containing protein.			2.04635	0.0017855	2.10806	0.0026913			LOC_Os12g05420_1	28.1779	27.4642	19.6054	23.395	20.0959	24.1626
Os07g0466200	38418	AK100328	S-31117	Conserved hypothetical protein.			2.03972	0.0040184					LOC_Os07g28260_1	9.39174	13.9055	7.83616	8.05562	7.47115	10.7153
Os01g0585100	32830	AK069774	S-26847	Conserved hypothetical protein.			2.03393	0.0010995	3.18687	0.0023027	4.05916	0.0043075	LOC_Os01g40280_1	5.40846	5.76515	72.2984	58.3064	28.7228	24.9659
Os04g0429900	11083	AK063076	S-9378	Conserved hypothetical protein.			2.0334	0.0086615			2.02876	0.0026688	LOC_Os04g35070_1	8.59059	7.0975	10.5611	13.2858	8.14387	13.1016
Os07g0688700	34818	CI051608	S-28389	Conserved hypothetical protein.			2.02459	0.0016696					LOC_Os07g48910_1	0.298869	0.325217	0	0.10024	0.637487	0.924455
Os06g0130800	37839	AK069863	S-30693	Histone H5 family protein.			2.02173	0.0059752	2.49526	0.0079847			LOC_Os06g04020_1	206.759	193.807	123.09	147.101	182.194	175.748
Os06g0326400	40158	AK065052	S-32406	Pyrophosphate-dependent phosphofructokinase PfpB family protein.			2.01937	0.0041856	2.57043	0.0046803			LOC_Os06g22060_1	0.186451	0.270517	2.06297	0.312674	0.662831	5.55097
Os12g0149900	13887	AK072203	S-6280	IQ calmodulin-binding region domain containing protein.			2.01581	0.0031216	2.07171	0.0011176			LOC_Os12g05420_1	28.1779	27.4642	19.6054	23.395	20.0959	24.1626
Os09g0460300	22554	AK071569	S-18762	Esterase/lipase/thioesterase domain containing protein.			2.0149	0.0093665					LOC_Os09g28620_1	15.5302	7.459	1.77758	2.47865	4.11217	3.35435
Os12g0149900	10727	AK060888	S-6280	IQ calmodulin-binding region domain containing protein.			2.01365	0.0042124	2.0956	0.0093888			LOC_Os12g05420_1	28.1779	27.4642	19.6054	23.395	20.0959	24.1626
Os06g0649600	33027	AK103769	S-26999	Non-protein coding transcript, uncharacterized transcript.			2.00839	0.0060831					LOC_Os06g44034_1	41.6926	48.2584	74.3609	102.528	73.5647	76.4625
Os07g0671800	44942	AK104182	S-35774	Similar to Stress-related protein-like protein (Fragment).			2.00695	0.0035933					LOC_Os07g47510_1	78.0719	87.8549	115.504	115.318	88.238	87.7247
Os07g0638300	17858	AY336994	S-14967	Similar to 1-Cys peroxiredoxin.					272.162	0.0029808	282.669	0.0013779	LOC_Os07g44430_1	0.211699	0	6.09006	0.213009	0.67733	0.736675
Os06g0681200	8342	AK107980	S-7063	Cupredoxin domain containing protein.					134.992	0.0091442			LOC_Os06g46740_1	0.416884	4.08273	486.475	282.998	139.31	84.7844
Os01g0705200	25669	AK064074	S-15261	Late embryogenesis abundant protein repeat containing protein.					103.346	0.0052119	130.49	0.0066137	LOC_Os01g50910_1	0.47913	0.17379	393.534	349.68	80.5663	55.5763
Os03g0820500	28683	CI417173	S-23621	Similar to WCOR719.					85.4576	0.0008819	75.6454	0.0009162	LOC_Os03g60580_1	4.30689	4.68657	823.21	630.891	304.305	286.838
Os11g0454200	7481	AK063517	S-6327	Dehydrin RAB 16B.					82.2287	0.0047743	174.703	0.0073384	LOC_Os11g26780_1	0.471261	2.9059	508.909	288.616	254.315	120.624
Os01g0155800	12099	CI414623	S-10223	Conserved hypothetical protein.					80.8724	0.0077486			LOC_Os01g06310_1	0.216203	1.64684	1.67452	1.08771	6.68683	0
Os03g0286900	40494	AK070872	S-32659	Similar to Low-temperature induced protein lt101.2.					59.9428	0.0017135	84.0802	0.0098655	LOC_Os03g17790_1	14.7235	19.4303	888.364	573.987	369.846	311.408
Os06g0324400	29434	AK063726	S-24198	Late embryogenesis abundant (LEA) group 1 family protein.					51.3401	0.0006571			LOC_Os06g21910_1	0	0	13.012	6.80397	3.76267	1.02309
Os04g0546500	42506	AK105470	S-15154	Oleosin.					44.1907	0.0027941			LOC_Os04g46200_1	0.187094	0.407176	1.65607	0	0.199536	0
Os04g0658200	20430	CI452886	S-11168	Conserved hypothetical protein.					36.1606	0.0026794	22.2375	0.0035728	LOC_Os04g56309_1	0	0	5.79359	3.68804	2.51299	1.21474
Os01g0794400	22187	AK122041	S-18462	Thioredoxin domain 2 containing protein.					31.1318	0.0050401	44.8302	0.0031768	LOC_Os01g58194_1	2.43118	2.09436	31.2708	34.1452	9.39906	10.1051
Os08g0544400	18060	AK107688	S-15128	Tobacco mosaic virus coat protein family protein.					29.7471	0.0041738			LOC_Os08g43120_1	0.192363	0.669827	109.952	22.336	20.8847	13.7448
Os04g0546500	18093	AF022148	S-15154	Oleosin.					25.6811	0.0020478			LOC_Os04g46200_1	0.187094	0.407176	1.65607	0	0.199536	0
Os05g0550600	37767	AK063729	S-30642	Similar to Nonspecific lipid-transfer protein 2 (nsLTP2) (7 kDa lipid transfer protein).					21.2235	0.0087929			LOC_Os05g47730_1	1.40402	0.916674	87.926	78.5463	14.3748	7.81715
Os03g0654700	21154	AK107417	S-17618	Protein of unknown function DUF1637 family protein.					20.9471	0.0022505			LOC_Os03g45210_1	0.204896	0.222959	3.74065	1.95856	1.85743	1.18834
Os01g0372100	40143	CI490982	S-32396	Conserved hypothetical protein.					16.8988	0.0057977			LOC_Os01g27449_1	0.837204	0.364404	9.26319	7.2445	1.78575	2.33065
Os01g0385400	20090	AK073340	S-7908	C4-dicarboxylate transporter/malic acid transport protein family protein.					15.748	0.0084587			LOC_Os01g28840_1	0.0695699	0.454219	6.54289	2.45002	4.08079	3.55067
Os08g0327700	26448	AK107930	S-21871	Late embryogenesis abundant (LEA) group 1 family protein.					14.2235	0.002878			LOC_Os08g23870_1	0.193323	0.841466	47.0583	26.2602	20.6179	7.62428
Os06g0697200	3854	CI518305	S-3162	DEAD/DEAH box helicase domain containing protein.					12.9641	0.0016467			LOC_Os06g48210_1	0.0754805	0.574943	7.2658	2.96195	1.93199	1.40085
Os02g0824500	15435	AK111296	S-13009	Similar to Remorin.					12.8054	0.0097386	13.4882	0.0005284	LOC_Os02g57840_2	0	0	41.0059	56.584	5.15549	5.23339
Os05g0526700	18234	AK108457	S-15270	Harpin-induced 1 domain containing protein.					11.0963	0.0036238			LOC_Os05g45070_1	1.33953	0.182202	1.66737	0.842384	2.67863	2.7191
Os07g0687900	18471	AK099548	S-14526	WSI76 protein induced by water stress.					9.80726	0.0066075			LOC_Os07g48830_1	4.44525	4.83713	418.065	512.578	134.64	196.71
Os01g0692100	34297	CI190435	S-27986	Glutathione S-transferase, N-terminal domain containing protein.					9.78339	0.0094082			LOC_Os01g49720_1	3.10464	3.55614	13.0172	4.43915	3.83389	3.03258
Os04g0258700	13466	CI274585	S-11387	(No Hit)							2.23018	0.0087712	#N/A	#N/A	#N/A	#N/A	#N/A	#N/A	#N/A
Os04g0515400	20435		S-17049	Conserved hypothetical protein.					8.80532	0.0052959	7.03016	0.0088479	LOC_Os04g43550_1	17.2875	17.02	8.19757	8.28309	7.90161	8.27563
Os09g0555500	689	AY078162	S-495	Similar to Phytoene synthase 1, chloroplast precursor (EC 2.5.1.-) (Fruit ripening specific protein pTOM5).					8.50358	0.0065408			LOC_Os09g38320_1	5.80364	6.04463	91.184	123.715	34.8385	42.2185
Os12g0121000	25281	AK068049	S-20940	Hypothetical protein.					7.80157	0.006993	5.21525	0.0091685	LOC_Os12g02800_1	0	0.986166	0.601642	0	0	0.630732
Os04g0498100	32782		S-26807	Hypothetical protein.					7.22699	0.0081427			LOC_Os04g42050.1	0	0	0	0	0	0
Os04g0635400	16557	CI037812	S-13916	Conserved hypothetical protein.			4.18382	0.0025035			3.79174	0.0060088	#N/A	#N/A	#N/A	#N/A	#N/A	#N/A	#N/A
Os01g0821600	38692	AK108657	S-31323	WRKY transcription factor 48-like protein (WRKY transcription factor 21).					6.8776	0.0044064			LOC_Os01g60640_1	1.95787	2.39678	2.07601	7.30537	2.61008	3.6904
Os04g0569100	3004	AB101647	S-2418	Similar to OCL1 homeobox protein.					6.69854	0.0068641	6.12699	0.0052476	LOC_Os04g48070_1	0	0.682642	0	0.578618	0	0
Os02g0818000	8125	AK104684	S-6887	CBS domain containing protein.					6.54387	0.0064939			LOC_Os02g57280_1	852.056	758.122	458.846	639.813	579.614	566.63
Os04g0569100	36146	AK111914	S-29413	Similar to OCL1 homeobox protein.					6.44046	0.0083977			LOC_Os04g48070_1	0	0.682642	0	0.578618	0	0
Os06g0668200	12974	AK101622	S-10969	Similar to Phosphoglycerate kinase, cytosolic (EC 2.7.2.3).					6.25054	0.0011812			LOC_Os06g45710_1	4.25473	6.59995	78.3267	58.3863	17.6679	11.2355
Os03g0192700	826	AB012107	S-604	Similar to Myo-inositol-1-phosphate synthase.					6.24667	0.0044068	4.64394	0.0023472	LOC_Os03g09250_1	78.7153	69.309	164.167	147.365	107.038	111.462
Os02g0574500	13653	AK103980	S-9276	Conserved hypothetical protein.					6.2465	0.0040609	5.71097	0.0002503	LOC_Os02g36490_2	7.81102	1.99374	40.1181	0	4.21664	0
Os12g0624200	36540	CI192976	S-29713	Sodium/calcium exchanger membrane region domain containing protein.					5.84313	0.0019471			LOC_Os12g42910_1	1.3509	2.3347	16.7934	14.4721	5.59343	7.09743
Os03g0694000	2698	AK059872	S-2154	Similar to Oxalate oxidase 1 (EC 1.2.3.4) (Germin).					5.8124	0.0025896	18.02	0.0060167	LOC_Os03g48780_1	9.56382	2.97341	90.7014	21.3844	43.7134	11.7978
Os02g0818000	34699	AK104947	S-8184	CBS domain containing protein.					5.68423	0.0042642			LOC_Os02g57280_1	852.056	758.122	458.846	639.813	579.614	566.63
Os06g0207200	17991	AK062309	S-15074	Conserved hypothetical protein.					5.59017	0.0083738			LOC_Os06g10530_1	0.707917	2.0542	37.3359	14.246	10.0666	8.48513
Os03g0125100	7954	CI188629	S-6738	Similar to Beta-ring hydroxylase (Fragment).					5.47157	0.0057388			LOC_Os03g03370_1	3.87107	5.84292	46.2853	98.8834	23.7055	64.1665
Os03g0192700	14129	AK103501	S-11931	Similar to Myo-inositol-1-phosphate synthase.					5.37145	0.0011978	3.86208	0.0006095	LOC_Os03g09250_1	78.7153	69.309	164.167	147.365	107.038	111.462
Os05g0576700	17945	AK063599	S-15038	Oleosin family protein.					5.2904	0.0085583			LOC_Os05g50110_1	0.377519	0.136934	0.139235	0.253237	0.402623	0.729833
Os01g0767600	42139	AK070672	S-33911	Conserved hypothetical protein.					5.1602	0.001319			LOC_Os01g56180_1	4.07992	3.44069	47.3992	34.5861	22.4088	13.0143
Os06g0710300	14839	AK121344	S-12524	Uncharacterized protein UPF0114 family protein.					5.13602	0.0084309			LOC_Os06g49640_1	43.2173	79.3428	310.303	245.445	171.794	187.651
Os11g0121300	37998	CI339638	S-30810	Hypothetical protein.					5.1318	0.0069639			LOC_Os11g02820_1	4.73757	7.02986	12.3898	10.8338	9.18657	9.2421
Os05g0549800	44104	CI554510	S-35263	Transcriptional factor B3 family protein.					4.97575	0.0002866			LOC_Os05g47650_1	1.61275	1.42587	27.4353	24.848	9.24495	7.48275
Os05g0171200	11825	AK062702	S-9987	Embryo-specific 3 family protein.					4.90913	0.0061829			LOC_Os05g07890_1	1.87358	1.35917	20.2694	13.8246	4.66239	5.55383
Os09g0471800	19812	AK071360	S-16554	Protein kinase-like domain containing protein.					4.90224	0.0002992			LOC_Os09g29600_1	6.76616	6.50487	1.52635	2.11512	2.52213	1.44775
Os07g0643000	37548	CI251589	S-30477	Esterase/lipase/thioesterase domain containing protein.					4.86304	0.0083039			LOC_Os07g44850_1	0.111436	0.12126	20.0975	8.63366	7.60615	5.29962
Os04g0269600	35279	AK062589	S-28736	Copper amine oxidase family protein.					4.85267	0.0075862			LOC_Os04g20164_1	62.7554	48.2878	52.9993	57.4437	53.5025	40.7404
Os03g0273800	5912	AK067356	S-4974	Pyrimidine 5-nucleotidase family protein.					4.7956	0.007311	4.05087	0.0099875	LOC_Os03g16670_1	112.522	140.815	728.317	721.606	180.07	205.024
Os10g0580400	36851	AY463691	S-29942	Similar to Urea active transporter-like protein.					4.71284	0.0008093	2.24977	0.0075171	LOC_Os10g42960_1	5.19912	10.4768	13.6356	17.1793	11.5689	16.0073
Os06g0683100	39373	AK067955	S-31824	NAD-dependent epimerase/dehydratase family protein.					4.65801	0.0053159	3.38778	0.0074492	LOC_Os06g46920_1	1.15554	1.88612	23.3973	23.719	9.6126	13.8057
Os06g0697000	43171	AK120345	S-34634	Similar to Xyloglucan endotransglycosylase (Fragment).					4.6042	0.0086279			LOC_Os06g48200_1	54.6557	63.3022	68.8146	187.611	64.5882	66.3121
Os06g0557200	23215	AK063039	S-19296	Conserved hypothetical protein.					2.26822	0.003423			#N/A	#N/A	#N/A	#N/A	#N/A	#N/A	#N/A
Os07g0691300	39511	AK069499	S-31927	Wound-induced WI12 family protein.					4.52618	0.0019267			LOC_Os07g49114_1	22.4319	24.4095	107.689	144.938	41.3225	56.1251
Os11g0115400	14956	AF017361	S-12620	Lipid transfer protein LPT IV.					4.51854	0.0062079			LOC_Os11g02389_1	101.743	217.439	249.236	239.961	384.771	241.696
Os12g0115100	20921	U77295	S-10475	Nonspecific lipid-transfer protein 1 precursor (LTP 1) (PAPI).					4.46881	0.0010804			LOC_Os12g02320_1	84.3033	113.409	54.8386	71.3089	180.313	115.517
Os02g0751300	19355	CI373495	S-16179	Protein of unknown function DUF581 family protein.					4.45538	0.0067155			LOC_Os02g51550_1	1.47136	1.2008	1.42448	3.5161	1.1769	0.853343
Os11g0115400	37816	AY335485	S-30676	Lipid transfer protein LPT IV.					4.39925	0.0013764			LOC_Os11g02389_1	101.743	217.439	249.236	239.961	384.771	241.696
Os10g0491000	27535	AK059607	S-4030	Plant Basic Secretory Protein family protein.					4.30163	0.0065371			LOC_Os10g34930_1	30.3397	31.655	62.9915	50.46	48.3454	44.5078
Os07g0604400	5886	CI481328	S-4952	Similar to BRITTLE CULM1.					4.24635	0.0087447	6.79158	0.0010645	LOC_Os07g41320_1	2.58658	3.21669	1.53316	3.16028	2.16746	3.8575
Os03g0146400	22107	AK120554	S-18399	Similar to Lethal leaf-spot 1 (Fragment).					4.24481	2.98e-05			LOC_Os03g05310_1	32.5314	33.833	103.603	77.7039	54.6517	45.9158
Os06g0354700	30474	AK062125	S-25006	Esterase/lipase/thioesterase domain containing protein.					4.22851	0.0034789	4.05543	0.0064507	LOC_Os06g24730_1	63.5912	78.3557	352.613	307.086	140.484	171.001
Os04g0573000	22874	AK066068	S-19030	Major facilitator superfamily MFS_1 protein.					4.22141	0.0033672			LOC_Os04g48390_1	17.8175	22.4954	109.312	85.2719	17.8452	23.1844
Os06g0503400	43811	AK073583	S-35064	Reticulon family protein.					4.20522	0.0071734			LOC_Os06g30750_1	99.1172	127.951	561.529	390.337	236.472	186.555
Os09g0535900	13635	AK061726	S-11529	Similar to Ki1 protein.					4.15428	0.0001309			LOC_Os09g36520_1	27.0653	19.3537	27.0585	27.8163	25.6693	26.1244
Os01g0867300	26381	U25283	S-21818	Similar to OSE2-like protein (Fragment).					4.14618	0.0045414			LOC_Os01g64730_1	17.5136	28.3747	99.2577	121.2	45.9693	57.6714
Os03g0146400	23762	AK111974	S-18399	Similar to Lethal leaf-spot 1 (Fragment).					4.14006	0.0019643			LOC_Os03g05310_1	32.5314	33.833	103.603	77.7039	54.6517	45.9158
Os05g0171900	27663	AK119669	S-20553	Glyoxalase/bleomycin resistance protein/dioxygenase domain containing protein.					4.10806	0.0033935	3.55681	0.0038541	LOC_Os05g07940_1	22.7575	35.836	453.602	244.396	161.144	130.083
Os01g0232100	16261	AK099190	S-13676	Similar to Tonoplast membrane integral protein ZmTIP4-3.					4.09801	0.0044974			LOC_Os01g13130_1	1.28121	2.37006	2.12637	3.48066	2.86945	6.68755
Os05g0171900	24784	AK119584	S-20553	Glyoxalase/bleomycin resistance protein/dioxygenase domain containing protein.					4.07077	0.0047964	3.52434	0.0029784	LOC_Os05g07940_1	22.7575	35.836	453.602	244.396	161.144	130.083
Os06g0584400	10140	AK072622	S-8594	Conserved hypothetical protein.					4.56557	0.0062555			#N/A	#N/A	#N/A	#N/A	#N/A	#N/A	#N/A
Os09g0442600	23828	AB095097	S-19786	Similar to RSH2.					4.0528	0.0075577			LOC_Os09g27050_1	17.9724	27.3925	289.985	217.902	77.6222	75.7945
Os11g0671000	35634	AK119708	S-29016	Similar to Dormancy-associated protein.					4.03668	0.0044564			LOC_Os11g44810_1	1179.42	974.165	1055.54	906.624	1561.66	1459.19
Os03g0359600	33697	AK072250	S-27511	Similar to Avr9/Cf-9 rapidly elicited protein 231.					4.03223	0.0025277			LOC_Os03g24510_1	0	0.297675	0	0	0	0.10577
Os01g0976300	11244	AK111354	S-9512	Heavy metal transport/detoxification protein domain containing protein.					4.02483	0.0024025			LOC_Os01g74490_1	2.15474	2.13154	153.666	71.5464	31.5456	32.0374
Os01g0232100	33105	AK069592	S-13676	Similar to Tonoplast membrane integral protein ZmTIP4-3.					3.96909	0.0020884			LOC_Os01g13130_1	1.28121	2.37006	2.12637	3.48066	2.86945	6.68755
Os01g0849000	44932	AK062916	S-35767	Plant lipid transfer protein/Par allergen family protein.					3.92182	0.0084948	5.15644	0.0094561	LOC_Os01g62980_1	8.01673	4.74435	67.3814	56.4644	30.1494	16.9665
Os06g0650700	15810	AK107786	S-13311	Conserved hypothetical protein.					9.10942	0.00575	13.6886	0.0039012	#N/A	#N/A	#N/A	#N/A	#N/A	#N/A	#N/A
Os02g0644000	13051	AK101360	S-11038	Similar to C13 endopeptidase NP1 (Fragment).					3.87097	0.0066944	5.75826	0.005087	LOC_Os02g43010_1	9.43498	9.71675	51.2643	45.8563	20.6638	17.6863
Os11g0427800	30692	AK061288	S-14140	Similar to Lipid transfer protein LPT III.					3.80191	0.0065664			LOC_Os11g24070_1	1.92979	3.49986	202.489	275.241	21.6102	25.1825
Os07g0204100	40041	CI551634	S-32322	Conserved hypothetical protein.					3.77939	0.0038123	3.5429	0.0031867	LOC_Os07g10420_1	21.237	26.8976	45.4543	29.7757	31.746	35.1332
Os07g0209500	30633	AK108416	S-25128	Polynucleotidyl transferase, Ribonuclease H fold domain containing protein.							4.57892	0.0034497	LOC_Os07g10860.1	0.29059	0.948623	0.160761	0.292388	0.619827	0.337067
Os09g0572700	34160	AK063784	S-27872	Cupredoxin domain containing protein.					3.73894	0.0039424			LOC_Os09g39940_1	12.5065	23.1558	87.3639	87.524	29.6625	39.6231
Os01g0920100	3878	AK069808	S-3181	Conserved hypothetical protein.					3.7384	0.0071587			LOC_Os01g69100_1	52.6612	64.8144	111.018	101.344	74.9749	77.5408
Os04g0430200	33987	AK070740	S-27725	Phosphatidylinositol-specific phospholipase C, X region domain containing protein.					3.724	0.0087455			LOC_Os04g35100_1	7.70961	6.26541	12.8494	9.623	6.66109	8.26349
Os07g0433200	22774	CI430143	S-18945	Conserved hypothetical protein.					3.70969	0.0042744			#N/A	#N/A	#N/A	#N/A	#N/A	#N/A	#N/A
Os03g0113900	31743	AK119700	S-25997	Protein of unknown function DUF584 family protein.					3.66189	0.0073486			LOC_Os03g02280_1	0.369511	2.41252	1.22653	1.48719	0.985207	0.428611
Os03g0767800	8227	AF283006	S-6963	Cold acclimation WCOR413 family protein.					3.65464	0.0067466	4.18478	0.0030285	LOC_Os03g55850_1	76.3854	89.6814	576.175	437.353	189.538	191.743
Os05g0171900	31619	AK069814	S-25900	Glyoxalase/bleomycin resistance protein/dioxygenase domain containing protein.					3.65266	0.002139	3.27353	0.0030302	LOC_Os05g07940_1	22.7575	35.836	453.602	244.396	161.144	130.083
Os01g0221100	16541	AK072125	S-13904	GH3 auxin-responsive promoter family protein.					3.59647	0.0097932			LOC_Os01g12160_1	4.88012	4.93768	2.65242	0.689167	4.93071	3.77376
Os10g0517500	12761	AK105942	S-10793	Cys/Met metabolism pyridoxal-phosphate-dependent enzymes family protein.					3.57692	0.0086912	3.78713	0.0040556	LOC_Os10g37340_1	15.1642	17.8619	351.652	175.86	103.204	90.9397
Os06g0586000	13534	AK119252	S-11443	Conserved hypothetical protein.					3.56587	0.0061897			LOC_Os06g38660_1	18.6625	33.7315	95.8953	78.9311	80.9633	86.2225
Os03g0696300	34006	AK099549	S-27744	CCAAT-binding transcription factor, subunit B family protein.					3.55611	0.0013888			LOC_Os03g48970_1	22.2356	22.864	20.5396	34.1755	20.342	20.4679
Os02g0753800	7172	AK101787	S-6059	Similar to Annexin p35.					3.54423	0.0086638			LOC_Os02g51750_1	29.9499	21.5494	233.858	172.447	87.8716	69.0547
Os12g0268000	14434	AK071599	S-12192	Similar to Cytochrome P450 71A1 (EC 1.14.-.-) (CYPLXXIA1) (ARP-2).					3.52823	0.001413			LOC_Os12g16720_1	3.59304	5.05015	40.1691	27.7171	15.248	14.8475
Os07g0661600	38116	AK066432	S-30898	Similar to RNA-binding protein-like protein.					3.52435	0.000127			LOC_Os07g46700_1	3.41326	5.19983	6.79784	7.09772	9.70729	7.39046
Os12g0567300	36766	AU055949	S-29877	Myb, DNA-binding domain containing protein.					3.51087	0.0093612			LOC_Os12g37970_1	8.17259	2.29064	16.7149	8.72153	11.8855	5.88891
Os04g0520700	36438	AK065832	S-29638	Protein of unknown function DUF584 family protein.					3.50853	0.0005792	3.58246	0.0011912	LOC_Os04g43990_1	25.0447	29.4864	14.9909	22.3079	18.3905	22.5418
Os01g0555200	28845	AK067541	S-23753	Asp/Glu racemase family protein.					3.4604	0.0043927			LOC_Os01g37470_1	11.435	13.2726	5.44427	6.13641	9.31285	7.47603
Os04g0534100	31277	AK059412	S-25631	Conserved hypothetical protein.					3.45703	0.0051269			LOC_Os04g45160_1	1.86622	0.406148	4.79049	8.33728	5.49328	3.11717
Os03g0113900	11578	AK107900	S-9784	Protein of unknown function DUF584 family protein.					3.4535	0.0049527			LOC_Os03g02280_1	0.369511	2.41252	1.22653	1.48719	0.985207	0.428611
Os03g0213600	2096	AK100407	S-1631	Conserved hypothetical protein.					3.42227	0.0084686			LOC_Os03g11490_1	0.971711	0.913188	6.01103	4.57753	0.612375	0.973428
Os09g0440300	14689	AK120185	S-12401	Similar to Aldehyde dehydrogenase family 7 member A1 (EC 1.2.1.3) (Antiquitin 1) (Matured fruit 60 kDa protein) (MF-60).					3.40949	0.0020793	3.47233	0.0016915	LOC_Os09g26880_1	67.5687	63.0801	919.37	652.1	347.753	279.143
Os01g0667200	42172	AK104749	S-19264	Similar to Glyoxalase II.					3.40014	0.0003086			LOC_Os01g47690_1	20.1276	22.129	89.5417	59.1824	48.382	39.6774
Os12g0246700	8720	AK101415	S-7397	Disease resistance protein family protein.					3.38902	0.0075372			LOC_Os12g14330_1	0.245226	0.426952	0	0	0	0.170669
Os07g0677200	36295	AF014467	S-7905	Peroxidase.					3.37373	0.0044133			LOC_Os07g48020_1	43.8181	101.37	7.14885	9.21973	48.11	45.7846
Os03g0700400	2176	CI110568	S-1700	Similar to Lipoxygenase 1 (EC 1.13.11.12).					3.34945	0.0049982			LOC_Os03g49350_1	0.71122	0.696528	3.85593	2.86249	1.51703	1.64995
Os11g0177400	42159	AK120669	S-33925	ABC transporter related domain containing protein.					3.34642	0.0019489	3.38594	0.0053727	LOC_Os11g07600_1	3.03689	1.85381	24.2587	18.9304	4.26579	3.52262
Os01g0708500	5374	AK099170	S-4494	Conserved hypothetical protein 730 family protein.					3.33514	0.0065135	3.10075	0.0096191	LOC_Os01g51210_1	4.60937	9.42348	33.0728	28.6706	17.727	24.1407
Os01g0740600	21005	AK062281	S-17496	Transferrin receptor-like dimerisation region domain containing protein.					3.30891	0.0018828			LOC_Os01g53810_1	17.8192	14.9103	57.5842	50.1407	16.7761	18.1034
Os03g0767800	15166	AK066036	S-12790	Cold acclimation WCOR413 family protein.					3.27031	0.0044708	3.9415	0.0087135	LOC_Os03g55850_1	76.3854	89.6814	576.175	437.353	189.538	191.743
Os05g0479800	42621	AK121345	S-34256	Disease resistance protein family protein.					3.24181	0.0086588			LOC_Os05g40160_1	0.842152	0.808584	0.328869	0.249225	0.792488	0.517154
Os02g0608100	30074	AK119319	S-24690	FAR1 domain containing protein.					3.22176	0.0092643			LOC_Os02g39520_2	9.31895	8.44183	9.10708	7.28235	11.553	8.61462
Os04g0663700	44001	AK068004	S-35191	TLDc domain containing protein.					3.2096	0.0026676	2.75847	0.0057873	LOC_Os04g56790_1	4.44019	4.99268	11.8726	11.6159	5.36685	5.32203
Os04g0538000	36058	AK108550	S-29344	Heat shock chaperonin-binding domain containing protein.					3.19953	0.0034613	2.41411	0.0087639	LOC_Os04g45480_1	0.808076	0.791383	0.268227	0.569154	0.861811	1.12478
Os02g0218600	39947		S-32253	Protein kinase-like domain containing protein.					3.17102	0.0083588			LOC_Os02g12670_1	1.09301	0.951493	0.24187	0.879817	0.699414	0.443738
Os05g0332600	27748	AK098926	S-22896	Xanthine/uracil/vitamin C permease family protein.					3.14281	0.0065052			LOC_Os05g26840_1	8.59292	7.49889	6.11874	5.2219	7.89403	7.6975
Os06g0262800	42032	AK068185	S-33829	Similar to Very-long-chain fatty acid condensing enzyme CUT1.					3.11896	0.0074069			LOC_Os06g15170_1	9.54978	8.39993	1.23273	2.24207	4.07393	4.80011
Os02g0813500	18751	AK100446	S-9629	Glutathione reductase, cytosolic (EC 1.8.1.7) (GR) (GRase).					3.0867	0.0008029			LOC_Os02g56850_1	35.2004	45.0025	225.039	227.598	100.587	126.062
Os07g0510600	15756	AK105478	S-13271	Conserved hypothetical protein.							3.59647	0.0012492	#N/A	#N/A	#N/A	#N/A	#N/A	#N/A	#N/A
Os03g0643300	16957	AK099445	S-14234	Similar to AER123Wp.					3.04188	0.00963			LOC_Os03g44150_1	14.2543	13.9128	164.597	94.3126	61.3613	43.4897
Os02g0813500	15800	AK066398	S-13303	Glutathione reductase, cytosolic (EC 1.8.1.7) (GR) (GRase).					3.03796	0.0007196			LOC_Os02g56850_1	35.2004	45.0025	225.039	227.598	100.587	126.062
Os04g0466600	1669	CI525990	S-1281	Porphyromonas-type peptidyl-arginine deiminase family protein.					3.02371	0.004272	2.79065	0.0051387	LOC_Os04g39210_1	24.2754	24.2534	55.8217	57.2829	30.3121	36.1746
Os03g0835400	19858	AK098986	S-16590	Similar to Uvs101.					3.01876	0.0041868			LOC_Os03g61920_1	7.86849	6.9692	139.499	81.1051	29.0783	25.789
Os03g0287100	11316	AK100125	S-9569	Phosphatidylinositol transfer protein family protein.					3.01024	0.0069344			LOC_Os03g17800_1	16.1251	13.9846	64.2564	61.9718	32.7139	32.7675
Os02g0152400	39121	AK059909	S-31640	Similar to Ribulose bisphosphate carboxylase (EC 4.1.1.39) (Fragment).					3.0052	0.0076406			LOC_Os02g05830_1	7.76765	18.6536	6.51994	4.58163	3.99926	3.26224
Os05g0454500	39796	AK121844	S-32144	Conserved hypothetical protein.					2.9836	0.0016925			LOC_Os05g38040_1	0	0	9.45109	10.9255	4.16893	5.87766
Os12g0468000	27170	CI315280	S-22443	(No Hit)					2.97175	0.0037025			LOC_Os12g28177_1	0	0	0	0	0	0
Os02g0813500	4391	D78136	S-3638	Glutathione reductase, cytosolic (EC 1.8.1.7) (GR) (GRase).					2.96129	0.0083897			LOC_Os02g56850_1	35.2004	45.0025	225.039	227.598	100.587	126.062
Os03g0818100	20827	AK121701	S-17351	Histidine acid phosphatase family protein.					2.95114	0.0043744			LOC_Os03g60370_1	6.28651	6.24216	132.506	104.369	34.7799	30.8086
Os07g0685700	13562	AK060806	S-11467	Ethylene insensitive 3 family protein.					2.93909	0.0076508			LOC_Os07g48630_1	38.7603	35.8082	152.835	162.871	73.1733	77.3968
Os03g0849900	9557	AK071606	S-8103	Conserved hypothetical protein.					2.91866	0.0092996			LOC_Os03g63280_1	1.21635	2.86775	0.448606	0.611936	1.72964	1.17574
Os02g0266800	20260	L34551	S-16906	Transcriptional activator protein.					2.90039	0.0043614			LOC_Os02g16680_1	11.2819	13.777	64.0784	55.8757	27.5402	28.79
Os03g0717900	34893	AK099485	S-28446	Similar to ABRH7 (Fragment).					2.89683	0.0022043			LOC_Os03g50870_1	58.649	57.6716	241.409	175.231	142.505	127.841
Os10g0475900	1048	AK101853	S-778	Ubiquitin domain containing protein.					2.86037	0.0096949			LOC_Os10g33620_1	0.936414	0.891596	0.518045	0.235552	1.37319	0.814638
Os09g0486500	14687	AK061067	S-12399	Multiple stress-responsive zinc-finger protein ISAP1 (Stress- associated protein 1) (OsISAP1).					2.86005	0.0076807			LOC_Os09g31200_1	34.4399	46.6889	135.911	163.447	54.0238	58.2578
Os09g0464000	4879	AK060777	S-4060	Similar to Carbonate dehydratase-like protein.					2.85823	0.0092627			LOC_Os09g28910_1	9.88409	10.5732	190.179	131.227	68.0722	56.9361
Os02g0460200	25935	AK065150	S-11673	Conserved hypothetical protein.					2.85568	0.0040682	4.3536	0.0065459	LOC_Os02g26210_1	13.6829	13.4294	17.9594	14.3075	11.4453	8.86927
Os04g0568700	4380	AY344483	S-3628	Similar to Heat stress transcription factor Spl7 (Heat shock transcription factor) (Heat shock factor RHSF10).					2.84742	0.0087233	2.67512	0.0037763	LOC_Os04g48030_1	3.09061	2.75161	11.0878	11.5908	7.79086	9.34253
Os03g0215000	22059	AK100038	S-6983	Conserved hypothetical protein.					2.83241	0.0006325			LOC_Os03g11590_1	17.0946	30.9354	69.181	71.7931	44.6867	48.4943
Os03g0153500	19533		S-16321	Aromatic-ring hydroxylase family protein.					2.82706	0.0023434			LOC_Os03g05880_1	1.3994	0.830602	21.3955	6.27227	8.41204	4.2794
Os03g0215000	34559	AK068345	S-28187	Conserved hypothetical protein.					2.80713	0.0029163			LOC_Os03g11590_1	17.0946	30.9354	69.181	71.7931	44.6867	48.4943
Os02g0266800	37099	AK070674	S-30134	Transcriptional activator protein.					2.77286	0.0043738			LOC_Os02g16680_1	11.2819	13.777	64.0784	55.8757	27.5402	28.79
Os02g0712500	14933	AK100094	S-12603	Protein of unknown function DUF23 family protein.					2.76662	0.0025869	3.02476	0.0018783	LOC_Os02g48190_1	5.44673	8.37176	63.0523	53.5028	18.516	26.6141
Os01g0214800	1062	AK060120	S-792	Lipolytic enzyme, G-D-S-L family protein.					2.76575	0.0021286			LOC_Os01g11650_1	40.8135	65.7333	38.1779	34.5263	40.1636	42.0195
Os10g0564500	2083	AK059800	S-1619	Serine/threonine-protein kinase SAPK3 (EC 2.7.1.37) (Osmotic stress/abscisic acid-activated protein kinase 3) (Protein kinase REK).					2.75711	0.0085393			LOC_Os10g41490_1	25.9922	29.564	33.9663	37.3461	35.5919	29.1568
Os03g0141200	30305	AK068968	S-24872	Similar to Beta-amylase PCT-BMYI (EC 3.2.1.2).					2.72918	0.0004684	2.27245	0.004592	LOC_Os03g04770_1	42.2693	32.4811	169.975	215.21	75.0331	126.217
Os02g0221900	22678	AK064029	S-18864	Cytochrome P450 family protein.					2.70544	0.0064737			LOC_Os02g12890_1	6.97136	9.67862	1.3299	0.241879	1.62372	1.67304
Os02g0460200	24701	AK060911	S-11673	Conserved hypothetical protein.					2.69971	0.0058257	4.23108	0.0012687	LOC_Os02g26210_1	13.6829	13.4294	17.9594	14.3075	11.4453	8.86927
Os03g0655400	34826	D26538	S-28396	Similar to Water stress induced protein.					2.67851	0.0084406			LOC_Os03g45280_1	343.098	288.998	1973.55	3292.87	723.579	1056.71
Os12g0183100	34061	AF251067	S-27789	Similar to Branched chain alpha-keto acid dehydrogenase E1-alpha subunit (Fragment).					2.67704	0.0028402			LOC_Os12g08260_2	0	0	0.971509	0.294493	0.156072	0.0848734
Os05g0580000	4265	AK100910	S-3529	Similar to ADP-glucose pyrophosphorylase (EC 2.7.7.27) (Fragment).					2.67586	0.00501			LOC_Os05g50380_1	3.44728	6.04783	7.00571	8.70692	3.60148	4.81469
Os05g0453700	4497	AK063881	S-3191	Similar to ENOD18 protein (Fragment).					2.67444	0.0090732	2.18258	0.0063448	LOC_Os05g37970_1	0.576032	1.09692	1.43403	1.30409	0.460752	1.00224
Os02g0813500	1142	D85751	S-855	Glutathione reductase, cytosolic (EC 1.8.1.7) (GR) (GRase).					2.65845	0.0014362			LOC_Os02g56850_1	35.2004	45.0025	225.039	227.598	100.587	126.062
Os11g0182200	17603	AK104889	S-14749	Transferase family protein.					2.64662	0.0074051			LOC_Os11g07960_1	21.5186	23.6522	41.8463	40.1323	46.015	40.3398
Os07g0678400	15775		S-13283	Hypothetical protein.			3.3749	0.0056033					#N/A	#N/A	#N/A	#N/A	#N/A	#N/A	#N/A
Os08g0112200	8207	CI349529	S-6948	Transferase family protein.			11.9404	0.0020796	14.8131	0.0035548			#N/A	#N/A	#N/A	#N/A	#N/A	#N/A	#N/A
Os02g0667500	2949	AK059662	S-2370	Major facilitator superfamily MFS_1 protein.					2.62233	0.0074386			LOC_Os02g44730_1	4.98781	5.90362	3.38869	1.3207	8.30586	5.37955
Os07g0679300	6450	AK099229	S-5441	Similar to Alpha-galactosidase precursor (EC 3.2.1.22) (Melibiase) (Alpha-D- galactoside galactohydrolase).					2.61911	0.0017316			LOC_Os07g48160_1	12.9767	13.3021	78.0326	41.0633	26.5761	23.3418
Os12g0623500	7867	AK064822	S-6659	Similar to Cationic amino acid transporter-like protein.					2.61709	0.0076642			LOC_Os12g42850_1	84.9917	91.7644	345.74	270.776	148.057	149.657
Os07g0671800	26949	AK104568	S-10123	Similar to Stress-related protein-like protein (Fragment).					2.59709	0.0029776			LOC_Os07g47510_1	78.0719	87.8549	115.504	115.318	88.238	87.7247
Os05g0453700	23786	AK073600	S-19759	Similar to ENOD18 protein (Fragment).					2.59502	0.0024633			LOC_Os05g37970_1	0.576032	1.09692	1.43403	1.30409	0.460752	1.00224
Os01g0923600	31156	AK059687	S-25534	CG-1 domain containing protein.					2.59052	0.0076136			LOC_Os01g69910_1	9.29349	11.2796	11.5257	8.27203	10.7828	9.29913
Os03g0655400	21095	AK059150	S-4627	Similar to Water stress induced protein.					2.57833	0.0095222			LOC_Os03g45280_1	343.098	288.998	1973.55	3292.87	723.579	1056.71
Os08g0114400	16281	AK063165	S-13693	Conserved hypothetical protein.			2.30591	0.0009787					#N/A	#N/A	#N/A	#N/A	#N/A	#N/A	#N/A
Os09g0437500	44775	AK099618	S-21701	Dormancyauxin associated family protein.					2.56873	0.0080958			LOC_Os09g26620_1	72.2737	76.7631	75.3191	51.3397	305.684	219.113
Os03g0238600	5164	AK070684	S-4310	Similar to Purple acid phosphatase.					2.56322	4.8e-05			LOC_Os03g13540_1	33.8184	42.8554	70.0997	61.2497	45.8373	40.8162
Os05g0453700	3888	AB110169	S-3191	Similar to ENOD18 protein (Fragment).					2.55927	0.0060146			LOC_Os05g37970_1	0.576032	1.09692	1.43403	1.30409	0.460752	1.00224
Os05g0557200	4460	AK102111	S-1902	Armadillo-like helical domain containing protein.					2.5543	0.0054614			LOC_Os05g48340_1	17.2255	20.635	135.754	109.314	55.5159	36.5435
Os08g0557600	10895	AB026731	S-9226	Similar to Monodehydroascorbate reductase (EC 1.6.5.4) (MDAR) (Ascorbate free radical reductase) (AFR reductase).					2.55419	0.0034338			LOC_Os08g44340_1	19.724	29.7872	229.453	302.699	93.579	156.944
Os01g0508000	32559	AK060988	S-26635	Similar to Beta-glucosidase.					2.54858	0.0082719			LOC_Os01g32364_1	16.2818	19.2357	12.0099	13.6521	11.7417	8.99327
Os08g0457600	25059	AB095096	S-20770	Similar to RSH2.					2.5377	0.007043			LOC_Os08g35620_1	21.4952	16.946	18.1408	14.0142	16.8426	9.22272
Os09g0478100	17453	AF435647	S-6249	Cellulose synthase family protein.					2.53469	0.0028859			LOC_Os09g30120_1	10.4382	16.3906	14.8386	20.6732	41.8519	28.8132
Os10g0135600	31613	AK098985	S-12553	Alpha/beta hydrolase family protein.					2.52197	0.009811			LOC_Os10g04620_1	15.309	22.2466	77.9385	71.5589	38.544	41.6963
Os11g0704500	14997	AK062653	S-6072	Metallothionein-like protein type 1.					2.52013	0.0046709			LOC_Os11g47809_1	585.259	878.753	3254.3	2246.85	1943.43	1803.09
Os06g0717900	19336	AK069070	S-16162	Peptidase A1, pepsin family protein.					2.51057	0.009584			LOC_Os06g50390_1	3.78871	6.90106	2.82504	4.06077	3.77713	4.10806
Os05g0557200	2415	AK062090	S-1902	Armadillo-like helical domain containing protein.					2.50425	0.0049154			LOC_Os05g48340_1	17.2255	20.635	135.754	109.314	55.5159	36.5435
Os11g0588300	19316	AF402793	S-7784	Similar to Glutathione transferase AtGST 10 (EC 2.5.1.18).					2.50271	0.0034556			LOC_Os11g37730_1	44.5817	43.6738	178.827	148.598	89.0691	94.3641
Os07g0644600	39522	AK121053	S-31935	Cytochrome P450 family protein.					2.49602	0.0090363			LOC_Os07g45000_1	20.9427	10.407	28.1152	28.3773	17.2726	14.6563
Os08g0472000	33592	AB023288	S-27431	TRAB1 (BZIP transcription factor).			3.60602	0.0037511	2.76073	0.0014854			LOC_Os08g36790.1	10.279	9.62165	30.3283	29.5821	18.0351	12.4358
Os09g0433000	9614	AK063243	S-8154	Glycosyl transferase, family 31 protein.					2.47495	0.0026098	2.01559	0.004116	LOC_Os09g26310_1	4.63964	5.04867	12.4515	18.6734	3.89537	6.41225
Os12g0438300	14174	AK067669	S-11969	Disease resistance protein family protein.					2.4739	0.0013963			LOC_Os12g25170_1	9.73285	11.4987	2.15377	1.49228	2.86687	1.61279
Os03g0250000	11801	AK121051	S-9970	EF-Hand type domain containing protein.					2.46984	0.0029936			LOC_Os03g14590_1	22.4741	22.2043	201.324	154.508	78.0234	78.8604
Os11g0588300	9185	AK060166	S-7784	Similar to Glutathione transferase AtGST 10 (EC 2.5.1.18).					2.46125	3.94e-05			LOC_Os11g37730_1	44.5817	43.6738	178.827	148.598	89.0691	94.3641
Os03g0818100	27393	AK064366	S-22622	Histidine acid phosphatase family protein.					2.45667	0.0056221			LOC_Os03g60370_1	6.28651	6.24216	132.506	104.369	34.7799	30.8086
Os03g0659300	3983	CI428984	S-3278	Glyoxalase/bleomycin resistance protein/dioxygenase domain containing protein.					2.45624	0.0032793			LOC_Os03g45720_1	20.9643	20.871	43.6773	30.9678	27.5912	22.5065
Os09g0478100	8399	AK061639	S-7113	Cellulose synthase family protein.					2.44776	0.001972			LOC_Os09g30120_1	10.4382	16.3906	14.8386	20.6732	41.8519	28.8132
Os06g0643900	19992	AB066560	S-16698	Similar to Acid phosphatase precursor.					2.42846	0.0058884			LOC_Os06g43640_1	21.6381	31.2701	169.671	103.18	46.9748	44.9399
Os03g0854600	9538	AK071886	S-8089	Concanavalin A-like lectin/glucanase domain containing protein.					2.41924	0.005992	2.4161	0.0066971	LOC_Os03g63760_1	12.9935	16.435	28.7531	24.0246	19.0689	19.5803
Os11g0704500	7188	AY491534	S-6072	Metallothionein-like protein type 1.					2.40327	0.0013428			LOC_Os11g47809_1	585.259	878.753	3254.3	2246.85	1943.43	1803.09
Os09g0437500	26240	AK065169	S-21701	Dormancyauxin associated family protein.					2.35559	0.0094847			LOC_Os09g26620_1	72.2737	76.7631	75.3191	51.3397	305.684	219.113
Os11g0620500	37072	AK120965	S-30112	Protein kinase domain containing protein.					2.34253	0.0060121			LOC_Os11g40550_1	0	0	0	0	0	0
Os06g0643900	15271	AK061635	S-9439	Similar to Acid phosphatase precursor.					2.34231	0.0086404			LOC_Os06g43640_1	21.6381	31.2701	169.671	103.18	46.9748	44.9399
Os03g0737000	11066	AK061742	S-9366	CBS domain containing protein.					2.3402	0.0042029			LOC_Os03g52690_1	1.57722	4.29066	1.45425	2.64496	2.38297	7.47037
Os01g0757200	39322	AK060666	S-31788	Similar to GA 2-oxidase 4.					2.32914	0.0027965			LOC_Os01g55240_1	3.5284	8.99241	38.1151	41.5751	25.3509	17.2326
Os01g0218900	304	AK065476	S-215	PWWP domain containing protein.					2.31745	0.004768			LOC_Os01g11960_1	2.70048	3.45712	1.75761	1.91802	2.71064	1.19768
Os04g0435500	2330	AK104121	S-651	Glutathione S-transferase, N-terminal domain containing protein.					2.29639	0.0083292			LOC_Os04g35560_1	10.8077	11.8883	128.029	107.091	46.7319	41.6967
Os05g0179800	23111	AK101047	S-19212	Conserved hypothetical protein.					2.29459	0.0079535			LOC_Os05g08730_1	17.8575	19.3048	68.3147	54.9609	34.978	32.7627
Os06g0160700	41551	AK109458	S-9949	Similar to Starch synthase I, chloroplast precursor (EC 2.4.1.21) (Soluble starch synthase 1) (SSS 1).					2.28604	0.0040231			LOC_Os06g06560_1	4.43413	4.14459	15.1587	12.2979	7.09349	4.68175
Os07g0671800	34245	AK106149	S-27941	Similar to Stress-related protein-like protein (Fragment).					2.27564	0.0049622			LOC_Os07g47510_1	78.0719	87.8549	115.504	115.318	88.238	87.7247
Os01g0225600	44487		S-35499	Similar to Late embryogenesis abundant protein Lea14-A.					2.27126	0.0076863			LOC_Os01g12580_1	0.777299	1.97359	21.2142	12.3834	7.59905	4.5081
Os07g0506000	33473	AK103102	S-11585	Protein of unknown function DUF300 family protein.					2.26995	0.006635			LOC_Os07g32230_1	31.2233	36.8185	81.2056	87.2402	47.893	56.9951
Os04g0269600	17900	AK060758	S-5329	Copper amine oxidase family protein.					2.26988	0.0038262			LOC_Os04g20164_1	62.7554	48.2878	52.9993	57.4437	53.5025	40.7404
Os08g0472000	18660	AY072713	S-6370	TRAB1 (BZIP transcription factor).					3.07188	0.0032862			LOC_Os08g36790.1	10.279	9.62165	30.3283	29.5821	18.0351	12.4358
Os08g0359300	15172	AK071671	S-12796	Esterase/lipase/thioesterase domain containing protein.					2.26756	0.0076375			LOC_Os08g27050_1	1.41898	1.46281	8.51115	5.93647	2.15053	1.5593
Os03g0594400	20314	AB052884	S-16950	Monosaccharide transporter 2.					2.24175	0.0032568			LOC_Os03g39710_1	4.4176	5.84386	9.00893	7.32107	7.75988	6.22936
Os09g0397300	16760	AK105382	S-14079	HAD-superfamily hydrolase subfamily IIB protein.					2.22623	0.005117			LOC_Os09g23350_1	12.1045	9.99372	30.2724	34.4504	21.8026	17.963
Os01g0166100	3802	AK103697	S-3119	Similar to Ca(2+)-dependent nuclease.					2.22584	0.0045909			LOC_Os01g07200_1	13.6662	18.7658	123.008	114.154	38.2883	43.656
Os03g0214200	289	AK100623	S-203	Protein of unknown function DUF1675 family protein.					2.22344	0.0063566			LOC_Os03g11550_1	8.5265	6.43147	67.6468	75.946	29.8639	33.1548
Os10g0178500	41965	AK066178	S-33782	UDP-glucuronosyl/UDP-glucosyltransferase family protein.					2.21751	0.0065588			LOC_Os10g09990_1	2.01174	3.58214	0.910585	0.368034	2.14551	3.92451
Os05g0169200	37326	AK069215	S-30308	WD40-like domain containing protein.					2.21525	0.0052173			LOC_Os05g07710_3	1.52503	0	0.0937421	0	0	0
Os03g0270000	23278	AK061579	S-19344	Protein of unknown function DUF296 domain containing protein.					2.21365	0.0060315			LOC_Os03g16350_1	6.68157	12.2452	42.6706	45.5271	40.005	37.9353
Os11g0276300	15222	AK103343	S-12838	Carbohydrate kinase domain containing protein.					2.20704	0.0022044			LOC_Os11g17610_1	13.4416	11.3197	23.4078	20.2284	16.5792	15.5915
Os04g0439100	35908	AK062183	S-6197	T-complex 11 family protein.					2.20677	0.0021413	2.07031	0.003446	LOC_Os04g35840_1	70.1808	48.23	125.366	127.224	86.0815	74.1227
Os08g0104900	3725	AK101575	S-3052	Protein of unknown function DUF6, transmembrane domain containing protein.					2.19832	0.0051776			LOC_Os08g01410_1	12.2189	17.5628	38.9445	29.5436	18.8665	18.8271
Os04g0690800	14200	AK071638	S-11991	22 kDa protein of photosystem II.					2.19777	0.0097354	3.37734	0.0080015	LOC_Os04g59440_1	39.4189	56.5635	12.6211	8.28125	89.3161	74.8661
Os05g0116000	20215	AK121775	S-16870	11-S plant seed storage protein family protein.					2.17756	0.0013691			LOC_Os05g02520_1	34.2828	29.8441	43.5438	46.9698	35.2603	33.8828
Os09g0416800	2584	AK099984	S-2051	Similar to CCR4-NOT transcription complex subunit 7 (CCR4-associated factor 1) (CAF1) (BTG1 binding factor 1).					2.1687	0.0068207			LOC_Os09g24990_2	27.438	22.3927	61.6862	49.6353	44.2052	46.724
Os03g0436400	41176	AK106105	S-32855	Similar to A.thaliana gene induced upon wounding stress.					2.16316	0.0023075			LOC_Os03g32170_1	12.9963	15.7556	35.6115	34.6666	16.4652	15.682
Os04g0618200	22676	AB097461	S-18863	UDP-glucose 4-epimerase family protein.					2.16288	0.0042176			LOC_Os04g52730_1	12.6669	19.8902	68.1244	88.4101	38.3045	60.1661
Os01g0923700	23075	AK067580	S-12105	Similar to Histidine kinase-like protein.					2.1624	0.0048778	2.19052	0.0032945	LOC_Os01g69920_1	32.3019	29.2985	138.025	124.757	55.2643	54.3775
Os03g0701400	40064	AK066971	S-32341	Conserved hypothetical protein.					2.15986	0.0032038	2.28746	0.0006067	LOC_Os03g49464_2	0	0	0	0	0	0
Os05g0516600	4442	AK111896	S-3684	Small GTP binding protein.					2.15978	0.0056008			LOC_Os05g44050_1	127.776	118.208	503.567	382.637	242.848	238.722
Os03g0594400	14425	AK071180	S-12186	Monosaccharide transporter 2.					2.15757	0.004881			LOC_Os03g39710_1	4.4176	5.84386	9.00893	7.32107	7.75988	6.22936
Os03g0436400	21813	AK065159	S-18159	Similar to A.thaliana gene induced upon wounding stress.					2.1531	0.0075146			LOC_Os03g32170_1	12.9963	15.7556	35.6115	34.6666	16.4652	15.682
Os08g0484200	25521	CI469805	S-21135	Zinc finger, RING-type domain containing protein.					2.15297	0.0011496			LOC_Os08g37760_1	0.777918	1.79881	2.68976	1.66331	1.97041	2.70702
Os07g0633100	18909	AK104543	S-15818	X8 domain containing protein.					2.14807	0.0039896			LOC_Os07g43940_1	22.7376	23.3008	45.5529	62.0824	35.315	32.3917
Os05g0367900	21017	CI483366	S-17504	Harpin-induced 1 domain containing protein.					2.14716	0.0089466			LOC_Os05g30490_1	0	0.677847	0	0.208929	0	0
Os01g0121600	36342	CI562705	S-29563	Conserved hypothetical protein.					2.1269	0.0055748			LOC_Os01g03144_1	22.8181	19.7453	19.9767	30.719	24.6742	26.9413
Os01g0876400	29989	AK065101	S-24621	Galactose-binding like domain containing protein.					2.12586	0.00279			LOC_Os01g65520_1	10.2395	13.8571	109.384	133.728	47.5621	85.6126
Os08g0458200	27301	AK061399	S-22553	Conserved hypothetical protein.					2.12379	0.0081894			LOC_Os08g35630_1	5.20517	3.99815	65.8923	32.3485	21.3888	15.8045
Os02g0823100	28533	AK102174	S-23510	Similar to Plasma membrane intrinsic protein (Plasma membrane integral protein ZmPIP1-5).					2.10851	0.0072929			LOC_Os02g57720_1	15.1144	15.6474	42.7372	35.5908	29.1046	24.3497
Os01g0869900	11057	AK070407	S-9358	Serine/threonine-protein kinase SAPK4 (EC 2.7.1.37) (Osmotic stress/abscisic acid-activated protein kinase 4).					2.09943	0.0034101			LOC_Os01g64970_1	33.8614	51.5668	84.507	107.116	39.339	48.1462
Os04g0644800	18036	CI386576	S-15110	Cl- channel, voltage gated family protein.					2.09583	0.0060123			LOC_Os04g55210_1	11.7084	15.705	24.3061	18.0213	14.2179	13.7828
Os02g0185300	36430	AK068907	S-29633	Cytochrome P450 family protein.					2.08426	0.006643			LOC_Os02g09250_1	5.99185	8.5637	9.40025	18.6267	11.0638	20.2282
Os04g0503500	25944	AK099404	S-21465	Leucine-rich repeat, cysteine-containing subtype containing protein.					2.08249	0.0075282			LOC_Os04g42470_1	4.0857	8.96235	15.2122	19.1846	11.1356	13.0139
Os06g0160700	17163	AY299404	S-9949	Similar to Starch synthase I, chloroplast precursor (EC 2.4.1.21) (Soluble starch synthase 1) (SSS 1).					2.08145	0.0058924			LOC_Os06g06560_1	4.43413	4.14459	15.1587	12.2979	7.09349	4.68175
Os07g0678600	19679	AK072868	S-16445	Similar to Serine/threonine protein kinase.					2.07727	0.0048725			LOC_Os07g48100_1	54.3419	97.4089	136.909	154.503	70.2514	94.0389
Os07g0633100	41980	AK104126	S-15818	X8 domain containing protein.					2.0738	0.0041304			LOC_Os07g43940_1	22.7376	23.3008	45.5529	62.0824	35.315	32.3917
Os01g0764000	30149	AJ002381	S-24752	Similar to Glutathione S-transferase I (EC 2.5.1.18) (GST-I) (GST-29) (GST class- phi).					2.07215	0.0016938			LOC_Os01g55830_1	239.035	295.098	67.7271	69.7763	195.983	184.994
Os11g0158400	24171	AK102797	S-20061	Similar to Digalactosyldiacylglycerol synthase 1.					2.0695	0.0030302			LOC_Os11g05990_1	38.3787	42.5678	78.7152	51.2813	39.2857	44.4454
Os06g0255100	32576	AK069993	S-26649	Isopenicillin N synthase family protein.					2.06926	0.0082446	2.34946	0.0059386	LOC_Os06g14400_1	2.8219	2.95257	9.84718	5.1327	5.67185	4.0286
Os02g0196800	26626	AK070521	S-17908	Similar to Fumarylacetoacetase (Fragment).					2.06855	0.004874			LOC_Os02g10310_1	23.3348	11.767	167.087	96.0167	86.1924	68.2177
Os04g0439400	36713	AK101745	S-29836	DDT domain containing protein.					2.06535	0.0051258			LOC_Os04g35880_1	10.8671	13.5668	3.26227	6.44193	6.46868	6.64458
Os06g0160700	5201	D16202	S-4346	Similar to Starch synthase I, chloroplast precursor (EC 2.4.1.21) (Soluble starch synthase 1) (SSS 1).					2.0505	0.0050481			LOC_Os06g06560_1	4.43413	4.14459	15.1587	12.2979	7.09349	4.68175
Os03g0849800	2056	AK069826	S-1599	Conserved hypothetical protein.					2.04933	0.0098519			LOC_Os03g63270_1	6.00643	12.1766	26.8562	32.1221	11.2322	16.4156
Os07g0694000	31609	AF332874	S-25892	Similar to Phospholipase C (Fragment).					2.0483	0.0035363	2.15277	0.0026019	LOC_Os07g49330_1	74.1196	81.4716	87.678	92.7932	86.4797	84.3895
Os03g0235700	23650	AK100552	S-19651	Similar to Peptide transporter 1.					2.02842	0.0071312			LOC_Os03g13250_1	4.63227	6.11487	6.8898	8.48137	5.75019	6.7825
Os04g0269600	33704	AK066445	S-27516	Copper amine oxidase family protein.					2.02478	0.0033996			LOC_Os04g20164_1	62.7554	48.2878	52.9993	57.4437	53.5025	40.7404
Os03g0294700	15566	AK111836	S-13113	Similar to Ethylene-overproduction protein 1.					2.0109	0.0020109			LOC_Os03g18360_1	1.24326	1.59884	1.31307	1.4784	0.843778	1.04881
Os07g0481200	29388	AK061465	S-24161	Similar to Calmodulin-binding heat-shock protein.					2.01082	0.0091668			LOC_Os07g29794_1	8.59358	8.2954	13.9557	11.5755	6.79986	7.39564
Os01g0158200	19180	AK071183	S-16037	Similar to Serine carboxypeptidase II-1 precursor (EC 3.4.16.6) (CP-MII.1) (Fragment).					2.00546	0.0072429			LOC_Os01g06490_1	10.1328	13.8327	5.40183	8.06369	11.6908	8.97533
Os01g0743500	739	AY444338	S-538	Cytosolic NADP malic enzyme.							313.212	0.0051344	LOC_Os01g54030_1	0.0745461	0.892297	8.49554	3.30032	1.66957	0.691752
Os05g0542500	12501	AK119713	S-10567	LEA-like protein.							261.392	0.0088899	LOC_Os05g46480_1	0.982386	23.696	2267.39	1209.22	693.062	404.906
Os07g0638300	23844	AK102982	S-19796	Similar to 1-Cys peroxiredoxin.							152.796	0.0020039	LOC_Os07g44430_1	0.211699	0	6.09006	0.213009	0.67733	0.736675
Os03g0168100	23390	AK121575	S-19440	Late embryogenesis abundant protein repeat containing protein.							140.933	0.0085707	LOC_Os03g07180_1	0	1.61686	44.3887	21.3243	10.0919	7.43833
Os02g0809500	42765	AK100684	S-34359	Conserved hypothetical protein.							125.804	0.0027267	LOC_Os02g56500_5	0	0	0	0	0	0.354624
Os06g0246500	15941	AK105105	S-13421	Similar to Pyruvate dehydrogenase E1 alpha subunit (EC 1.2.4.1).							103.463	0.0049273	LOC_Os06g13720_1	0.288442	0.836987	27.1273	28.9259	7.58802	6.80303
Os05g0151200	41945	CI409979	S-19617	TspO/MBR-related protein family protein.							80.5315	0.0032935	LOC_Os05g05930_1	0	0.213412	15.4068	10.0641	4.18327	2.27489
Os10g0542100	23304	AK063504	S-19365	Plant EC metallothionein-like protein, family 15 protein.							79.1414	0.0021498	LOC_Os10g39610_1	0	0	0	0	0	0
Os11g0620300	14577	AJ704770	S-12313	Similar to Nonspecific lipid-transfer protein 2 (LTP 2).							72.897	0.0018389	LOC_Os11g40530_1	0	0	0	0	0	0
Os08g0503600	23409	AK119300	S-19456	Conserved hypothetical protein.					2.48552	0.0019575			#N/A	#N/A	#N/A	#N/A	#N/A	#N/A	#N/A
Os09g0109600	13869	AK063582	S-11723	Conserved hypothetical protein.							50.583	0.0060129	LOC_Os09g02180_1	0.713092	3.10383	68.6427	66.7279	7.60511	3.30858
Os01g0303300	13497	CI477364	S-11412	Mitochondrial import inner membrane translocase, subunit Tim17/22 family protein.							44.086	0.0016139	LOC_Os01g19770_1	0.14388	0	1.91035	1.44771	0.920689	0.834464
Os05g0468800	34539	CI459446	S-28169	YbhB and YbcL family protein.							29.6235	0.008704	LOC_Os05g39250_1	0.428984	2.33401	513.33	270.422	286.402	221.928
Os12g0506700	25483	CI275400	S-21105	Conserved hypothetical protein.							26.7853	0.0015687	LOC_Os12g32200_1	0	0	0.727043	0.188904	0	0
Os05g0500200	31863	CI436216	S-26087	Hypothetical protein.							20.1446	0.004421	LOC_Os05g42070_1	1.39987	1.08806	4.42537	2.81707	1.70624	3.24753
Os06g0668200	14112	D10408	S-11917	Similar to Phosphoglycerate kinase, cytosolic (EC 2.7.2.3).							14.3176	0.0074337	LOC_Os06g45710_1	4.25473	6.59995	78.3267	58.3863	17.6679	11.2355
Os05g0170200	15142	AY594285	S-12768	Conserved hypothetical protein.							12.4164	0.0059599	LOC_Os05g07810_1	0.15499	1.51789	80.9424	48.9681	33.0594	30.5625
Os03g0273200	15432	AK072397	S-13007	Similar to Laccase (EC 1.10.3.2).							12.0452	0.0089731	LOC_Os03g16610_1	3.14588	4.20122	0.0791078	0.14388	1.52503	2.32211
Os05g0170200	19272	AK063609	S-12768	Conserved hypothetical protein.							11.4981	0.0076469	LOC_Os05g07810_1	0.15499	1.51789	80.9424	48.9681	33.0594	30.5625
Os05g0170200	17108	AK063611	S-12768	Conserved hypothetical protein.							11.1651	0.007786	LOC_Os05g07810_1	0.15499	1.51789	80.9424	48.9681	33.0594	30.5625
Os03g0607200	13103	AK070268	S-11080	Gibberellin regulated protein family protein.							11.1636	0.0032333	LOC_Os03g41060_1	3.36528	1.6021	18.6174	11.4281	5.60791	4.39146
Os05g0526900	15041	CI278387	S-12687	UDP-glucuronosyl/UDP-glucosyltransferase family protein.							11.0247	0.0072838	LOC_Os05g45090_1	0.175105	0.571626	0.581231	0.440471	0.0933745	0.406222
Os03g0724700	27800	AK108518	S-22938	Maf-like protein family protein.							10.678	0.0043846	LOC_Os03g51479_1	0.401048	0.436404	3.10616	0.80706	1.62532	1.39558
Os10g0491000	4843	AK100816	S-4030	Plant Basic Secretory Protein family protein.							10.6382	0.0099852	LOC_Os10g34930_1	30.3397	31.655	62.9915	50.46	48.3454	44.5078
Os12g0448900	41785	AF229813	S-33639	Similar to Pathogen-inducible alpha-dioxygenase.							10.6083	0.007405	LOC_Os12g26290_2	0	0	0	1.08518	0	0
Os12g0434400	29351		S-24137	Similar to Cytosol aminopeptidase (EC 3.4.11.1) (Leucine aminopeptidase) (LAP) (Leucyl aminopeptidase) (Proline aminopeptidase) (EC 3.4.11.5) (Prolyl aminopeptidase).							10.5115	0.0080066	LOC_Os12g24650_1	0.345374	0.281866	0.477672	0.173756	0.368341	0.400613
Os05g0519700	39228	AK121414	S-31720	Heat shock protein 101.							10.3994	0.0084482	LOC_Os05g44340_1	0	0.0542029	0.385796	0.501198	1.16873	1.6178
Os05g0410500	17901	AK110441	S-15002	TGF-beta receptor, type I/II extracellular region family protein.							10.1955	0.0076473	LOC_Os05g33960_1	0.433175	0.392802	9.98507	6.46519	5.08178	4.1034
Os06g0349800	21622	AK062447	S-18000	Conserved hypothetical protein.							9.82532	0.0095809	LOC_Os06g24190_1	7.0062	4.48462	21.2039	36.4918	9.66977	7.88774
Os06g0682900	5191	AK072958	S-4336	(2R)-phospho-3-sulfolactate synthase, ComA family protein.							9.4428	0.0063892	LOC_Os06g46900_1	5.07709	2.56962	16.9832	11.0486	4.91101	3.42391
Os02g0258800	18243	CI343268	S-15277	Conserved hypothetical protein.							9.07328	0.0058544	LOC_Os02g15860_1	6.27521	1.8623	23.9855	6.88804	4.25886	1.98515
Os05g0572700	38309	AK119929	S-31042	Similar to Protein phosphatase 2C.							8.79665	0.0048813	LOC_Os05g49730_1	0.217214	0.118182	32.6856	14.2063	10.5405	7.18074
Os04g0266900	29218	AK069447	S-24041	Bacterial transketolase family protein.							8.03482	0.002246	LOC_Os04g19740_1	1.64675	1.92977	6.30705	5.48065	2.43174	2.13053
Os06g0142200	26724	AK105832	S-16733	Early nodulin.							7.92559	0.0026678	LOC_Os06g04990_1	0.484846	2.11036	5.901	11.7083	2.58543	2.43703
Os03g0623100	40245	AK063716	S-32472	Conserved hypothetical protein.							7.80696	0.0093334	LOC_Os03g42520_1	0.168133	0.0914778	52.9256	40.0942	19.7245	16.3821
Os04g0541700	4097	AY224440	S-3380	Homeodomain-like containing protein.							7.66185	0.0044189	LOC_Os04g45810_1	22.9998	13.0891	334.042	287.016	113.624	126.186
Os06g0166400	13493	AK107775	S-11409	Similar to TINY-like protein (AP2 domain containing protein RAP2.10) (Fragment).							7.5867	0.0086807	LOC_Os06g07030_1	7.01347	6.3598	68.6643	76.3425	20.9662	21.2008
Os11g0634200	13917	AK066700	S-11762	Conserved hypothetical protein.							7.48183	0.0053359	LOC_Os11g41600_2	0.311764	1.18737	7.76136	7.21494	5.48618	4.88197
Os01g0950900	17159	AK101121	S-14394	Protein of unknown function DUF221 domain containing protein.							7.42223	0.0091134	LOC_Os01g72210_1	0.727074	1.27805	4.57927	1.46315	2.08768	1.36235
Os06g0354700	35608	AK068937	S-29002	Esterase/lipase/thioesterase domain containing protein.							7.38314	0.0035684	LOC_Os06g24730_1	63.5912	78.3557	352.613	307.086	140.484	171.001
Os09g0380600	24635	AK063655	S-20430	Conserved hypothetical protein.							7.23527	0.0097977	LOC_Os09g21290_1	0.13229	0.143953	3.51293	3.99327	2.68066	3.83622
Os01g0842500	29308	AK066513	S-24107	Similar to Laccase (EC 1.10.3.2).							7.13695	0.0045178	LOC_Os01g62490_1	7.56722	6.15576	0.731595	1.70022	3.83933	4.68702
Os03g0197300	3823	AK102651	S-3135	Cupin, RmlC-type domain containing protein.							6.73732	0.0041582	LOC_Os03g10110_1	0.218015	0.533779	0.120611	0.98714	0.174385	0.316106
Os03g0273200	35916	AK060579	S-29229	Similar to Laccase (EC 1.10.3.2).							6.6685	0.0004607	LOC_Os03g16610_1	3.14588	4.20122	0.0791078	0.14388	1.52503	2.32211
Os11g0132600	37052	AK062199	S-26936	Similar to Arabinoxylan arabinofuranohydrolase isoenzyme AXAH-II.							6.55988	0.0049918	LOC_Os11g03780_2	3.76853	2.48974	43.8559	28.5743	13.4928	8.43029
Os08g0507100	11618	AF488521	S-9815	Cytochrome P450 family protein.							6.55032	0.0026326	LOC_Os08g39660_1	0.779784	2.65165	0.754939	0.980762	3.32655	4.52251
Os03g0689300	17018	AK068765	S-14282	Plasma membrane H+ ATPase (EC 3.6.3.6) (H-ATPase).							6.38046	0.0016175	LOC_Os03g48310_1	2.05247	1.32941	49.2038	26.3063	10.6842	6.12191
Os07g0188700	31238	AK107609	S-25598	Similar to EXO.							6.15566	0.0083626	LOC_Os07g09050_1	0.471651	0.219956	5.59131	2.64403	0.862312	0.625243
Os07g0559100	28529		S-23508	Conserved hypothetical protein.							5.87903	0.0045273	LOC_Os07g37290_1	0	0	0	0.736896	0	1.699
Os08g0425800	816	AK061339	S-597	Conserved hypothetical protein.							5.6929	0.0037673	LOC_Os08g32980_1	26.8866	27.3638	376.931	242.204	202.746	162.355
Os10g0364900	31658	AK120490	S-25931	Hypothetical protein.							5.64185	0.0094915	LOC_Os10g22050_1	15.1242	21.029	173.848	164.014	28.2273	31.6751
Os03g0767800	27770	AK060000	S-22912	Cold acclimation WCOR413 family protein.							5.62009	0.0036166	LOC_Os03g55850_1	76.3854	89.6814	576.175	437.353	189.538	191.743
Os10g0173000	34280	AK111271	S-27969	Conserved hypothetical protein.							5.36847	0.007366	LOC_Os10g09240_1	1.96181	2.13476	52.0952	90.5549	23.2764	40.3916
Os06g0701700	34797	AK105132	S-21999	HKT-type transporter (Sodium ion transporter).							5.35203	0.008764	LOC_Os06g48810_1	7.00127	11.0985	8.60723	22.3514	26.2722	59.6546
Os03g0767800	43302	AK060906	S-22912	Cold acclimation WCOR413 family protein.							5.2912	0.0027813	LOC_Os03g55850_1	76.3854	89.6814	576.175	437.353	189.538	191.743
Os02g0528200	28348	AK108535	S-23368	Branching enzyme-3 precursor (EC 2.4.1.18).							5.20748	0.0063021	LOC_Os02g32660_1	7.5851	8.49303	10.8859	9.45709	7.91363	8.22446
Os03g0266300	43018	AF467729	S-421	Class I low-molecular-weight heat shock protein 17.9.							5.18732	0.0039568	LOC_Os03g15960_1	6.44056	5.98274	174.329	98.9449	33.8416	25.874
Os07g0586100	16110	AK071404	S-13551	Similar to Esterase precursor (EC 3.1.1.-) (Early nodule-specific protein homolog) (Latex allergen Hev b 13).							4.95791	0.0075419	LOC_Os07g39740_1	1.17274	0.58006	1.76942	1.71636	1.13703	0.370994
Os03g0266300	33481	AK119664	S-421	Class I low-molecular-weight heat shock protein 17.9.							4.7416	9.29e-05	LOC_Os03g15960_1	6.44056	5.98274	174.329	98.9449	33.8416	25.874
Os03g0266300	29839	AK119616	S-421	Class I low-molecular-weight heat shock protein 17.9.							4.73958	0.0016133	LOC_Os03g15960_1	6.44056	5.98274	174.329	98.9449	33.8416	25.874
Os01g0780800	8722	AK108614	S-7399	SAND domain containing protein.							4.71868	0.0005395	LOC_Os01g57240_1	5.6034	6.09739	28.1378	30.8793	15.1699	13.1992
Os01g0227700	11451	CI466562	S-9674	Cytochrome P450 family protein.							4.71597	0.0032846	LOC_Os01g12760_1	2.1553	2.85516	16.1746	4.90302	9.19451	4.34787
Os01g0661500	10832	AK068127	S-9173	Mov34/MPN/PAD-1 family protein.							4.6163	0.0052793	LOC_Os01g47262_2	31.6851	29.1536	286.418	229.446	89.2424	68.9648
Os08g0507400	24793	AK067905	S-20560	Cytochrome P450 family protein.					3.77274	0.009528			#N/A	#N/A	#N/A	#N/A	#N/A	#N/A	#N/A
Os12g0582800	5639	AK111649	S-4737	Protein of unknown function DUF221 domain containing protein.							4.50731	0.0048481	LOC_Os12g39320_1	10.6101	11.4776	91.7755	72.4071	39.8046	38.8761
Os09g0260200	21139	CI253359	S-17605	Conserved hypothetical protein.							4.40314	0.0087023	LOC_Os09g08570_1	0	0.195923	3.38665	1.63048	0.384045	0.208847
Os04g0673700	7998	AK105405	S-6779	Conserved hypothetical protein.							4.39914	0.0067358	LOC_Os04g57739_1	3.53741	7.40243	3.01073	3.42241	3.77264	3.1563
Os10g0531900	19282	AK108607	S-16125	Similar to BZIP-like protein.							4.23442	0.0062987	LOC_Os10g38820_1	0.10803	0.470214	2.74917	6.3045	0.806495	1.12777
Os02g0460200	13802	AK104536	S-11673	Conserved hypothetical protein.							4.23331	0.0005473	LOC_Os02g26210_1	13.6829	13.4294	17.9594	14.3075	11.4453	8.86927
Os05g0586500	16348	AK106883	S-13746	Amino acid transporter, transmembrane family protein.							3.97559	0.0031477	LOC_Os05g50920_1	0.706507	0.288297	0.977138	0.622019	1.03605	0.614629
Os05g0304900	16191	AK105545	S-13622	Glycoside hydrolase, family 10 protein.							3.96606	0.0087525	LOC_Os05g23924_1	1.06748	2.32317	2.54391	0.826217	0.613018	0.380987
Os11g0449600	8729	AK099523	S-7405	Hypothetical protein.							3.94697	0.0071966	LOC_Os11g26340_1	23.8309	19.873	0	1.12049	4.75059	5.16682
Os01g0192000	34954	AK073660	S-28485	Similar to Zinc finger transcription factor.							3.88554	0.0033044	LOC_Os01g09620_1	27.9834	23.1355	7.61078	19.741	23.842	23.5736
Os04g0635500	8490	AK069933	S-7192	Similar to Wound induced protein (Fragment).							3.88358	1.39e-05	LOC_Os04g54300_1	22.6977	24.6987	10.919	22.8382	13.6823	18.029
Os03g0663400	9027	AK119160	S-7655	Similar to Thaumatin-like protein.							3.83317	0.0005325	LOC_Os03g46060_1	3.01432	3.89507	52.9459	32.794	61.8843	37.5866
Os01g0788800	42276	AK059864	S-34009	Homeodomain-like containing protein.							3.81531	0.005809	LOC_Os01g57890_1	0	0	0	0	0	0
Os03g0192700	42963	AK058750	S-11931	Similar to Myo-inositol-1-phosphate synthase.							3.80083	0.0042063	LOC_Os03g09250_1	78.7153	69.309	164.167	147.365	107.038	111.462
Os05g0524100	28659	AK067043	S-23603	Conserved hypothetical protein.							3.76097	0.0053944	LOC_Os05g44900_1	13.1313	11.7847	106.946	96.7108	53.8525	60.1411
Os07g0164800	30360	AK070973	S-24911	Conserved hypothetical protein.							3.66856	0.0018634	LOC_Os07g07040_1	9.52695	15.141	109.987	175.952	47.3264	56.2713
Os01g0800500	20320	AK066643	S-16956	Purple acid phosphatase, N-terminal domain containing protein.							3.66018	0.005796	LOC_Os01g58640_1	6.88534	6.29074	16.2427	11.1109	9.07509	6.25364
Os05g0566800	13514	AY181210	S-11426	Cold acclimation protein COR413-TM1.							3.61209	0.0017407	LOC_Os05g49170_1	7.52708	7.37159	10.8268	15.9047	11.2387	8.2071
Os05g0440300	9020	AK068179	S-7648	Similar to S1 self-incompatibility locus-linked G221 protein (Fragment).							3.60974	0.0058723	LOC_Os05g36930_1	2.75448	1.30652	1.01589	3.41111	1.35584	1.80233
Os09g0419100	21486	AK121336	S-17896	Hypothetical protein.					3.88276	0.0092599	2.96474	0.0070422	#N/A	#N/A	#N/A	#N/A	#N/A	#N/A	#N/A
Os07g0181500	28302	AK072431	S-23331	Protein of unknown function DUF506, plant family protein.							3.56563	0.0073844	LOC_Os07g08390_2	12.2822	17.6918	2.93301	5.06777	14.7952	18.1414
Os01g0783500	35212	AK072280	S-28683	Universal stress protein (Usp) family protein.							3.41054	0.007936	LOC_Os01g57450_1	8.33769	10.1528	87.4196	83.8928	32.8162	35.2309
Os03g0663400	25837	AK102798	S-21378	Similar to Thaumatin-like protein.							3.39619	0.0016782	LOC_Os03g46060_1	3.01432	3.89507	52.9459	32.794	61.8843	37.5866
Os05g0455500	35742	AK102633	S-29099	Delta 1-pyrroline-5-carboxylate synthetase (P5CS) [Includes: Glutamate 5-kinase (EC 2.7.2.11) (Gamma-glutamyl kinase) (GK); Gamma-glutamyl phosphate reductase (GPR) (EC 1.2.1.41) (Glutamate-5-semialdehyde dehydrogenase) (Glutamyl-gamma-semialdehyde dehydrogenase)].							3.32342	0.0012771	LOC_Os05g38150_2	0	0	1.08332	2.02505	0.638127	1.64045
Os02g0469300	23736	AK069003	S-19721	ATP-binding region, ATPase-like domain containing protein.							3.31601	0.0036418	LOC_Os02g27000_1	1.80238	3.17264	19.0038	12.0013	5.08826	5.22662
Os04g0576800	31511	AK104042	S-12445	3-oxo-5-alpha-steroid 4-dehydrogenase, C-terminal domain containing protein.							3.292	0.0030631	LOC_Os04g48750_1	10.0484	10.8357	16.3264	10.2928	8.3995	8.19038
Os04g0586100	27261	AK063206	S-22519	Protein of unknown function DUF581 family protein.							3.29072	0.0029982	LOC_Os04g49670_1	2.30617	7.52843	1.7011	2.70718	3.68929	2.22918
Os07g0413800	2006	AK061478	S-1557	Conserved hypothetical protein.							3.28916	0.0040095	LOC_Os07g23120_1	83.9756	30.9331	6.57942	6.12919	14.3853	7.234
Os08g0189100	31692	AF032973	S-25960	Similar to Germin-like protein precursor.							3.28364	0.0017925	LOC_Os08g08960_1	4.50285	4.19984	0.177934	0.970867	3.94473	3.17113
Os03g0168300	16548	AK069941	S-13909	Conserved hypothetical protein.							3.26709	0.0090229	LOC_Os03g07200_1	0	1.44741	3.96236	1.54428	3.16457	0
Os04g0576800	14736	AK099759	S-12445	3-oxo-5-alpha-steroid 4-dehydrogenase, C-terminal domain containing protein.							3.23944	0.0060466	LOC_Os04g48750_1	10.0484	10.8357	16.3264	10.2928	8.3995	8.19038
Os10g0565300	35034	AK107429	S-28549	Conserved hypothetical protein.							3.19996	0.0034734	LOC_Os10g41560_1	19.9602	20.8172	83.1767	68.702	28.5308	26.3399
Os10g0190000	30118	AK064839	S-6855	Similar to Ubiquitin-conjugating enzyme E2 M (EC 6.3.2.19) (Ubiquitin-protein ligase M) (Ubiquitin carrier protein M) (Nedd8-conjugating enzyme Ubc12).							3.18941	0.0050519	LOC_Os10g11260_1	47.3629	69.2201	58.4314	64.4703	51.9894	62.5417
Os05g0595100	3580	AB087745	S-2924	Similar to UDPglucose 4-epimerase-like protein.							3.16883	0.0085118	LOC_Os05g51670_1	25.8235	23.3793	1043.69	860.88	312.092	299.657
Os06g0103300	40070	AK065189	S-8475	Similar to Homogentisate 1,2-dioxygenase (EC 1.13.11.5) (Homogentisicase) (Homogentisate oxygenase) (Homogentisic acid oxidase).							3.01834	0.0057602	LOC_Os06g01360_1	12.5463	11.8856	98.7237	62.5255	29.1224	22.5142
Os06g0713800	31419	AK059671	S-25749	Alpha-amylase isozyme 2A precursor (EC 3.2.1.1) (1,4-alpha-D-glucan glucanohydrolase).							3.01386	0.0073076	LOC_Os06g49970_2	1.06479	1.42604	4.98439	3.13172	5.15385	4.65534
Os05g0101300	2866	CI474834	S-2299	Hypothetical protein.							3.01021	0.004307	LOC_Os05g01100_1	0.185176	0	1.02444	1.30426	0.19749	0.214794
Os01g0105800	34180	AK066672	S-27888	Similar to Iron sulfur assembly protein 1.							2.99204	0.0064258	LOC_Os01g01610_1	3.49645	1.90235	8.38202	3.32264	3.72896	3.15441
Os05g0455500	41410	AY574031	S-33353	Delta 1-pyrroline-5-carboxylate synthetase (P5CS) [Includes: Glutamate 5-kinase (EC 2.7.2.11) (Gamma-glutamyl kinase) (GK); Gamma-glutamyl phosphate reductase (GPR) (EC 1.2.1.41) (Glutamate-5-semialdehyde dehydrogenase) (Glutamyl-gamma-semialdehyde dehydrogenase)].							2.97353	0.0097914	LOC_Os05g38150_2	0	0	1.08332	2.02505	0.638127	1.64045
Os07g0584900	29921	AK059561	S-24574	Armadillo-like helical domain containing protein.							2.9696	0.0046713	LOC_Os07g39590_1	14.4393	12.7828	15.4347	14.7749	12.5284	11.3551
Os11g0182200	36508	AK060023	S-29691	Transferase family protein.							2.92358	0.0084611	LOC_Os11g07960_1	21.5186	23.6522	41.8463	40.1323	46.015	40.3398
Os03g0130300	25835	AK120826	S-21376	Similar to Cp-thionin.							2.90893	0.0041944	LOC_Os03g03810_1	2.80803	2.13891	45.0504	65.2669	29.6481	28.6629
Os09g0482600	14054	CI255075	S-11872	Heat shock protein 82.							55.9891	0.0043976	LOC_Os09g30418.1	185.085	177.983	243.968	264.055	312.086	292.074
Os04g0559700	22371	AK104736	S-12477	Similar to Plasma membrane intrinsic protein.							2.89056	0.0078077	LOC_Os04g47220_1	283.252	385.08	501.872	550.748	345.759	283.445
Os02g0517900	41982	AK062274	S-33792	Conserved hypothetical protein.							2.86153	0.0002029	LOC_Os02g31860_1	3.601	8.22875	0.79686	4.98201	1.53618	3.86367
Os02g0718600	41604	AK107893	S-33497	Conserved hypothetical protein.							2.82377	0.0024571	LOC_Os02g48710_1	46.3248	79.353	258.263	220.427	134.191	123.761
Os03g0168200	14377	AK099530	S-12144	Conserved hypothetical protein.							2.82251	0.0043708	LOC_Os03g07190_1	28.3161	24.3027	195.336	128.278	86.6273	84.5026
Os03g0244200	29346	AK101837	S-11681	Similar to Thaumatin-like protein.							2.80437	0.0046436	LOC_Os03g14050_1	11.0591	6.37624	240.068	214.08	87.7545	68.5429
Os03g0244200	13816	AK105771	S-11681	Similar to Thaumatin-like protein.							2.74291	0.0042269	LOC_Os03g14050_1	11.0591	6.37624	240.068	214.08	87.7545	68.5429
Os01g0550300	29972	AK061870	S-14713	Similar to Gda-1 protein.							2.74184	0.0042594	LOC_Os01g36950_1	5.87546	10.9887	7.92293	10.7152	10.77	8.41249
Os12g0595800	42831	AK099661	S-3193	Protein kinase-like domain containing protein.							2.7273	0.007671	LOC_Os12g40419_1	1.21571	1.81026	2.69022	4.12036	2.52486	2.52342
Os03g0342900	20500	AK060136	S-14768	Dormancyauxin associated family protein.							2.70714	0.0034498	LOC_Os03g22270_1	116.36	115.423	102.131	102.354	157.633	170.772
Os03g0342900	17624	AK106100	S-14768	Dormancyauxin associated family protein.							2.69709	0.0012893	LOC_Os03g22270_1	116.36	115.423	102.131	102.354	157.633	170.772
Os10g0345100	25266	AK069792	S-20928	Multi antimicrobial extrusion protein MatE family protein.							2.68431	0.004438	LOC_Os10g20470_1	6.88233	6.25557	102.577	93.7715	39.5496	58.4174
Os04g0679400	38373	AK099087	S-7753	Similar to Ripening-associated protein (Fragment).							2.67554	0.006794	LOC_Os04g58280_2	45.0163	30.845	256.134	141.317	94.7239	91.2021
Os06g0472200	7736	AK059428	S-6545	Similar to Isoflavone reductase homolog Bet v 6.0101 (Fragment).							2.65575	0.005324	LOC_Os06g27770_1	12.9937	14.0204	28.6328	28.5653	18.5158	17.7317
Os01g0550300	17556	AK106151	S-14713	Similar to Gda-1 protein.							2.64655	0.0017531	LOC_Os01g36950_1	5.87546	10.9887	7.92293	10.7152	10.77	8.41249
Os08g0414700	5298	AK099398	S-4429	Similar to Trehalose-6-phosphate synthase (Fragment).							2.64562	0.0006352	LOC_Os08g31980_1	2.71881	1.02203	5.79765	5.22258	7.22266	3.66971
Os09g0538900	21946	AU078664	S-18262	Conserved hypothetical protein.			2.12928	0.0013965					#N/A	#N/A	#N/A	#N/A	#N/A	#N/A	#N/A
Os01g0645900	32469	AK100928	S-26568	Conserved hypothetical protein.							2.61208	0.0049671	LOC_Os01g45830_1	4.36958	4.95292	6.54699	2.74789	8.15527	6.12438
Os04g0679400	25463	AK099368	S-2415	Similar to Ripening-associated protein (Fragment).							2.60886	0.0053813	LOC_Os04g58280_2	45.0163	30.845	256.134	141.317	94.7239	91.2021
Os11g0134300	5221	AK112043	S-4363	Similar to Serine/threonine kinase.			2.37862	0.0056783	2.00658	0.0092043			LOC_Os11g03970.2	5.83075	13.0574	6.73189	10.5433	11.3555	11.5663
Os01g0678500	26692	AK100998	S-2856	Similar to Two-pore calcium channel.							2.60273	0.0081271	LOC_Os01g48680_1	28.2878	31.6923	12.1615	21.2769	26.1225	30.0292
Os01g0630300	32114	CI422459	S-26283	Helix-loop-helix DNA-binding domain containing protein.							2.58656	0.0013972	LOC_Os01g43950_1	0.731705	1.43318	1.7811	2.50319	0.468217	1.35798
Os05g0116000	5092	AK058320	S-4247	11-S plant seed storage protein family protein.							2.58499	0.0063893	LOC_Os05g02520_1	34.2828	29.8441	43.5438	46.9698	35.2603	33.8828
Os03g0179700	44324		S-35394	Protein of unknown function DUF567 family protein.							2.58218	0.000846	LOC_Os03g08200_1	0.307635	0.836888	8.33932	3.86923	4.26519	3.38996
Os03g0717900	39476	AK060573	S-31896	Similar to ABRH7 (Fragment).							2.57689	0.0048327	LOC_Os03g50870_1	58.649	57.6716	241.409	175.231	142.505	127.841
Os05g0509500	26841	AK068958	S-22173	Similar to Signal recognition particle 54 kDa protein 2 (SRP54).							2.55953	0.0006467	LOC_Os05g43390_1	3.30202	2.56651	25.4005	17.957	16.1826	13.0407
Os06g0204400	1344	AK100462	S-1021	Similar to Aminoalcoholphosphotransferase.							2.55469	0.0025823	LOC_Os06g10280_1	10.6673	10.3069	24.1144	20.7265	8.82674	8.74677
Os01g0130000	41271	AK060150	S-33245	Cation efflux protein family protein.							2.54106	0.0048931	LOC_Os01g03914_1	13.7845	18.8681	303.11	245.715	87.2785	71.4466
Os04g0586200	25609	AK120315	S-21200	Similar to Senescence-associated protein SAG102.							2.53821	0.0010423	LOC_Os04g49680_1	11.4473	17.3308	4.95618	7.01104	8.31595	11.1614
Os02g0720900	16371	AK061628	S-13766	Peptidase A1, pepsin family protein.							2.53754	0.0004014	LOC_Os02g48900_1	75.2678	84.7004	12.3542	19.1557	46.4332	49.1039
Os04g0679400	41970	AK119666	S-2415	Similar to Ripening-associated protein (Fragment).							2.53581	0.0061686	LOC_Os04g58280_2	45.0163	30.845	256.134	141.317	94.7239	91.2021
Os09g0475500	29609	AK073003	S-24336	Protein of unknown function DUF246, plant family protein.							2.53246	0.0077816	LOC_Os09g29940_1	0	2.26418	42.5515	45.7708	13.3146	10.8193
Os08g0457600	26768	AK099624	S-20867	Similar to RSH2.							2.52754	0.0019466	LOC_Os08g35620_1	21.4952	16.946	18.1408	14.0142	16.8426	9.22272
Os06g0218600	15003	AK104260	S-3589	Cupredoxin domain containing protein.							2.50574	0.001643	LOC_Os06g11490_1	75.8831	105.289	2.19174	4.9062	20.6386	34.8191
Os02g0707900	16621	AK102318	S-13969	Universal stress protein (Usp) family protein.							2.50198	0.0078965	LOC_Os02g47840_1	17.5507	13.4315	266.102	147.678	92.9718	72.0351
Os01g0819000	13588	AK073866	S-11489	Conserved hypothetical protein.							2.49652	0.0019914	LOC_Os01g60309_1	12.471	11.4882	37.818	37.9101	15.8337	17.2975
Os01g0182600	5170	AK067038	S-4316	GIGANTEA protein.							2.4749	0.0046746	LOC_Os01g08700_2	0	3.10452	3.15669	0	2.7346	0.04189
Os11g0115400	20777	U31766	S-17313	Lipid transfer protein LPT IV.							2.4685	0.0050344	LOC_Os11g02389_1	101.743	217.439	249.236	239.961	384.771	241.696
Os03g0712400	10126	AK111063	S-8582	Similar to Atypical receptor-like kinase MARK.							2.45367	0.0089058	LOC_Os03g50450_1	3.57099	6.05728	13.4802	9.88098	8.40099	7.30964
Os01g0833600	20892		S-17401	ATP-dependent Clp protease adaptor protein ClpS family protein.							2.43942	0.0037669	LOC_Os01g61700_1	3.13266	3.06794	0.346611	1.57602	0.668195	3.6337
Os03g0856500	14044	AK061449	S-11863	Similar to Plastid-specific 30S ribosomal protein 1, chloroplast precursor (CS- S5) (CS5) (S22) (Ribosomal protein 1) (PSRP-1).							2.42477	0.003729	LOC_Os03g63950_1	200.574	157.004	155.756	154.012	202.575	150.099
Os03g0856500	25929	AK104733	S-11863	Similar to Plastid-specific 30S ribosomal protein 1, chloroplast precursor (CS- S5) (CS5) (S22) (Ribosomal protein 1) (PSRP-1).							2.41754	0.0042284	LOC_Os03g63950_1	200.574	157.004	155.756	154.012	202.575	150.099
Os03g0314700	33211	AK069184	S-27135	Nitrogen-fixing NifU, C-terminal domain containing protein.							2.39961	0.0049484	LOC_Os03g20010_1	39.0482	36.1397	14.1453	15.66	31.2706	26.757
Os09g0462400	13316		S-11262	Patatin family protein.							2.359	0.0098996	LOC_Os09g28770_1	1.73308	1.53227	1.43817	2.94268	2.65697	3.76926
Os09g0486500	15661	AK119793	S-13193	Multiple stress-responsive zinc-finger protein ISAP1 (Stress- associated protein 1) (OsISAP1).							2.32532	0.0078551	LOC_Os09g31200_1	34.4399	46.6889	135.911	163.447	54.0238	58.2578
Os03g0342900	23050	AK104590	S-1827	Dormancyauxin associated family protein.							2.30342	0.0060997	LOC_Os03g22270_1	116.36	115.423	102.131	102.354	157.633	170.772
Os11g0444800	43244	AK061328	S-34680	Conserved hypothetical protein.	4.55684	0.0062928							#N/A	#N/A	#N/A	#N/A	#N/A	#N/A	#N/A
Os07g0625800	20331	AK073694	S-16966	Plant lipid transfer protein/Par allergen family protein.							2.26727	0.0041004	LOC_Os07g43290_1	5.31975	3.25616	7.54145	5.68721	4.43243	3.66379
Os07g0625800	29626	AK103419	S-16966	Plant lipid transfer protein/Par allergen family protein.							2.26488	0.0060365	LOC_Os07g43290_1	5.31975	3.25616	7.54145	5.68721	4.43243	3.66379
Os10g0101100	22094	AK106667	S-18387	Peptidase S10, serine carboxypeptidase family protein.							2.26426	0.0098859	LOC_Os10g01110_1	11.1348	9.74586	12.6772	10.879	19.3619	11.7926
Os03g0170900	30343	AK109355	S-24897	Sucrose transporter.							2.26418	0.0034704	LOC_Os03g07480_1	1.65536	0.548219	1.59266	3.47604	1.38165	0.5009
Os04g0571300	27248	AK119923	S-22506	Cyclin-like F-box domain containing protein.							2.2637	0.0075504	LOC_Os04g48270_3	0	0	18.4166	16.1498	5.70592	0
Os01g0681900	5681	AB008845	S-4773	NADH dependent Glutamate Synthase precursor (EC 1.4.1.14).							2.25665	0.0054147	LOC_Os01g48960_1	47.1798	52.7923	134.925	163.104	58.6174	68.2402
Os03g0141200	41448	AK100092	S-24872	Similar to Beta-amylase PCT-BMYI (EC 3.2.1.2).							2.25057	0.0019774	LOC_Os03g04770_1	42.2693	32.4811	169.975	215.21	75.0331	126.217
Os12g0422200	9465	AK064314	S-8028	Protein of unknown function DUF295 family protein.							2.28662	0.0017369	#N/A	#N/A	#N/A	#N/A	#N/A	#N/A	#N/A
Os03g0342900	2327	AK104744	S-1827	Dormancyauxin associated family protein.							2.22412	0.0096636	LOC_Os03g22270_1	116.36	115.423	102.131	102.354	157.633	170.772
Os05g0568600	4880	AK063781	S-4061	Protein of unknown function DUF1645 family protein.							2.22212	0.0035438	LOC_Os05g49350_1	7.2965	8.80276	1.57953	5.74564	2.70668	5.51967
Os03g0170900	39773	D87819	S-32128	Sucrose transporter.							2.21876	0.0005526	LOC_Os03g07480_1	1.65536	0.548219	1.59266	3.47604	1.38165	0.5009
Os12g0470700	30588	CI519507	S-25093	AAA ATPase domain containing protein.							2.21032	0.0065299	LOC_Os12g28550_1	0	0	0	0	0	0
Os08g0547100	9187	AK073704	S-7786	6-phosphogluconolactonase domain containing protein.							2.17417	0.0098062	LOC_Os08g43370_1	3.21496	4.89773	10.265	9.05758	5.38803	6.39284
Os05g0142400	41568	AK062395	S-33467	Conserved hypothetical protein.							2.17032	0.0059777	LOC_Os05g05060_1	121.04	80.1508	465.63	383.897	259.855	203.436
Os03g0238600	6799	AK119619	S-5736	Similar to Purple acid phosphatase.							2.13898	0.0069543	LOC_Os03g13540_1	33.8184	42.8554	70.0997	61.2497	45.8373	40.8162
Os01g0783200	9457	AK102590	S-8020	Similar to Diacylglycerol kinase.							2.13603	0.0059684	LOC_Os01g57420_1	7.57747	6.64066	34.8866	57.3106	21.6407	27.1941
Os01g0876400	34679	AK073144	S-3445	Galactose-binding like domain containing protein.							2.13108	0.0055125	LOC_Os01g65520_1	10.2395	13.8571	109.384	133.728	47.5621	85.6126
Os08g0554100	22162	AK120710	S-18440	Similar to MYST1 protein (Fragment).							2.12751	0.0053243	LOC_Os08g44020_2	0	0.601081	0	0.926336	0	0
Os02g0269200	29761	AK066218	S-24455	Dynein light chain, type 1 family protein.							2.12487	0.0085639	LOC_Os02g16909_2	10.8631	8.27457	40.0648	23.3181	10.6201	10.0805
Os08g0403300	19668	CI263628	S-16437	Heavy metal transport/detoxification protein domain containing protein.							2.11926	0.0021108	LOC_Os08g31140_1	15.2564	27.9944	68.0177	49.5137	30.787	35.9134
Os03g0369800	37204	AK064875	S-30218	Similar to Novel plant SNARE 13 (AtNPSN13).							2.089	0.0054883	LOC_Os03g25390_2	0	0.676228	0	0	0	0
Os03g0859800	25244	AK071971	S-20909	Ovarian tumour, otubain domain containing protein.							2.08103	0.0097579	LOC_Os03g64219_1	15.992	16.6108	64.2085	60.9505	30.7514	32.6025
Os03g0342900	40230	AK064815	S-32459	Dormancyauxin associated family protein.							2.07374	0.0015811	LOC_Os03g22270_1	116.36	115.423	102.131	102.354	157.633	170.772
Os11g0707600	44134	AK102938	S-35275	Similar to Sterol 4-alpha-methyl-oxidase (Fragment).							2.07112	0.0095571	LOC_Os11g48020_1	48.2478	62.8921	58.5272	65.8662	47.0341	38.7671
Os12g0445200	3779		S-3097	Winged helix repressor DNA-binding domain containing protein.							2.62402	0.0043503	#N/A	#N/A	#N/A	#N/A	#N/A	#N/A	#N/A
Os02g0626100	25126	AK058306	S-20825	Similar to Phenylalanine ammonia-lyase.							2.05511	0.0073884	LOC_Os02g41630_2	1072.54	591.058	311.128	304.777	628.844	537.269
Os07g0687100	34674	AK066780	S-28282	Uncharacterised conserved protein UCP005389 family protein.							2.0461	0.0058533	LOC_Os07g48770_1	46.4738	72.905	3.73083	11.801	9.8503	29.7593
Os07g0107800	4747	AK121984	S-3947	Similar to Phytosulfokine receptor precursor (EC 2.7.1.37) (Phytosulfokine LRR receptor kinase).							2.03182	0.009551	LOC_Os07g01710_1	1.24586	1.59778	4.82467	4.25319	3.41668	2.2193
Os02g0481700	616	AK120085	S-441	Conserved hypothetical protein.							2.0281	0.0097497	LOC_Os02g28040_1	7.64159	7.43997	56.9043	40.1137	15.3344	14.2287
Os02g0626100	18113	AK060724	S-15171	Similar to Phenylalanine ammonia-lyase.							2.0212	0.0079497	LOC_Os02g41630_2	1072.54	591.058	311.128	304.777	628.844	537.269

## Sheet: ABA(-)
Locus ID	FeatureNum	Accession	Probe Sequence ID	Description	microarray 1h (Fold change)	microarray 1h (P-value)	microarray 3h (Fold change)	microarray 3h (P-value)	microarray 6h (Fold change)	microarray 6h (P-value)	microarray 12h (Fold change)	microarray 12h (P-value)	model	Control #1 (RPKM)	Control #2 (RPKM)	Dehydration #1 (RPKM)	Dehydration #2 (RPKM)	Rehydration #1 (RPKM)	Rehydration #2 (RPKM)
Os04g0488400	6952	AK068736	S-5865	Similar to FLOWERING LOCUS T protein.	0.131869	0.0047448			#N/A	#N/A	#N/A	#N/A	LOC_Os04g41130_1	0.284157	0.463811	2.88203	6.90961	2.57595	2.47203
Os07g0541900	43141	AK109699	S-34613	Similar to KI domain interacting kinase 1.	0.132486	0.0016141			#N/A	#N/A	#N/A	#N/A	LOC_Os07g35750_1	0.85571	2.83779	0	0.492003	0.304204	0.61445
Os12g0510500	40053	AK098997	S-11846	Disease resistance protein family protein.	0.347861	0.0014447			#N/A	#N/A	#N/A	#N/A	LOC_Os12g32590_1	0.925355	1.61109	1.3822	1.07074	2.02312	1.5027
Os06g0160800	41787	AK069662	S-33641	Conserved hypothetical protein.	0.351407	0.0047567	0.173398	0.0048575	#N/A	#N/A	#N/A	#N/A	LOC_Os06g06570_1	1.91558	1.30278	0	0	0.510741	0.277745
Os01g0823100	7815	AK070463	S-6614	Alpha-expansin OsEXPA2.	0.353847	0.0017695	0.212412	0.0031343	#N/A	#N/A	0.12999	0.0024783	LOC_Os01g60770_1	21.718	39.1701	2.65522	4.46706	24.4419	27.1401
Os10g0568100	38627	AK111422	S-31277	Protein of unknown function DUF828, plant family protein.	0.419343	0.0062952			#N/A	#N/A	#N/A	#N/A	LOC_Os10g41860_1	0.524468	0.456563	0	0	0.223737	0.24334
Os01g0126100	6145	AK106990	S-5177	Cupredoxin domain containing protein.	0.48165	0.0084733			#N/A	#N/A	#N/A	#N/A	LOC_Os01g03530_1	0	0	0	0	0	0
Os01g0113800	23739	AK111700	S-19723	Protein kinase-like domain containing protein.	0.495867	0.0097622			#N/A	#N/A	#N/A	#N/A	LOC_Os01g02360_1	1.49098	2.65488	1.19977	1.90936	1.95152	1.88667
Os03g0810100	10595	AK070756	S-8975	Similar to TRNA isopentenyl transferase-like protein (Adenylate isopentenyltransferase) (EC 2.5.1.27).			0.0178455	0.008126	0.0229517	0.0098157	#N/A	#N/A	LOC_Os03g59570_1	0	0	0	0	0	0
Os10g0508700	6713	AK060639	S-5657	Pectinesterase inhibitor domain containing protein.			0.0590885	0.0026625	#N/A	#N/A	#N/A	#N/A	LOC_Os10g36500_1	2.77584	3.16439	0	0	1.12778	0.766621
Os09g0522200	7086	AK105599	S-5984	DRE-binding protein 1A.			0.0682249	0.0093101	#N/A	#N/A	#N/A	#N/A	LOC_Os09g35030_1	1.09855	19.4251	1.97516	3.59237	2.48965	6.37124
Os11g0143300	1046	AK120926	S-776	Similar to Type-A response regulator.			0.0739059	0.0025032	0.035075	0.0071798	#N/A	#N/A	LOC_Os11g04720_1	0.98298	0	0	0	0	0
Os12g0538700	1407	AK063610	S-1065	Similar to AT.I.24-1 protein (Fragment).			0.0759967	0.0081668	0.121269	0.0004674	0.213733	0.0077003	LOC_Os12g35340_1	1.85522	2.01878	3.91879	5.43041	7.19487	6.06458
Os03g0757100	19850		S-16584	UDP-glucuronosyl/UDP-glucosyltransferase family protein.			0.114193	0.0005681	#N/A	#N/A	0.0805698	0.0076459	LOC_Os03g55020_1	0.328013	0.594883	0	0	1.3993	0.5073
Os06g0238700	15008		S-12659	WD40-like domain containing protein.			0.124511	0.0098894	#N/A	#N/A	#N/A	#N/A	LOC_Os06g13140_1	0.571811	0	0.105446	0.0958916	0.508196	0.221089
Os01g0368900	1900	AK107858	S-1470	Similar to GLUTAREDOXIN.			0.126222	0.0035213	#N/A	#N/A	#N/A	#N/A	LOC_Os01g27140_1	6.98607	5.98942	37.7115	31.9514	41.3171	23.8192
Os06g0561000	44303	AK103977	S-35378	Similar to Myo-inositol oxygenase.			0.126921	0.0042253	#N/A	#N/A	#N/A	#N/A	LOC_Os06g36560_1	46.2363	57.8386	326.131	81.6048	85.0815	91.9865
Os09g0517900	2757	AK065112	S-2207	UDP-glucuronosyl/UDP-glucosyltransferase family protein.			0.134135	0.0011653	0.110521	0.0046439	#N/A	#N/A	LOC_Os09g34214_1	5.24754	3.2906	1.1809	3.49018	6.63991	8.25334
Os01g0309800	41878	AK110758	S-33712	Similar to Hydrogenase expression/formation protein hypB.			0.143783	0.0068896	#N/A	#N/A	0.0639644	0.0007706	LOC_Os01g20830_1	49.5568	34.5916	1.06585	1.29236	22.0313	17.7539
Os07g0561800	10153	AK108426	S-8606	Conserved hypothetical protein.			0.146463	0.0024582	#N/A	#N/A	#N/A	#N/A	LOC_Os07g37454_1	0.164393	0.804987	0.363784	0.992463	0.438313	0.572059
Os06g0298100	33176	AK108594	S-27108	Conserved hypothetical protein.			0.159774	0.0094837	#N/A	#N/A	#N/A	#N/A	LOC_Os06g19430_1	0.16989	1.1092	0.93987	1.70942	0.543563	0.591187
Os11g0153500	36046	AK108190	S-29336	Conserved hypothetical protein.			0.171727	5.26e-05	#N/A	#N/A	#N/A	#N/A	LOC_Os11g05550_1	5.36584	3.94125	0.445275	0.404928	1.14453	1.55601
Os02g0585100	43589	CI269327	S-34918	Heavy metal transport/detoxification protein domain containing protein.			0.173258	0.0039926	#N/A	#N/A	#N/A	#N/A	LOC_Os02g37320_1	2.46341	6.43339	0	3.96584	1.57633	2.28592
Os12g0139400	17572	CI018033	S-14724	Similar to Type-A response regulator.			0.180442	0.0009222	0.143562	0.0007982	0.137087	0.0050856	LOC_Os12g04500_1	14.2234	10.477	3.87383	13.4308	26.1378	26.905
Os12g0181600	20650	AK105784	S-17217	Amino acid/polyamine transporter II family protein.			0.183604	0.0022153	#N/A	#N/A	#N/A	#N/A	LOC_Os12g08130_1	7.86144	10.1526	62.1303	43.7228	32.984	29.8616
Os02g0755600	4985	AK064105	S-4155	Similar to UDP-glucuronosyltransferase.			0.185563	0.0059662	#N/A	#N/A	0.0579244	0.0026261	LOC_Os02g51910_1	0.78719	0.52713	0.46899	0.792061	2.26029	1.475
Os07g0517100	36953	AK071773	S-30024	HSP20-like chaperone domain containing protein.			0.186262	0.0022748	0.169105	0.0046701	#N/A	#N/A	LOC_Os07g33350_1	6.81075	11.2118	0	0.527146	3.72495	5.46928
Os05g0434800	16339	CI239797	S-13738	Hypothetical protein.			0.187557	0.0075753	#N/A	#N/A	0.0832902	0.0048189	LOC_Os05g35930_1	1.65692	2.47911	0	1.87557	0.662662	1.68168
Os07g0517100	24439	AK099296	S-20274	HSP20-like chaperone domain containing protein.			0.188118	0.0078749	0.163851	0.0077745	0.184594	0.00445	LOC_Os07g33350_1	6.81075	11.2118	0	0.527146	3.72495	5.46928
Os12g0181600	27292	AK061470	S-22544	Amino acid/polyamine transporter II family protein.			0.18866	0.0034011	#N/A	#N/A	#N/A	#N/A	LOC_Os12g08130_1	7.86144	10.1526	62.1303	43.7228	32.984	29.8616
Os07g0517100	42782	AK063798	S-20274	HSP20-like chaperone domain containing protein.			0.189652	0.0063496	0.166105	0.0032182	0.184576	0.0041547	LOC_Os07g33350_1	6.81075	11.2118	0	0.527146	3.72495	5.46928
Os11g0182100	20906	AK107888	S-17414	Conserved hypothetical protein.			0.192981	0.0014452	#N/A	#N/A	0.174165	0.0005809	LOC_Os11g07950_1	1.15206	1.41033	3.82408	5.50616	3.53243	3.00673
Os07g0589000	25801	AK069813	S-21351	Lateral organ boundaries, LOB domain containing protein.			0.193183	0.0044939	#N/A	#N/A	#N/A	#N/A	LOC_Os07g40000_1	2.53775	2.94557	2.62068	2.55345	4.51083	3.53236
Os06g0306300	9731	CI433582	S-8254	Plant peroxidase family protein.			0.19434	0.0014149	0.0604416	0.002897	0.0219752	7.75e-05	LOC_Os06g20150_1	12.8729	29.2762	0	0.388577	2.6085	6.27136
Os05g0477600	17738	U85246	S-14865	Alpha-expansin OsEXPA4.			0.197094	0.0046532	0.214376	0.0039359	0.113552	0.0028031	LOC_Os05g39990_1	27.1973	31.681	2.25361	2.53162	48.1728	48.9191
Os05g0477600	15908	AK100179	S-13393	Alpha-expansin OsEXPA4.			0.204858	0.0081424	#N/A	#N/A	#N/A	#N/A	LOC_Os05g39990_1	27.1973	31.681	2.25361	2.53162	48.1728	48.9191
Os05g0149400	24899	AK061064	S-20648	Similar to 1-aminocyclopropane-1-carboxylic acid oxidase.			0.206155	0.0002598	0.245155	0.0013704	#N/A	#N/A	LOC_Os05g05680_1	62.2368	157.641	22.1801	26.972	45.2447	70.5687
Os01g0893400	5986	AK061917	S-5036	BTB domain containing protein.			0.2112	0.0062149	0.150675	0.005781	#N/A	#N/A	LOC_Os01g66890_1	14.886	14.4751	17.6387	36.7549	11.7099	23.0225
Os07g0689600	42152	AK070656	S-33920	Nicotianamine synthase 3 (EC 2.5.1.43) (S-adenosyl-L-methionine:S- adenosyl-L-methionine:S-adenosyl-methionine 3-amino-3- carboxypropyltransferase 3) (OsNAS3).			0.214999	0.0061623	#N/A	#N/A	0.267781	0.0056328	LOC_Os07g48980_1	9.07683	4.01593	1.7658	0.40145	3.61686	2.77677
Os05g0548900	1576	CI548173	S-1203	Similar to Phosphoethanolamine methyltransferase.			0.218253	0.0059608	0.0856262	0.0030614	0.0295162	0.0008982	LOC_Os05g47540_1	46.6521	37.9472	0.857441	0.857722	2.7274	2.78658
Os03g0445700	40212	AK071624	S-32443	Similar to LOB domain protein 39.			0.228815	0.0015951	#N/A	#N/A	#N/A	#N/A	LOC_Os03g33090_1	1.84232	1.33649	9.34279	8.18727	2.2923	2.67123
Os04g0673300	949	AK059734	S-695	Similar to ZmRR2 protein (Response regulator 2).			0.229308	0.0025129	0.13464	0.0059765	#N/A	#N/A	LOC_Os04g57720_1	3.05802	5.82333	21.1471	31.5387	9.92002	18.179
Os06g0294600	36911	AK058424	S-29993	Cytochrome P450 family protein.			0.233454	0.001445	#N/A	#N/A	#N/A	#N/A	LOC_Os06g19070_1	6.92588	10.7394	1.7242	2.35195	14.1265	15.3643
Os03g0196600	19051	AU166464	S-15936	Similar to Chloroplast serine acetyltransferase.			0.235799	0.0083202	#N/A	#N/A	0.268617	0.0071281	LOC_Os03g10050_1	2.93475	2.04382	1.03908	0.708698	2.62912	1.49782
Os02g0775600	31174	AK068762	S-25548	Zinc finger, C2H2-type domain containing protein.			0.237114	0.0041481	0.309275	0.0036183	#N/A	#N/A	LOC_Os02g53530_1	14.8828	22.5911	0.553511	1.38423	10.2704	14.6519
Os10g0555600	28131	AK104197	S-17380	Beta-expansin precursor.			0.241265	0.0022194	#N/A	#N/A	0.182359	0.007735	LOC_Os10g40700_1	5.51353	3.20908	0.14187	0.25803	13.2646	14.1293
Os08g0351200	21591	CI448568	S-17978	Protein of unknown function DUF247, plant family protein.			0.241539	0.0078508	#N/A	#N/A	#N/A	#N/A	LOC_Os08g26220_1	0	0	0	0	0	0
Os10g0555600	36006	AK101728	S-17380	Beta-expansin precursor.			0.242399	0.0051598	#N/A	#N/A	0.189236	0.0032821	LOC_Os10g40700_1	5.51353	3.20908	0.14187	0.25803	13.2646	14.1293
Os10g0555600	20865	AK105799	S-17380	Beta-expansin precursor.			0.24319	0.0065732	#N/A	#N/A	#N/A	#N/A	LOC_Os10g40700_1	5.51353	3.20908	0.14187	0.25803	13.2646	14.1293
Os10g0555600	25218	AK061498	S-17380	Beta-expansin precursor.			0.24793	0.0082663	#N/A	#N/A	#N/A	#N/A	LOC_Os10g40700_1	5.51353	3.20908	0.14187	0.25803	13.2646	14.1293
Os10g0555600	21944	AF261274	S-17380	Beta-expansin precursor.			0.250055	0.0026563	#N/A	#N/A	#N/A	#N/A	LOC_Os10g40700_1	5.51353	3.20908	0.14187	0.25803	13.2646	14.1293
Os07g0603700	31876	CI151301	S-26098	Similar to Cytochrome P-450.			0.25195	0.0099796	#N/A	#N/A	#N/A	#N/A	LOC_Os07g41240_1	0.0835912	0.0909605	0	0	0	0
Os01g0621900	34347	AK062141	S-28027	Conserved hypothetical protein.			0.264495	0.0026281	#N/A	#N/A	#N/A	#N/A	LOC_Os01g43370_2	3.74899	1.73979	11.8341	7.59985	10.5837	5.43576
Os01g0621900	34554	AK101548	S-17047	Conserved hypothetical protein.			0.270736	0.0040771	#N/A	#N/A	0.471896	0.004273	LOC_Os01g43370_2	3.74899	1.73979	11.8341	7.59985	10.5837	5.43576
Os04g0498600	10254	AK072162	S-8684	S-adenosylmethionine decarboxylase proenzyme (EC 4.1.1.50) (AdoMetDC) (SamDC) [Contains: S-adenosylmethionine decarboxylase alpha chain; S- adenosylmethionine decarboxylase beta chain].			0.277525	0.0085445	#N/A	#N/A	#N/A	#N/A	LOC_Os04g42090_3	0	0	1.50948	1.73081	0	0
Os07g0659300	34042	AK069789	S-27775	Conserved hypothetical protein.			0.279627	0.0022108	#N/A	#N/A	#N/A	#N/A	LOC_Os07g46510_1	1.90868	1.32169	1.15192	0.872951	0.185055	1.40888
Os09g0272900	27276	AK111519	S-22529	Similar to Skp1 (Fragment).			0.28009	0.0029339	#N/A	#N/A	0.195717	0.0075962	LOC_Os09g10054_1	13.3159	29.6951	1.27324	3.1428	23.4936	25.6473
Os07g0484800	5102	AK108481	S-4257	Similar to Adenine phosphoribosyltransferase (EC 2.4.2.7)-like protein.			0.280312	0.0065543	#N/A	#N/A	#N/A	#N/A	LOC_Os07g30150_1	14.7429	17.6918	7.0127	7.76364	59.5132	58.974
Os03g0162800	37093	AK064127	S-30130	Similar to Beta-ketoacyl-CoA-synthase.			0.281589	0.0023735	#N/A	#N/A	#N/A	#N/A	LOC_Os03g06705_1	0.346171	0.251126	0.127673	0.232209	0.492254	0.401538
Os10g0479500	27832	AK108805	S-22967	Similar to Lysine decarboxylase-like protein.			0.282255	0.007653	0.219761	0.0090153	#N/A	#N/A	LOC_Os10g33900_1	13.3681	12.0566	3.99758	8.96721	3.21105	5.86721
Os02g0775600	32821	AK058592	S-26838	Zinc finger, C2H2-type domain containing protein.			0.283414	0.0030315	#N/A	#N/A	0.261162	0.0052315	LOC_Os02g53530_1	14.8828	22.5911	0.553511	1.38423	10.2704	14.6519
Os03g0242300	6446	AK065146	S-5437	Conserved hypothetical protein.			0.289228	0.0060068	#N/A	#N/A	0.19324	0.0043173	LOC_Os03g13870_1	11.5599	11.1588	39.609	60.8776	17.2005	30.278
Os03g0188400	44177	AK107555	S-35301	Basic helix-loop-helix dimerisation region bHLH domain containing protein.			0.289488	0.0098103	#N/A	#N/A	#N/A	#N/A	LOC_Os03g08930_1	1.11529	3.506	0.822673	0.623441	0.925134	1.43741
Os05g0503300	6330	AK100773	S-5336	Similar to Sulfite reductase (Fragment).			0.294414	0.0079284	#N/A	#N/A	#N/A	#N/A	LOC_Os05g42350_1	67.1839	57.3156	32.4101	41.7765	78.6733	55.3298
Os12g0115600	28480	CI173195	S-23466	(No Hit)			0.297014	0.0078108	#N/A	#N/A	#N/A	#N/A	LOC_Os12g02350_1	2.78817	2.84434	0.192809	1.05203	3.71697	0.808526
Os05g0503300	1627	AK103289	S-1245	Similar to Sulfite reductase (Fragment).			0.299315	0.00619	#N/A	#N/A	#N/A	#N/A	LOC_Os05g42350_1	67.1839	57.3156	32.4101	41.7765	78.6733	55.3298
Os04g0540200	36441	AK061333	S-29641	Zinc finger, B-box domain containing protein.			0.303766	0.0049221	0.375939	0.0061055	0.292185	0.0065309	LOC_Os04g45690_1	6.87859	11.1595	2.4908	5.41109	9.47012	6.96328
Os10g0522700	296	AK068326	S-208	Conserved hypothetical protein.			0.305088	0.0005791	#N/A	#N/A	#N/A	#N/A	LOC_Os10g37860_1	8.33769	3.40227	0	0	5.00182	2.41781
Os01g0935800	32838	AK111919	S-26853	Protein kinase domain containing protein.			0.311002	0.0026523	#N/A	#N/A	#N/A	#N/A	LOC_Os01g70970_1	1.54158	3.57862	0.227422	0.206815	0.328818	0.953673
Os03g0388100	42222	AK059680	S-33968	Heavy metal transport/detoxification protein domain containing protein.			0.312732	0.006712	0.215212	0.0036473	#N/A	#N/A	LOC_Os03g27040_1	13.796	14.6894	1.14894	2.38819	8.22684	8.43143
Os10g0466500	1047	AK069224	S-777	CCT domain containing protein.			0.315537	0.0086513	#N/A	#N/A	#N/A	#N/A	LOC_Os10g32900_1	0.627395	0.877764	1.09085	1.17237	0.860291	1.03963
Os05g0486100	11131	AK119823	S-9417	Protein kinase-like domain containing protein.			0.319232	0.0056061	#N/A	#N/A	#N/A	#N/A	LOC_Os05g40770_1	3.82382	6.37306	3.69529	10.3736	6.09133	10.106
Os09g0438100	39797	AK063180	S-32145	Conserved hypothetical protein.			0.323929	0.0087707	#N/A	#N/A	#N/A	#N/A	LOC_Os09g26670_1	5.73059	3.20698	0	0.329488	3.49238	2.0891
Os10g0466500	24273	AK100335	S-777	CCT domain containing protein.			0.3262	0.0062289	0.347828	0.004219	#N/A	#N/A	LOC_Os10g32900_1	0.627395	0.877764	1.09085	1.17237	0.860291	1.03963
Os02g0777800	29938	AK066978	S-24585	Similar to Avr9/Cf-9 induced kinase 1.			0.328091	0.0094415	#N/A	#N/A	0.279392	0.0021918	LOC_Os02g53750_1	8.71607	7.51245	15.4683	8.77001	10.4001	13.4134
Os01g0221800	39210	AK058478	S-31707	Non-protein coding transcript, uncharacterized transcript.							0.474763	0.0028385	#N/A	#N/A	#N/A	#N/A	#N/A	#N/A	#N/A
Os05g0502800	25864	AK064242	S-21402	NAF1 domain containing protein.			0.34771	0.0059612	#N/A	#N/A	#N/A	#N/A	LOC_Os05g42300_1	0.966808	1.57806	0.356573	0.378308	1.3748	0.996835
Os06g0125500	39763	AF393848	S-15661	Glutathione transporter.			0.351451	0.0072018	#N/A	#N/A	#N/A	#N/A	LOC_Os06g03560_1	16.2829	25.8144	6.27527	7.60888	9.10559	11.1059
Os01g0369900	1819	AK100034	S-1404	Similar to Oxo-phytodienoic acid reductase.			0.351998	0.0071629	0.174151	0.0078999	0.078961	0.0014452	LOC_Os01g27230_1	5.05175	4.29658	5.78221	2.74599	6.87393	6.80267
Os09g0453300	18399	AK121859	S-15399	Annexin family protein.			0.352765	0.0025594	#N/A	#N/A	#N/A	#N/A	LOC_Os09g27990_1	0.768269	0.940498	0.850046	1.54605	0.921777	0.556966
Os08g0192900	1012	AK103422	S-754	RNA-binding region RNP-1 (RNA recognition motif) domain containing protein.			0.355189	0.0097435	#N/A	#N/A	#N/A	#N/A	LOC_Os08g09350_1	12.5897	17.4817	3.76019	8.93728	15.4862	12.9907
Os04g0631000	5740		S-4822	NAD-dependent epimerase/dehydratase family protein.			0.356471	0.0040575	#N/A	#N/A	#N/A	#N/A	LOC_Os04g53920_1	0	0	0	0	0	0
Os04g0627900	38151	AK108443	S-30928	Translation initiation factor SUI1 domain containing protein.			0.357244	0.0007212	#N/A	#N/A	#N/A	#N/A	LOC_Os04g53606_1	0.498727	0.723592	0.551813	1.1709	4.07783	11.377
Os12g0632000	28557	AJ002893	S-7499	Similar to Glycine-rich RNA-binding protein 1 (Fragment).			0.358218	0.0047921	#N/A	#N/A	#N/A	#N/A	LOC_Os12g43600_1	1344.52	1182.53	416.415	399.889	1456.01	1161.22
Os12g0406200	29568	AK071037	S-24302	Similar to 40S ribosomal protein S3a (CYC07 protein).			0.360602	0.0055756	#N/A	#N/A	0.459597	0.0078916	LOC_Os12g21798_1	40.7083	57.5322	16.8905	26.3494	48.4451	46.9313
Os12g0632000	8845	AF010580	S-7499	Similar to Glycine-rich RNA-binding protein 1 (Fragment).			0.36091	0.0056737	#N/A	#N/A	#N/A	#N/A	LOC_Os12g43600_1	1344.52	1182.53	416.415	399.889	1456.01	1161.22
Os06g0128800	5632	AK110551	S-4731	Conserved hypothetical protein.			0.362808	0.0049801	#N/A	#N/A	#N/A	#N/A	LOC_Os06g03810_1	2.08825	3.2462	2.14549	4.05225	1.43171	6.0556
Os02g0788500	18145	AK061452	S-15199	Conserved hypothetical protein.			0.363113	0.0050067	#N/A	#N/A	#N/A	#N/A	LOC_Os02g54710_1	14.3546	13.9759	0.501555	2.43258	18.0487	18.4032
Os01g0886700	10164	CI446821	S-8614	Conserved hypothetical protein.			0.363304	0.0008851	#N/A	#N/A	#N/A	#N/A	LOC_Os01g66340_1	0.7226	0	0	0	0	0
Os01g0194600	23200	AK101203	S-19282	Glutaredoxin-like, plant II family protein.			0.364493	0.006391	#N/A	#N/A	#N/A	#N/A	LOC_Os01g09830_1	6.03823	4.13701	3.71165	2.92529	3.57764	3.37229
Os06g0125500	18730	AK072127	S-15661	Glutathione transporter.			0.366005	0.0079642	0.364084	0.0064046	0.189566	0.0099847	LOC_Os06g03560_1	16.2829	25.8144	6.27527	7.60888	9.10559	11.1059
Os02g0198700	40115	AK106394	S-24641	Similar to Subtilisin-like protease.			0.366898	0.0091542	#N/A	#N/A	0.210549	0.0036422	LOC_Os02g10520_1	1.27161	1.77907	0.133997	0.243711	0.322898	1.19404
Os02g0661100	10396	AK059390	S-8804	Similar to Trehalose-6-phosphate phosphatase.			0.369322	0.008532	#N/A	#N/A	0.362053	0.007267	LOC_Os02g44230_1	6.66033	9.53094	4.84555	9.27199	2.1407	2.32826
Os05g0143300	16345	AK099030	S-13743	Conserved hypothetical protein.			0.371156	0.007099	#N/A	#N/A	#N/A	#N/A	LOC_Os05g05140_1	20.5675	14.5197	6.67656	6.58469	8.52027	5.32347
Os02g0120600	10677	AK120237	S-5827	Similar to Ubiquitin-conjugating enzyme E2-17 kDa 9 (EC 6.3.2.19) (Ubiquitin- protein ligase 9) (Ubiquitin carrier protein 9) (UBCAT4B).			0.371817	0.0090575	#N/A	#N/A	0.345007	0.0079839	LOC_Os02g02830_1	50.7329	74.3317	160.001	138.269	74.5562	78.0767
Os02g0120600	36433	AK120237	S-5827	Similar to Ubiquitin-conjugating enzyme E2-17 kDa 9 (EC 6.3.2.19) (Ubiquitin- protein ligase 9) (Ubiquitin carrier protein 9) (UBCAT4B).			0.373397	0.0044916	#N/A	#N/A	#N/A	#N/A	LOC_Os02g02830_1	50.7329	74.3317	160.001	138.269	74.5562	78.0767
Os02g0120600	31172	AK120237	S-5827	Similar to Ubiquitin-conjugating enzyme E2-17 kDa 9 (EC 6.3.2.19) (Ubiquitin- protein ligase 9) (Ubiquitin carrier protein 9) (UBCAT4B).			0.376069	0.0079694	#N/A	#N/A	0.36182	0.0031449	LOC_Os02g02830_1	50.7329	74.3317	160.001	138.269	74.5562	78.0767
Os05g0143300	16496	AK072841	S-13743	Conserved hypothetical protein.			0.378179	0.0008085	0.274553	0.0061348	#N/A	#N/A	LOC_Os05g05140_1	20.5675	14.5197	6.67656	6.58469	8.52027	5.32347
Os02g0120600	37017	AK120237	S-5827	Similar to Ubiquitin-conjugating enzyme E2-17 kDa 9 (EC 6.3.2.19) (Ubiquitin- protein ligase 9) (Ubiquitin carrier protein 9) (UBCAT4B).			0.378554	0.0054687	#N/A	#N/A	#N/A	#N/A	LOC_Os02g02830_1	50.7329	74.3317	160.001	138.269	74.5562	78.0767
Os02g0198700	30014	AK120287	S-24641	Similar to Subtilisin-like protease.			0.379018	0.00142	#N/A	#N/A	#N/A	#N/A	LOC_Os02g10520_1	1.27161	1.77907	0.133997	0.243711	0.322898	1.19404
Os10g0522800	369	AK072776	S-259	Conserved hypothetical protein.			0.379075	0.0057402	#N/A	#N/A	#N/A	#N/A	LOC_Os10g37870_1	1.32183	1.43836	0	0	0	0.766621
Os01g0194600	16452	AK102031	S-13836	Glutaredoxin-like, plant II family protein.			0.38008	0.002687	#N/A	#N/A	#N/A	#N/A	LOC_Os01g09830_1	6.03823	4.13701	3.71165	2.92529	3.57764	3.37229
Os02g0120600	18427	AK120237	S-5827	Similar to Ubiquitin-conjugating enzyme E2-17 kDa 9 (EC 6.3.2.19) (Ubiquitin- protein ligase 9) (Ubiquitin carrier protein 9) (UBCAT4B).			0.380176	0.0031047	#N/A	#N/A	0.348556	0.0067498	LOC_Os02g02830_1	50.7329	74.3317	160.001	138.269	74.5562	78.0767
Os05g0395000	2827	AK101858	S-2265	Virulence factor, pectin lyase fold family protein.			0.385906	0.0069767	#N/A	#N/A	#N/A	#N/A	LOC_Os05g32820_1	15.7972	18.1025	4.25366	4.43088	11.4802	9.24296
Os08g0374000	18920	AK062939	S-15828	Bet v I allergen family protein.			0.390157	0.0013921	#N/A	#N/A	0.0754585	0.0018846	LOC_Os08g28670_1	10.0018	9.91612	1.35256	1.00637	6.87423	2.19139
Os06g0179500	41669	CI089212	S-33545	Protein of unknown function DUF247, plant family protein.			0.391213	0.0095212	#N/A	#N/A	#N/A	#N/A	LOC_Os06g08120_1	0.461627	0.803717	0	0	0.0984648	0.321276
Os09g0453300	9319	AK064464	S-7903	Annexin family protein.			0.395669	0.0001834	#N/A	#N/A	#N/A	#N/A	LOC_Os09g27990_1	0.768269	0.940498	0.850046	1.54605	0.921777	0.556966
Os03g0644400	7923	AK067118	S-6710	Amino acid permease.			0.401789	0.0096701	#N/A	#N/A	#N/A	#N/A	LOC_Os03g44230_1	12.0196	11.3766	13.2203	10.7343	13.4257	10.1472
Os03g0169600	9584	AK060900	S-8129	Zinc finger, Dof-type family protein.			0.402786	0.0007493	#N/A	#N/A	#N/A	#N/A	LOC_Os03g07360_1	57.5414	42.5421	32.2395	24.5551	31.3367	31.5261
Os02g0585200	41643	AU174955	S-33528	Heavy metal transport/detoxification protein domain containing protein.			0.404081	0.0034443	#N/A	#N/A	#N/A	#N/A	LOC_Os02g37330_1	18.5041	13.0978	4.17427	1.80764	3.44877	6.87672
Os06g0110000	5411	AK069429	S-4530	Similar to DWARF3 (Fragment).			0.405437	0.003755	0.150637	0.0041833	0.154771	0.0010381	LOC_Os06g02019_1	3.94501	2.64875	2.13603	4.05388	8.95181	6.52321
Os08g0446800	25353	CI548329	S-20999	Conserved hypothetical protein.			0.408129	0.0022552	#N/A	#N/A	#N/A	#N/A	LOC_Os08g34700_1	11.4095	15.5191	1.16273	1.51054	4.64312	6.09474
Os03g0333400	4046	AK120545	S-3335	Conserved hypothetical protein.			0.408578	0.0057158	0.189493	0.0041369	#N/A	#N/A	LOC_Os03g21560_1	145.171	121.76	8.20288	16.654	161.077	122.993
Os07g0174200	14173	CI283244	S-11968	(No Hit)			0.410983	0.0094937	#N/A	#N/A	#N/A	#N/A	LOC_Os07g07770_1	0	0	0	0	1.46326	0
Os02g0567900	20268	AK060161	S-16911	Similar to RNA Binding Protein 47.			0.41499	0.0086172	#N/A	#N/A	#N/A	#N/A	LOC_Os02g35950_1	40.7325	43.9478	19.9879	31.0279	47.4908	51.5182
Os07g0572900	24601	AK063015	S-20402	Similar to 40S ribosomal protein S13.			0.416821	0.0042114	#N/A	#N/A	#N/A	#N/A	LOC_Os07g38540_1	7.14659	4.66597	4.74438	4.8538	8.00291	5.59549
Os03g0229500	21539	CI235610	S-17939	(No Hit)			0.41875	0.0054224	#N/A	#N/A	#N/A	#N/A	LOC_Os03g12790_1	1.36566	2.34639	0.477165	0.50625	0.536594	0.416863
Os01g0562600	32922	AK061217	S-26917	Protein of unknown function DUF247, plant family protein.			0.418956	0.0080865	#N/A	#N/A	#N/A	#N/A	LOC_Os01g38190_1	2.52886	2.52249	0.349756	0.530107	3.03416	2.56667
Os05g0215600	36307	AK066642	S-29539	Conserved hypothetical protein.			0.422487	0.0075308	#N/A	#N/A	#N/A	#N/A	LOC_Os05g12474_1	35.0257	28.2439	10.8895	11.165	19.5521	22.0487
Os06g0565100	42186		S-33939	Cytochrome P450 family protein.			0.422527	0.0014452	#N/A	#N/A	#N/A	#N/A	LOC_Os06g36920_1	0.295609	0.214446	0	0	0.315266	0.342889
Os04g0525100	37397	AK109806	S-30358	UDP-glucuronosyl/UDP-glucosyltransferase family protein.			0.428946	0.0010896	#N/A	#N/A	#N/A	#N/A	LOC_Os04g44354_1	0	0	0	0.292301	0.929463	1.68483
Os02g0267000	7099	AK067325	S-5995	Similar to Signal peptidase I (EC 3.4.21.89) (Leader peptidase I).			0.431174	0.0007059	#N/A	#N/A	#N/A	#N/A	LOC_Os02g16709_1	17.037	14.2419	1.74773	2.95168	12.8754	13.3491
Os01g0723000	40043	AK073592	S-32324	Similar to Elongation factor EF-2 (Fragment).			0.432701	0.0046585	#N/A	#N/A	#N/A	#N/A	LOC_Os01g52470_1	0.0553763	0.0602582	0.0612708	0.111438	0.236235	0.449633
Os05g0574400	43710	AK073698	S-34996	Similar to Malate dehydrogenase.			0.43312	0.0040672	#N/A	#N/A	#N/A	#N/A	LOC_Os05g49880_1	105.397	76.304	14.0743	19.6825	61.3329	50.3399
Os12g0160500	30833	AK120813	S-25284	Similar to BEL1-related homeotic protein 5.			0.434741	0.0036409	#N/A	#N/A	#N/A	#N/A	LOC_Os12g06340_1	3.15019	4.50706	2.96914	3.40448	4.54178	5.00738
Os01g0723000	21494	AK102586	S-17903	Similar to Elongation factor EF-2 (Fragment).			0.435243	0.0013422	#N/A	#N/A	#N/A	#N/A	LOC_Os01g52470_1	0.0553763	0.0602582	0.0612708	0.111438	0.236235	0.449633
Os01g0259300	11950	AK105158	S-10093	Non-protein coding transcript, unclassifiable transcript.							0.228814	0.0058572	#N/A	#N/A	#N/A	#N/A	#N/A	#N/A	#N/A
Os02g0606000	14039	AK060085	S-11860	Conserved hypothetical protein.			0.435516	0.0021243	0.357622	0.0009879	#N/A	#N/A	LOC_Os02g39340_1	25.8345	19.8658	16.6425	24.7235	28.0422	32.7633
Os03g0108300	23670	AK119538	S-19665	Similar to Cellulase (EC 3.2.1.4).			0.43768	0.0053442	#N/A	#N/A	#N/A	#N/A	LOC_Os03g01800_1	13.4985	32.1312	0	0.363805	4.75587	10.0655
Os06g0128400	39431	AK121983	S-22204	WD40-like domain containing protein.			0.438014	0.0075076	#N/A	#N/A	#N/A	#N/A	LOC_Os06g03780_1	6.08311	7.42174	3.53527	4.3278	7.20847	6.9135
Os07g0109500	45013	AK063806	S-27535	Ribosomal protein L13 family protein.			0.438304	0.0017916	#N/A	#N/A	#N/A	#N/A	LOC_Os07g01870_1	21.9202	22.8985	9.2856	11.8471	30.5915	29.6395
Os01g0322700	20027	AK108747	S-16724	Non-protein coding transcript, unclassifiable transcript.			0.496875	0.0031552	#N/A	#N/A	#N/A	#N/A	#N/A	#N/A	#N/A	#N/A	#N/A	#N/A	#N/A
Os01g0868900	28411	AK099469	S-23413	Proteinase inhibitor I9, subtilisin propeptide domain containing protein.			0.440015	0.0049011	#N/A	#N/A	#N/A	#N/A	LOC_Os01g64860_1	8.92623	14.2922	0.141091	0.76984	1.08798	2.95826
Os01g0735400	21987	CI099201	S-18299	(No Hit)			0.489249	0.0048589	#N/A	#N/A	#N/A	#N/A	#N/A	#N/A	#N/A	#N/A	#N/A	#N/A	#N/A
Os12g0160500	12733	AK120844	S-10767	Similar to BEL1-related homeotic protein 5.			0.443739	0.0039735	#N/A	#N/A	#N/A	#N/A	LOC_Os12g06340_1	3.15019	4.50706	2.96914	3.40448	4.54178	5.00738
Os02g0794400	32174	AK065845	S-26330	Initiation factor 3 family protein.			0.445172	0.00549	#N/A	#N/A	#N/A	#N/A	LOC_Os02g55120_1	111.717	96.6919	4.98708	17.9248	76.9125	84.2737
Os01g0803600	9356	CI227651	S-7940	(No Hit)			0.439237	0.0087156	#N/A	#N/A	#N/A	#N/A	#N/A	#N/A	#N/A	#N/A	#N/A	#N/A	#N/A
Os01g0868900	28950	AK099470	S-23413	Proteinase inhibitor I9, subtilisin propeptide domain containing protein.			0.445802	0.0073605	#N/A	#N/A	#N/A	#N/A	LOC_Os01g64860_1	8.92623	14.2922	0.141091	0.76984	1.08798	2.95826
Os07g0110200	30828	AK064533	S-25279	NOG, C-terminal domain containing protein.			0.44608	0.0068682	#N/A	#N/A	#N/A	#N/A	LOC_Os07g01920_1	13.4341	12.5504	6.23564	7.385	14.9564	15.9628
Os01g0154600	43509	AK106595	S-34867	Conserved hypothetical protein.			0.44684	0.0076554	#N/A	#N/A	0.333817	0.0039296	LOC_Os01g06150_1	3.43599	1.18965	0	0	0.166567	0.905806
Os08g0533300	43572		S-34908	Amino acid-binding ACT domain containing protein.			0.447997	0.0052981	0.452888	0.004962	#N/A	#N/A	LOC_Os08g42080_1	0.524468	0.0951173	0	0.175904	0.186448	0.304175
Os06g0133200	23575	AK108349	S-19591	Conserved hypothetical protein.			0.451088	0.0030682	#N/A	#N/A	#N/A	#N/A	LOC_Os06g04210_1	5.47424	4.76547	0.605694	0.550812	2.33531	1.90494
Os02g0445100	13897	AK063247	S-11747	Similar to Auxin-induced SAUR-like protein.			0.45404	0.0092758	#N/A	#N/A	#N/A	#N/A	LOC_Os02g24700_1	3.57723	9.34221	0	0	1.90755	3.52696
Os09g0271100	29536	AK100058	S-24277	Hypothetical protein.			0.45468	0.0009823	#N/A	#N/A	#N/A	#N/A	LOC_Os09g09830_1	62.6418	84.9295	23.5518	24.2735	20.3233	35.0371
Os01g0143100	29077	AK072025	S-23931	Mitochondrial substrate carrier family protein.			0.456859	0.0063829	0.459932	0.0047638	#N/A	#N/A	LOC_Os01g04990_1	8.67698	10.1501	3.2402	4.03794	7.86588	8.55506
Os05g0151400	19362	AK065647	S-10340	Chloroplast protein import component Toc86/159 family protein.			0.45725	0.0029655	0.378469	0.0022109	#N/A	#N/A	LOC_Os05g05950_1	31.1786	26.8935	35.6753	27.5075	36.496	32.0636
Os12g0570400	19865		S-16597	Conserved hypothetical protein.			0.459925	0.0012745	#N/A	#N/A	0.408384	0.0052063	LOC_Os12g38250_1	0.937089	2.7192	0.691224	1.41433	3.66448	3.2609
Os02g0299300	10616	AK066972	S-8991	Esterase/lipase/thioesterase domain containing protein.			0.460141	0.0064635	#N/A	#N/A	#N/A	#N/A	LOC_Os02g19650_1	2.92012	3.79257	1.14647	4.54946	1.10508	3.05938
Os07g0643100	10989	AK109004	S-9303	Esterase/lipase/thioesterase domain containing protein.			0.461515	0.0081337	#N/A	#N/A	#N/A	#N/A	LOC_Os07g44860_1	3.76533	5.46303	6.51624	4.27435	4.73648	4.14358
Os04g0493300	40198	AK064114	S-32431	Conserved hypothetical protein.			0.464025	0.0014868	#N/A	#N/A	#N/A	#N/A	LOC_Os04g41580_1	5.23778	4.30373	4.84914	4.51731	7.75211	5.20758
Os01g0635200	6613	AK112054	S-5574	Homeodomain-like containing protein.			0.466167	0.0013959	#N/A	#N/A	#N/A	#N/A	LOC_Os01g44390_2	0.806873	1.53651	0	0.30445	0.968094	0.935925
Os07g0619400	8936	AK062716	S-7576	Calcium-binding EF-hand domain containing protein.			0.467429	0.0042561	0.177195	0.0009191	#N/A	#N/A	LOC_Os07g42730_1	27.4791	24.9181	9.83663	11.7916	10.7744	12.8122
Os12g0560400	42423	AK062352	S-34114	Similar to DNA-directed RNA polymerase II 14.5 kDa polypeptide (EC 2.7.7.6) (RPB9) (RPB14.5).			0.467488	0.0079378	#N/A	#N/A	#N/A	#N/A	LOC_Os12g37370_1	14.8292	21.5801	2.96524	4.8538	11.6233	13.6779
Os03g0149800	1501	AK109394	S-1141	Similar to RING-H2 finger protein ATL1D.			0.469759	0.0093445	#N/A	#N/A	#N/A	#N/A	LOC_Os03g05570_1	1.12321	2.59724	0	0.282541	0.598952	0.814287
Os02g0718900	38059	D12637	S-19239	ADP,ATP carrier protein, mitochondrial precursor (ADP/ATP translocase) (Adenine nucleotide translocator) (ANT).			0.472344	0.0018707	#N/A	#N/A	#N/A	#N/A	LOC_Os02g48720_1	128.525	151.727	215.81	224.458	172.356	199.186
Os07g0548800	7413	AK120534	S-6267	Protein of unknown function DUF538 family protein.			0.472448	0.007486	#N/A	#N/A	#N/A	#N/A	LOC_Os07g36410_1	35.0614	42.8397	25.6037	34.5728	41.7733	42.5283
Os09g0270900	16773	AK106363	S-14090	Fe-S metabolism associated SufE family protein.			0.473996	0.0059025	#N/A	#N/A	#N/A	#N/A	LOC_Os09g09790_1	9.30773	6.86109	7.14249	6.26872	8.16548	6.44302
Os09g0497900	23389	AK102511	S-19439	No apical meristem (NAM) protein domain containing protein.			0.474229	0.0091779	#N/A	#N/A	#N/A	#N/A	LOC_Os09g32260_2	0	0	9.27157	5.24396	1.30783	3.20044
Os03g0108300	20833	AK104060	S-13545	Similar to Cellulase (EC 3.2.1.4).			0.474492	0.0096977	#N/A	#N/A	#N/A	#N/A	LOC_Os03g01800_1	13.4985	32.1312	0	0.363805	4.75587	10.0655
Os09g0505300	19531	AK061352	S-16320	Similar to Br FatA1.			0.475744	0.0005128	#N/A	#N/A	#N/A	#N/A	LOC_Os09g32760_1	34.4847	28.6573	5.82777	9.0995	34.4461	29.0491
Os03g0846900	45150	AK059297	S-35879	Conserved hypothetical protein.			0.476603	0.0004198	#N/A	#N/A	#N/A	#N/A	LOC_Os03g62950_1	3.84816	2.24326	0.608254	0.414855	4.25063	3.0289
Os02g0216300	6619	AK102313	S-5579	Conserved hypothetical protein.			0.47726	5.94e-05	#N/A	#N/A	#N/A	#N/A	LOC_Os02g12480_1	11.4123	16.5724	1.51169	3.19419	5.44275	8.52984
Os12g0637100	40067	AB066561	S-23769	Similar to Purple acid phosphatase (EC 3.1.3.2).			0.477609	0.0006321	#N/A	#N/A	0.327105	0.0039969	LOC_Os12g44020_1	5.67258	13.2	3.57272	6.14674	11.9134	16.399
Os10g0161800	14649	CI031102	S-12369	Conserved hypothetical protein.			0.479961	0.0094166	#N/A	#N/A	#N/A	#N/A	LOC_Os10g07440_1	66.323	68.3239	32.6656	38.492	52.1076	46.3031
Os09g0352400	32695	AK065335	S-26740	Similar to Bystin.			0.482006	0.0057656	#N/A	#N/A	#N/A	#N/A	LOC_Os09g18320_1	14.4761	12.6019	6.10649	11.0153	17.2721	13.8529
Os03g0108300	16102	AK061126	S-13545	Similar to Cellulase (EC 3.2.1.4).			0.48231	0.0032034	#N/A	#N/A	#N/A	#N/A	LOC_Os03g01800_1	13.4985	32.1312	0	0.363805	4.75587	10.0655
Os07g0529700	38436	AK073731	S-31129	Similar to Xyloglucan endo-transglycosylase-like protein.			0.485626	0.0085971	#N/A	#N/A	#N/A	#N/A	LOC_Os07g34580_1	1.68075	4.75521	0.371932	0.676462	0.717008	1.42969
Os07g0113500	22721	CI138096	S-18897	Protein prenyltransferase domain containing protein.			0.487199	0.0084639	#N/A	#N/A	#N/A	#N/A	LOC_Os07g02280_1	1.38109	1.33586	0	0	2.12756	1.15699
Os03g0232400	31206	CI030405	S-25573	Phytosulfokine family protein.			0.4875	0.0068469	#N/A	#N/A	0.283031	0.0030009	LOC_Os03g12990_1	23.4759	20.4786	9.23069	21.0833	10.1389	15.3031
Os09g0352400	4313	AK061996	S-3567	Similar to Bystin.			0.487913	0.0069512	#N/A	#N/A	#N/A	#N/A	LOC_Os09g18320_1	14.4761	12.6019	6.10649	11.0153	17.2721	13.8529
Os02g0257400	28653	AK058619	S-23599	Non-protein coding transcript, unclassifiable transcript.							0.464123	0.0077729	LOC_Os02g15750.1	107.918	81.8847	6.36211	13.2483	126.914	101.206
Os07g0557100	4241	AK102045	S-3509	Delayed-early response protein/equilibrative nucleoside transporter family protein.			0.489268	0.0059811	#N/A	#N/A	#N/A	#N/A	LOC_Os07g37100_1	24.2283	36.6721	28.2182	40.2333	40.3135	51.2412
Os07g0301200	35310	AK073463	S-28761	Similar to RNA helicase (Fragment).			0.49012	0.003322	#N/A	#N/A	#N/A	#N/A	LOC_Os07g20580_1	22.3624	28.5771	10.126	18.1768	22.7461	28.3391
Os04g0652400	38124	AK104831	S-30903	Similar to Sulphate transporter protein.			0.490404	0.0030599	#N/A	#N/A	#N/A	#N/A	LOC_Os04g55800_1	33.5803	26.2155	3.49954	5.07836	13.8516	11.1623
Os02g0532300	13539	AK061527	S-11447	Esterase/lipase/thioesterase domain containing protein.			0.490435	0.0006264	#N/A	#N/A	#N/A	#N/A	LOC_Os02g32970_1	3.87606	7.52358	11.2432	14.5461	9.27314	8.87048
Os05g0475700	16124	AK066119	S-13562	Nodulin-like domain containing protein.			0.492374	0.0044379	0.345858	0.000422	#N/A	#N/A	LOC_Os05g39800_1	4.01615	4.14416	0.383073	0.627052	3.61858	1.52606
Os03g0758500	21350	AK059403	S-17785	Plastocyanin-like domain containing protein.			0.493163	0.0050987	#N/A	#N/A	#N/A	#N/A	LOC_Os03g55120_1	4.95183	8.98062	0.365261	0.498247	3.87281	3.25483
Os02g0325600	4152	AK064355	S-3428	Similar to Phosphate starvation response regulator-like protein.			0.493456	0.0061936	#N/A	#N/A	#N/A	#N/A	LOC_Os02g22020_1	2.47061	0.930604	0.735966	0.764891	2.43221	1.10221
Os02g0718900	42973	AK100143	S-19239	ADP,ATP carrier protein, mitochondrial precursor (ADP/ATP translocase) (Adenine nucleotide translocator) (ANT).			0.49411	0.0087682	#N/A	#N/A	#N/A	#N/A	LOC_Os02g48720_1	128.525	151.727	215.81	224.458	172.356	199.186
Os02g0745100	28821	AK069842	S-23732	Similar to NOD26-like membrane integral protein ZmNIP2-1.			0.49427	0.0021025	#N/A	#N/A	#N/A	#N/A	LOC_Os02g51110_1	6.64925	4.31792	3.32253	4.20848	9.15021	4.22956
Os04g0423400	42678	AK100788	S-34298	ABA/WDS induced protein family protein.			0.49575	0.0025916	0.277951	0.0006281	0.254858	0.0083418	LOC_Os04g34600_1	19.9343	21.384	114.817	227.32	44.48	47.7212
Os01g0888700	14115	AK073376	S-11920	Protein of unknown function RIO1 family protein.			0.496155	0.0064009	#N/A	#N/A	#N/A	#N/A	LOC_Os01g66520_1	8.68141	6.94614	4.87337	7.12941	9.80333	10.5142
Os02g0716600	26852	AK063131	S-22181	Non-protein coding transcript, unclassifiable transcript.					0.308336	0.0036384	#N/A	#N/A	#N/A	#N/A	#N/A	#N/A	#N/A	#N/A	#N/A
Os05g0114500	31175		S-25549	RNA-binding region RNP-1 (RNA recognition motif) domain containing protein.			0.498025	0.0068871	#N/A	#N/A	#N/A	#N/A	LOC_Os05g02400_1	2.84029	3.55897	2.38077	1.81864	3.12095	1.99671
Os07g0301200	23781	AB110202	S-3350	Similar to RNA helicase (Fragment).			0.498338	0.0087945	#N/A	#N/A	#N/A	#N/A	LOC_Os07g20580_1	22.3624	28.5771	10.126	18.1768	22.7461	28.3391
Os02g0718900	23144	AK073448	S-19239	ADP,ATP carrier protein, mitochondrial precursor (ADP/ATP translocase) (Adenine nucleotide translocator) (ANT).			0.499355	0.0056438	#N/A	#N/A	#N/A	#N/A	LOC_Os02g48720_1	128.525	151.727	215.81	224.458	172.356	199.186
Os11g0143300	20048	AK058585	S-16743	Similar to Type-A response regulator.					0.0360064	0.0018595	0.0380049	0.0065595	LOC_Os11g04720_1	0.98298	0	0	0	0	0
Os05g0246300	19769	AK101313	S-16522	Expansin/Lol pI family protein.					0.0571237	0.0068052	#N/A	#N/A	LOC_Os05g15690_1	0	0.141308	0	0	0	0
Os10g0508900	28033	AK110739	S-23117	Conserved hypothetical protein.					0.0887833	0.0047932	#N/A	#N/A	LOC_Os10g36520_1	0.726637	1.18604	0	0	0	0.210714
Os08g0355400	33001	AK066704	S-26975	Protein of unknown function DUF247, plant family protein.					0.0938063	0.0031247	0.027625	0.0053404	LOC_Os08g26710_1	15.5666	34.1751	0.100723	0.641174	3.30094	6.86353
Os07g0643800	43783	AK103858	S-35045	Similar to Dirigent protein.					0.104973	0.0017201	0.0657917	0.0011253	LOC_Os07g44920_1	1.12017	1.21892	0.531174	0.32203	7.67996	2.22743
Os01g0952500	22901	AK101721	S-19048	Similar to Two-component response regulator ARR9 (Response reactor 4).					0.111967	0.0018675	0.121811	0.0068622	LOC_Os01g72330_1	14.3845	13.5582	39.789	51.9822	32.6266	28.7877
Os03g0100200	6270	AK072547	S-112	Transcriptional coactivator/pterin dehydratase family protein.					0.46639	0.0043877	#N/A	#N/A	#N/A	#N/A	#N/A	#N/A	#N/A	#N/A	#N/A
Os04g0445700	44438	AK120916	S-35470	Similar to 3-oxoacyl-[acyl-carrier-protein] synthase I, chloroplast precursor (EC 2.3.1.41) (Beta-ketoacyl-ACP synthase I) (KAS I).					0.130435	0.0091998	#N/A	#N/A	LOC_Os04g36800_1	21.4259	13.166	0.92967	0.929975	19.1767	14.4244
Os08g0553200	13787		S-11662	Protein of unknown function DUF241, plant family protein.					0.14134	0.0054266	#N/A	#N/A	LOC_Os08g43930_1	0.423398	0	0	0	0	0
Os01g0524400	26913	AK111464	S-22233	Conserved hypothetical protein.					0.141658	0.0092133	#N/A	#N/A	LOC_Os01g34050_1	0	0	0.150411	0	0.434941	0
Os07g0693800	32595	AK098930	S-26663	Similar to Fatty acid desaturase (Fragment).					0.144551	0.004899	0.137961	0.0041223	LOC_Os07g49310_1	60.4162	54.227	6.91889	10.3575	53.2502	45.1944
Os12g0534200	24310	AK120370	S-14619	Similar to Acyl carrier protein I, chloroplast precursor (ACP I).					0.149036	0.0044915	#N/A	#N/A	LOC_Os12g34890_1	91.5238	61.5368	17.0835	14.0381	92.2533	60.2017
Os01g0805300	27609	AK061140	S-14152	Photosystem II oxygen evolving complex protein PsbP family protein.					0.156985	0.0059107	#N/A	#N/A	LOC_Os01g59090_1	65.5782	51.0768	1.80644	4.79137	52.2366	43.7147
Os12g0155100	21629	AK060647	S-18005	Conserved hypothetical protein.					0.157839	0.0012943	0.101022	0.0046007	LOC_Os12g05890_1	10.4949	10.2968	0.380722	0.173112	3.1193	4.39043
Os01g0805300	24912	AK104269	S-14152	Photosystem II oxygen evolving complex protein PsbP family protein.					0.162745	0.0030963	#N/A	#N/A	LOC_Os01g59090_1	65.5782	51.0768	1.80644	4.79137	52.2366	43.7147
Os01g0805300	16853	AK065795	S-14152	Photosystem II oxygen evolving complex protein PsbP family protein.					0.164904	0.0015521	#N/A	#N/A	LOC_Os01g59090_1	65.5782	51.0768	1.80644	4.79137	52.2366	43.7147
Os03g0323100	14239	AK070776	S-12026	Hypothetical protein.					0.325551	0.0099003	0.400443	0.0093496	#N/A	#N/A	#N/A	#N/A	#N/A	#N/A	#N/A
Os10g0483500	34772	AK103272	S-28354	FAD linked oxidase, N-terminal domain containing protein.					0.174153	0.0029502	0.143509	0.003251	LOC_Os10g34230_1	1.50972	0.884591	0	0.0584254	0.743128	0.471472
Os03g0856700	31639	U50333	S-25913	Gibberellin 20 oxidase 1 (EC 1.14.11.-) (Gibberellin C-20 oxidase 1) (GA 20-oxidase 1) (Os20ox).					0.177445	0.007973	0.203169	0.0088225	LOC_Os03g63970_1	3.59546	3.24445	0.6792	1.23532	7.57557	4.98428
Os03g0149300	27386	CI528883	S-22617	Protein of unknown function DUF6, transmembrane domain containing protein.					0.183954	0.0070198	#N/A	#N/A	LOC_Os03g05530_1	13.402	13.6255	0.432951	5.01994	7.40743	11.574
Os07g0693800	22452	AK062022	S-18673	Similar to Fatty acid desaturase (Fragment).					0.186972	0.003644	0.184462	0.0056902	LOC_Os07g49310_1	60.4162	54.227	6.91889	10.3575	53.2502	45.1944
Os05g0574800	21369		S-17799	Protein prenyltransferase domain containing protein.					0.186988	0.0040762	#N/A	#N/A	LOC_Os05g49920_1	3.79207	3.2882	0.131116	0.834648	5.24486	6.11676
Os08g0174500	15699	AY062182	S-13224	Similar to HAP3.					0.190729	0.0034454	0.184937	0.0007914	LOC_Os08g07740_1	1.51418	1.75065	0.10471	0.0952218	1.21115	0.768406
Os03g0781000	18568	AK065910	S-15532	Similar to GTP-dependent nucleic acid-binding protein engD.					0.191509	0.0068424	0.282837	0.0049078	LOC_Os03g56840_1	44.1807	31.2744	4.32233	6.27037	34.1238	29.1298
Os01g0215000	26346	AK100754	S-21788	Lipolytic enzyme, G-D-S-L family protein.					0.192078	0.0012085	0.187728	0.0008012	LOC_Os01g11660_1	0.627257	1.36511	0.416415	1.00982	0.936555	1.60068
Os03g0290300	38676	AK058242	S-31310	Similar to W-3 fatty acid desaturase (Fragment).					0.193436	0.0057594	0.144158	0.0021427	LOC_Os03g18070_1	134.479	140.967	34.5984	83.6215	101.834	120.472
Os07g0158300	28219	AK104773	S-5885	Similar to RNA binding protein.					0.194245	0.0085215	#N/A	#N/A	LOC_Os07g06450_1	64.4595	46.2613	2.0341	6.35866	61.6385	52.6449
Os07g0598400	31197	AK072279	S-25565	Glycoside hydrolase family 79, N-terminal protein.					0.194587	0.0062242	#N/A	#N/A	LOC_Os07g40740_1	0	0	0	0	0	0
Os02g0788500	42921	AK104117	S-5135	Conserved hypothetical protein.					0.194773	0.0067843	#N/A	#N/A	LOC_Os02g54710_1	14.3546	13.9759	0.501555	2.43258	18.0487	18.4032
Os02g0788500	6101	AK104526	S-5135	Conserved hypothetical protein.					0.195106	0.0041741	#N/A	#N/A	LOC_Os02g54710_1	14.3546	13.9759	0.501555	2.43258	18.0487	18.4032
Os05g0567300	27822	AK112068	S-22958	GTP-binding protein, HSR1-related domain containing protein.					0.195571	0.0030422	#N/A	#N/A	LOC_Os05g49220_1	2.67019	7.58682	0.164134	0.597048	7.91042	4.99003
Os10g0569500	623	CI558172	S-447	Conserved hypothetical protein.					0.196283	0.0012333	#N/A	#N/A	LOC_Os10g41999_1	7.08431	13.8759	0.783839	1.78204	3.21105	2.87608
Os05g0590300	36077	AK067788	S-29360	Esterase/lipase/thioesterase domain containing protein.					0.199401	0.0013672	#N/A	#N/A	LOC_Os05g51240_1	4.99699	20.6891	2.29247	4.04685	3.24956	3.25153
Os04g0470600	37619	CI068812	S-30529	Conserved hypothetical protein.					0.200681	0.0028782	#N/A	#N/A	LOC_Os04g39470_1	0.22771	0.247785	0.125974	0.229119	0.121426	0.396195
Os07g0222900	39873	CI470056	S-32200	Hypothetical protein.					0.202111	0.00608	#N/A	#N/A	LOC_Os07g12160_1	6.52258	5.11445	0.318391	0.386056	4.70574	6.1194
Os12g0145200	13092	AK111428	S-11072	Similar to Protein MONOCULM 1.					0.20254	0.0090444	#N/A	#N/A	LOC_Os12g05060_1	0.642205	0.465881	0	0	0.114152	0.124153
Os01g0873100	40369	AK070841	S-32566	Similar to Amidophosphoribosyltransferase, chloroplast precursor (EC 2.4.2.14) (Glutamine phosphoribosylpyrophosphate amidotransferase) (ATASE) (GPAT).					0.205422	0.0009607	#N/A	#N/A	LOC_Os01g65260_1	41.0635	24.249	1.20051	1.17571	11.3046	11.6174
Os11g0116400	5161	AK059833	S-4307	Similar to Elongation factor P (EF-P).					0.206298	0.0090611	#N/A	#N/A	LOC_Os11g02450_1	35.6561	25.0619	0	0	32.2048	26.913
Os04g0438300	28550	AK066277	S-23522	Protein of unknown function DUF150 family protein.					0.208516	0.0059614	#N/A	#N/A	LOC_Os04g35760_1	15.0222	13.164	1.91217	1.60514	17.0136	12.1819
Os09g0339000	32084	AK065757	S-26257	Protein kinase-like domain containing protein.					0.214902	0.0083238	#N/A	#N/A	LOC_Os09g16950_1	8.68604	10.0173	0	0.522894	1.10847	1.80839
Os02g0178700	20223	AK110943	S-16875	Helix-loop-helix DNA-binding domain containing protein.					0.218339	0.0018608	#N/A	#N/A	LOC_Os02g08220_1	2.00722	3.86431	0	0.155357	0.494007	1.97006
Os08g0203600	14777	AK066781	S-12474	Leucine-rich repeat, plant specific containing protein.					0.220946	0.0020187	0.322508	0.0041823	LOC_Os08g10320_1	15.0988	14.7968	3.57266	11.5315	10.9131	14.7706
Os01g0776500	25808	AK068921	S-21356	Peptidase, trypsin-like serine and cysteine domain containing protein.					0.221331	0.0097991	#N/A	#N/A	LOC_Os01g56870_1	0.892273	0.901582	0.282071	0.320641	1.2235	0.517492
Os12g0541500	37884	AK067367	S-5035	Similar to Chloroplast polyprotein of elongation factor Ts.					0.225004	0.0010408	#N/A	#N/A	LOC_Os12g35630_1	70.6625	50.7777	3.14969	6.85255	66.2919	46.1023
Os12g0541500	5984	AK062059	S-5035	Similar to Chloroplast polyprotein of elongation factor Ts.					0.228443	0.0009279	#N/A	#N/A	LOC_Os12g35630_1	70.6625	50.7777	3.14969	6.85255	66.2919	46.1023
Os01g0618400	33280	AK067570	S-27189	Similar to RNA helicase (Fragment).					0.229271	0.0048913	#N/A	#N/A	LOC_Os01g43120_1	34.0043	33.1032	2.16916	5.71378	41.3123	35.8358
Os08g0374000	38520	AK103189	S-31192	Bet v I allergen family protein.					0.229463	0.0011256	#N/A	#N/A	LOC_Os08g28670_1	10.0018	9.91612	1.35256	1.00637	6.87423	2.19139
Os10g0554800	3905	AK063684	S-3207	Similar to ExtA.					0.230034	0.0091509	#N/A	#N/A	LOC_Os10g40614_1	2.09562	2.47039	2.31868	2.98716	3.16621	3.24105
Os08g0504500	24906	AK062330	S-20654	Conserved hypothetical protein.					0.235924	0.0024236	#N/A	#N/A	LOC_Os08g39430_1	20.2121	9.90935	0.737259	1.56439	18.4767	9.79013
Os06g0127700	36011	AK072617	S-29304	Similar to Oligopeptide transporter 7 (AtOPT7).					0.241051	0.0099386	0.212518	0.0048441	LOC_Os06g03700_1	5.77253	7.21585	3.58938	3.69616	3.10363	4.4823
Os10g0496900	19861	AK068143	S-16593	Similar to NADPH:protochlorophyllide oxidoreductase porB (Fragment).					0.243591	0.00207	#N/A	#N/A	LOC_Os10g35370_1	122.699	117.678	4.68838	6.39534	132.331	104.178
Os12g0562100	20781	AK064831	S-17314	Conserved hypothetical protein.					0.249794	0.0085377	#N/A	#N/A	LOC_Os12g37530_1	35.5014	33.4752	0.234743	0.498102	20.7412	13.6991
Os01g0743400	20432	AK059177	S-9863	Similar to Tryptophanyl-tRNA synthetase (Fragment).					0.254208	0.0053232	#N/A	#N/A	LOC_Os01g54020_1	24.3465	20.9922	2.28288	4.04825	17.4937	15.4365
Os01g0169800	1051	AK061054	S-781	Allinase, C-terminal domain containing protein.					0.254359	0.0053432	0.17009	0.0058514	LOC_Os01g07500_1	2.38278	3.45712	2.54853	10.3893	2.88006	2.11898
Os08g0203600	41064	AK072136	S-17509	Leucine-rich repeat, plant specific containing protein.					0.256308	0.0086934	0.36182	0.0084413	LOC_Os08g10320_1	15.0988	14.7968	3.57266	11.5315	10.9131	14.7706
Os07g0164200	6787	AK059382	S-5724	Translation factor domain containing protein.					0.257206	0.0043366	#N/A	#N/A	LOC_Os07g06990_1	18.6344	14.532	7.90352	4.68742	21.1984	22.6955
Os12g0628100	34008	AK121150	S-27746	Similar to Actin-depolymerizing factor 6 (ADF-6) (AtADF6).					0.262933	0.0083037	#N/A	#N/A	LOC_Os12g43340_1	59.5299	50.7604	17.0605	28.2798	28.9341	35.3179
Os01g0332800	15587	AK067493	S-13133	Similar to Serine carboxypeptidase II-like protein.					0.263381	0.0016043	#N/A	#N/A	LOC_Os01g22980_1	45.1746	56.0439	0.804882	4.09892	23.8954	26.1577
Os03g0839600	32769	AK099413	S-26794	Non-protein coding transcript, uncharacterized transcript.					0.315841	0.0007746	#N/A	#N/A	#N/A	#N/A	#N/A	#N/A	#N/A	#N/A	#N/A
Os08g0440900	37380	AK060449	S-30346	Similar to Omega-6 fatty acid desaturase, chloroplast precursor (EC 1.14.19.-).					0.268775	0.00032	#N/A	#N/A	LOC_Os08g34220_1	36.602	34.6724	3.6159	6.65873	35.2892	30.7049
Os08g0547900	32910	AK103567	S-26909	Cytochrome P450 family protein.					0.268977	0.0015159	#N/A	#N/A	LOC_Os08g43440_1	15.4155	11.0082	0.444176	0.646286	13.6148	9.87181
Os03g0784100	42046	CI259682	S-33839	Patatin family protein.					0.269735	0.0030345	#N/A	#N/A	LOC_Os03g57080_1	2.84867	2.87018	0	0	1.46279	0.611904
Os04g0635700	28252	AK098916	S-23292	Ribbon-helix-helix domain containing protein.					0.270328	0.0004077	#N/A	#N/A	LOC_Os04g54320_1	39.2321	38.918	2.22088	4.9573	49.8199	57.1481
Os03g0705800	6178	CI247822	S-5205	Conserved hypothetical protein.					0.27093	0.0092391	#N/A	#N/A	LOC_Os03g49830_1	2.56365	1.88977	0.183002	0.41605	0.793778	1.34295
Os02g0658800	11159	AK059638	S-9441	Beta-expansin.					0.273717	0.0010035	#N/A	#N/A	LOC_Os02g44108_1	6.37361	14.2493	6.15451	11.5435	5.19077	7.52742
Os12g0277500	15020	AK120503	S-490	Similar to RuBisCO subunit binding-protein alpha subunit, chloroplast precursor (60 kDa chaperonin alpha subunit) (CPN-60 alpha) (Fragment).					0.274861	0.0028166	#N/A	#N/A	LOC_Os12g17910_1	185.899	152.386	8.68381	14.7875	208.683	150.657
Os01g0144100	4953	AK058909	S-4127	Similar to Thylakoid lumenal 15 kDa protein, chloroplast precursor (p15).					0.276947	0.0071407	#N/A	#N/A	LOC_Os01g05080_1	61.0304	38.7839	20.5281	18.013	52.4182	49.6485
Os01g0279100	34186	AK069333	S-27893	Similar to Basic leucine zipper transcription factor CAT103 (Fragment).					0.277249	0.0034615	#N/A	#N/A	LOC_Os01g17170_1	361.875	294.629	30.6826	52.0628	359.295	273.646
Os11g0250100	32701	AK119926	S-26745	Conserved hypothetical protein.					0.279319	0.00169	#N/A	#N/A	LOC_Os11g14440_1	2.52495	1.19459	0	0.994139	3.6295	3.56549
Os02g0543900	30283	AK103887	S-24854	Conserved hypothetical protein.					0.279571	0.0053954	#N/A	#N/A	LOC_Os02g33944_1	1.8268	1.53606	0.18375	0.1671	1.15125	0.963171
Os03g0376600	27965	AK109412	S-23065	Similar to 29 kDa ribonucleoprotein, chloroplast precursor (RNA-binding protein cp29).					0.279601	0.0069677	#N/A	#N/A	LOC_Os03g25960_1	82.2521	72.9452	6.52219	10.4831	98.5407	83.3225
Os04g0293100	4458	AK062525	S-3697	Conserved hypothetical protein.							0.453467	0.0080416	#N/A	#N/A	#N/A	#N/A	#N/A	#N/A	#N/A
Os06g0226500	16884	AK071601	S-14173	Basic helix-loop-helix dimerisation region bHLH domain containing protein.					0.282982	0.0099147	#N/A	#N/A	LOC_Os06g12210_1	1.2317	0	0	0	0	0
Os02g0255700	6272	AK060468	S-5286	Conserved hypothetical protein.					0.283813	0.0058034	#N/A	#N/A	LOC_Os02g15660_1	80.6388	57.4173	5.55469	11.5761	73.8427	47.496
Os02g0706400	26892	AK121386	S-22215	Similar to RADIALIS.					0.284019	0.0014256	#N/A	#N/A	LOC_Os02g47744_1	4.32451	6.06318	0.46008	3.55633	2.97124	4.82324
Os02g0285800	16519	AK099035	S-11140	Similar to GTP-binding protein typA (Tyrosine phosphorylated protein A).					0.284504	0.0058599	0.288467	0.0063235	LOC_Os02g18450_1	138.095	118.994	5.14333	32.4558	61.9705	72.2003
Os06g0217700	44335	AK062617	S-35404	Conserved hypothetical protein.					0.291756	0.0077701	#N/A	#N/A	LOC_Os06g11400_1	6.26595	8.43322	1.45956	1.32731	7.03434	7.07686
Os09g0531100	2770	AK110919	S-2217	Conserved hypothetical protein.					0.292828	0.0009532	0.452926	0.0029608	LOC_Os09g36130_1	47.2159	41.1492	6.14608	11.0709	41.925	43.4919
Os08g0345400	38525	AK065348	S-31196	Conserved hypothetical protein.					0.293669	0.0049487	0.48459	0.0010713	LOC_Os08g25700_1	16.4725	16.6082	3.19211	4.7757	20.4463	14.3574
Os01g0735300	43049	AK106947	S-34542	UDP-glucuronosyl/UDP-glucosyltransferase family protein.					0.294347	0.0055163	0.118321	0.0037166	LOC_Os01g53370_1	4.48679	9.67591	0	0.0820828	3.65412	3.21727
Os02g0259600	21999	AK062182	S-18311	Similar to 50S ribosomal protein L21, chloroplast precursor (CL21) (CS-L7).					0.29574	0.0050375	#N/A	#N/A	LOC_Os02g15900_1	193.776	162.161	15.8384	33.0518	185.77	168.664
Os03g0376600	12489	AK068720	S-10555	Similar to 29 kDa ribonucleoprotein, chloroplast precursor (RNA-binding protein cp29).					0.29715	0.0043385	#N/A	#N/A	LOC_Os03g25960_1	82.2521	72.9452	6.52219	10.4831	98.5407	83.3225
Os01g0143800	43281	AK104561	S-34706	Mitochondrial glycoprotein family protein.					0.302705	0.0026932	#N/A	#N/A	LOC_Os01g05060_1	73.0114	63.228	38.7881	36.1067	97.4435	92.8536
Os01g0198900	14095	AK069974	S-11902	Conserved hypothetical protein.					0.303844	0.0095323	0.208507	0.009175	LOC_Os01g10210_1	49.5931	29.8996	1.92793	2.02297	16.582	12.4378
Os03g0358200	29943	CI077954	S-24589	Conserved hypothetical protein.					0.304619	0.0076905	#N/A	#N/A	LOC_Os03g24390_1	0	0	0.318673	0	0.153584	0.167041
Os02g0750400	31491	AK059134	S-25809	Protein prenyltransferase domain containing protein.					0.304855	0.0039547	#N/A	#N/A	LOC_Os02g51480_1	17.2426	18.3966	9.95776	8.97085	17.4921	18.3418
Os04g0296700	38508	AK069235	S-31183	Non-protein coding transcript, uncharacterized transcript.					0.304953	0.0059443	#N/A	#N/A	LOC_Os04g23040_1	46.6731	35.0786	4.3422	6.48723	32.2876	27.9632
Os04g0538100	40674	AK058778	S-32808	Translation factor domain containing protein.					0.305236	0.0013542	#N/A	#N/A	LOC_Os04g45490_1	219.835	155.513	15.524	18.0901	157.681	122.673
Os01g0810100	30775	AK099056	S-17783	Ribonuclease III domain containing protein.					0.305895	0.0056238	#N/A	#N/A	LOC_Os01g59510_1	15.6953	11.277	1.82799	1.5868	18.5811	10.2787
Os05g0404400	25057	AK104635	S-20768	Conserved hypothetical protein.					0.306829	0.0034676	#N/A	#N/A	LOC_Os05g33520_1	58.722	57.0023	3.86401	9.50051	48.9704	51.6106
Os01g0279100	5132	AK058287	S-4282	Similar to Basic leucine zipper transcription factor CAT103 (Fragment).					0.307264	0.0066977	#N/A	#N/A	LOC_Os01g17170_1	361.875	294.629	30.6826	52.0628	359.295	273.646
Os04g0617200	32530	AK109196	S-26611	Conserved hypothetical protein.					0.455467	0.0044632	#N/A	#N/A	#N/A	#N/A	#N/A	#N/A	#N/A	#N/A	#N/A
Os07g0510100	23873	AK066776	S-19820	Similar to Methionine aminopeptidase-like protein.					0.308255	0.00099	#N/A	#N/A	LOC_Os07g32590_1	24.739	19.6083	0.675859	2.2536	23.4525	14.9974
Os01g0143800	30599	AK066079	S-25101	Mitochondrial glycoprotein family protein.					0.308295	0.0015694	#N/A	#N/A	LOC_Os01g05060_1	73.0114	63.228	38.7881	36.1067	97.4435	92.8536
Os04g0617400	28025	CI419915	S-23111	Conserved hypothetical protein.					0.26735	0.0061177	#N/A	#N/A	#N/A	#N/A	#N/A	#N/A	#N/A	#N/A	#N/A
Os10g0512500	30385	AK105879	S-24932	CRS1/YhbY domain containing protein.					0.308847	0.0068941	#N/A	#N/A	LOC_Os10g36860_1	28.425	28.0418	1.03684	4.08585	27.317	23.9133
Os01g0284700	32653	CI544846	S-26708	Peptidyl-prolyl cis-trans isomerase, cyclophilin type domain containing protein.					0.311113	0.0014503	#N/A	#N/A	LOC_Os01g18210_1	27.0278	21.6789	6.16593	12.1957	25.1105	19.7154
Os09g0248900	39363	AK067408	S-31815	Isopenicillin N synthase family protein.					0.31465	0.0091348	#N/A	#N/A	LOC_Os09g07440_1	13.7987	9.50237	0.811317	7.84754	17.4889	16.0057
Os05g0150700	15720	CI066230	S-13241	Heavy metal transport/detoxification protein domain containing protein.			0.435264	0.0080843	#N/A	#N/A	#N/A	#N/A	#N/A	#N/A	#N/A	#N/A	#N/A	#N/A	#N/A
Os03g0839200	38392	CI449026	S-31102	Multi antimicrobial extrusion protein MatE family protein.					0.319547	0.0077493	#N/A	#N/A	LOC_Os03g62270_1	2.07013	0.779757	0.0880955	0.240339	1.01898	0.55413
Os04g0538000	12343	AK108496	S-10424	Heat shock chaperonin-binding domain containing protein.					0.3217	0.0023963	#N/A	#N/A	LOC_Os04g45480_1	0.808076	0.791383	0.268227	0.569154	0.861811	1.12478
Os08g0191900	6021	AK067587	S-5066	Protein prenyltransferase domain containing protein.					0.322885	0.0037525	#N/A	#N/A	LOC_Os08g09270_1	40.6462	39.8833	3.98603	6.77689	39.8411	38.5172
Os04g0423400	34932	AK104264	S-11277	ABA/WDS induced protein family protein.					0.32315	0.0024178	0.22103	0.0010921	LOC_Os04g34600_1	19.9343	21.384	114.817	227.32	44.48	47.7212
Os05g0361900	38853	AK065490	S-8683	Mitochondrial substrate carrier family protein.					0.323909	0.0049508	#N/A	#N/A	LOC_Os05g29860_2	2.0353	1.43306	0	0.843253	2.93676	1.24985
Os02g0115600	26016	AK105772	S-21523	RNA binding S1 domain containing protein.					0.324437	0.0061327	#N/A	#N/A	LOC_Os02g02390_1	49.2033	45.5228	11.5062	17.7582	65.9109	53.3508
Os11g0448400	14692	AK058650	S-12404	Similar to Sigma factor SIG2A.					0.324553	0.00163	#N/A	#N/A	LOC_Os11g26160_1	18.224	16.5528	7.41561	6.81945	21.4437	14.5875
Os05g0410900	24799	AK070558	S-20566	TGF-beta receptor, type I/II extracellular region family protein.					0.352828	0.00736	#N/A	#N/A	LOC_Os05g34010.1	3.40336	3.24859	0.330318	0.120155	0.955177	0.90035
Os05g0587600	40078	AK059142	S-32352	Non-protein coding transcript, unclassifiable transcript.					0.281531	0.0091329	#N/A	#N/A	#N/A	#N/A	#N/A	#N/A	#N/A	#N/A	#N/A
Os08g0459400	28718	AU096114	S-23649	Transposase, IS4 domain containing protein.					0.325847	0.0020725	#N/A	#N/A	LOC_Os08g35720_1	0.0726474	0.0790519	0.160761	0.073097	0.542348	0.168533
Os05g0199700	33981	AK066568	S-27719	Conserved hypothetical protein.					0.327191	0.0014656	#N/A	#N/A	LOC_Os05g11064_1	29.6329	20.5197	1.13966	3.34835	21.4633	21.23
Os05g0361900	16461	AK060107	S-8683	Mitochondrial substrate carrier family protein.					0.327195	0.0061403	#N/A	#N/A	LOC_Os05g29860_2	2.0353	1.43306	0	0.843253	2.93676	1.24985
Os04g0423400	14523	AK106218	S-12263	ABA/WDS induced protein family protein.					0.327363	0.0091918	#N/A	#N/A	LOC_Os04g34600_1	19.9343	21.384	114.817	227.32	44.48	47.7212
Os03g0244000	35911	AK104109	S-13467	Conserved hypothetical protein.					0.327522	0.0062897	0.439791	0.001452	LOC_Os03g14040_1	113.038	96.5302	6.07297	14.7769	90.0206	91.7133
Os05g0361900	10253	AK072091	S-8683	Mitochondrial substrate carrier family protein.					0.327912	0.0038823	#N/A	#N/A	LOC_Os05g29860_2	2.0353	1.43306	0	0.843253	2.93676	1.24985
Os05g0587200	38548	AK066321	S-31214	Conserved hypothetical protein.					0.329014	0.0005161	#N/A	#N/A	LOC_Os05g50980_1	18.5963	13.5869	5.78081	6.41533	20.3996	13.0451
Os02g0606000	24531	AK101400	S-20345	Conserved hypothetical protein.					0.331663	0.006824	#N/A	#N/A	LOC_Os02g39340_1	25.8345	19.8658	16.6425	24.7235	28.0422	32.7633
Os01g0510600	18006	AK072814	S-15087	Tetratricopeptide-like helical domain containing protein.					0.331765	0.0002839	#N/A	#N/A	LOC_Os01g32730_1	70.1894	56.099	9.38347	16.9542	74.7378	62.5178
Os05g0292800	10772	AK059562	S-9122	Similar to One helix protein (OHP).					0.331858	0.0052576	#N/A	#N/A	LOC_Os05g22730_1	190.387	173.772	4.92178	19.9174	129.039	106.033
Os01g0654100	19911	AK062263	S-16633	Similar to CTP synthase (EC 6.3.4.2) (UTP--ammonia ligase) (CTP synthetase).					0.333763	0.0048097	#N/A	#N/A	LOC_Os01g46570_1	10.0246	11.4863	30.7042	24.7157	9.4876	10.0108
Os07g0475000	3440	AK068238	S-2804	Conserved hypothetical protein.					0.334057	0.0005253	#N/A	#N/A	LOC_Os07g29240_1	28.0631	19.5043	0	0.364345	21.6263	21.421
Os02g0273800	29263	AK099937	S-24076	Protein prenyltransferase domain containing protein.					0.335818	0.0059728	#N/A	#N/A	LOC_Os02g17360_1	15.8895	12.304	3.48983	4.49097	20.2465	16.1529
Os10g0503200	16644	AK072481	S-4579	Similar to Dihydrofolate synthetase /folylpolyglutamate synthetase.					0.336164	0.000877	#N/A	#N/A	LOC_Os10g35940_1	14.6418	12.1984	0.421883	1.2277	6.6691	6.54576
Os03g0244000	16002	AK061036	S-13467	Conserved hypothetical protein.					0.336565	0.0050781	0.440437	0.0016823	LOC_Os03g14040_1	113.038	96.5302	6.07297	14.7769	90.0206	91.7133
Os03g0747700	41552	AK058795	S-33454	Conserved hypothetical protein.					0.338754	0.0016563	#N/A	#N/A	LOC_Os03g53640_1	34.176	27.982	3.48768	7.01104	36.0948	45.6077
Os05g0519600	15668	AK102422	S-13199	Similar to 4-methyl-5(B-hydroxyethyl)-thiazol monophosphate biosynthesis enzyme.					0.339015	0.0059258	#N/A	#N/A	LOC_Os05g44330_5	1.12128	0.991352	0.930471	0	2.69063	2.27607
Os02g0148000	36302	AF448491	S-29534	CCT domain containing protein.					0.339966	0.0027751	#N/A	#N/A	LOC_Os02g05470_1	40.9739	36.6296	6.64002	7.4959	51.3495	49.6876
Os01g0676200	28160	AK070436	S-23215	Conserved hypothetical protein.					0.341101	0.0051477	#N/A	#N/A	LOC_Os01g48500_1	21.2784	15.9797	6.79773	6.03101	18.6981	14.2528
Os02g0125700	33067	AK071006	S-27026	Similar to Lil3 protein.					0.341726	0.0026431	#N/A	#N/A	LOC_Os02g03330_1	165.168	142.565	28.103	40.1397	162.837	140.984
Os03g0792400	35397	AK064808	S-28833	Peptidase M50 family protein.					0.342375	0.0043757	#N/A	#N/A	LOC_Os03g57840_1	6.06543	6.77158	0	0.792592	7.30886	8.58883
Os06g0560000	30263	AK063490	S-21059	Ferroportin1 family protein.					0.343023	0.0092628	#N/A	#N/A	LOC_Os06g36450_1	1.77527	1.04638	0.327372	0.223282	0.94666	0.257401
Os01g0874800	12119	AK105063	S-10241	5'-3' exonuclease domain containing protein.					0.343291	0.0080262	#N/A	#N/A	LOC_Os01g65400_2	0.486054	2.24784	0.672239	0.855857	1.16634	3.38276
Os01g0510600	7407	AK104796	S-6264	Tetratricopeptide-like helical domain containing protein.					0.343316	0.0079908	#N/A	#N/A	LOC_Os01g32730_1	70.1894	56.099	9.38347	16.9542	74.7378	62.5178
Os08g0515800	7472	AK061787	S-6318	Mitochodrial transcription termination factor-related family protein.					0.343975	0.002194	#N/A	#N/A	LOC_Os08g40430_1	2.25308	1.66083	0.402081	1.17007	4.10819	3.9623
Os03g0309800	24773	AK111624	S-20544	Similar to PPR2.					0.348029	0.00138	#N/A	#N/A	LOC_Os03g19650_3	3.72547	3.13603	0.855513	2.19253	4.87279	3.99518
Os01g0622300	12635	AK072290	S-6645	Similar to Plastid uroporphyrinogen decarboxylase (Fragment).					0.349116	0.0039977	#N/A	#N/A	LOC_Os01g43390_1	35.6109	34.1183	9.30471	10.6554	38.5325	35.7668
Os03g0356300	14006	AK061469	S-11837	Ribosomal protein L6 family protein.					0.349157	0.0005991	#N/A	#N/A	LOC_Os03g24020_1	183.832	140.563	10.3914	15.0268	167.485	151.085
Os06g0105200	26280	CI097281	S-21734	Conserved hypothetical protein.			0.34458	0.0052569	0.26217	0.0045701	0.224804	0.0045885	#N/A	#N/A	#N/A	#N/A	#N/A	#N/A	#N/A
Os11g0586800	19146	CI218813	S-15068	Chondroitin AC/alginate lyase domain containing protein.					0.352397	0.003785	#N/A	#N/A	LOC_Os11g37630_1	0	0	0	0.0651497	0	0
Os06g0174700	16817	AK099635	S-14124	Conserved hypothetical protein.					0.172232	0.00521	#N/A	#N/A	#N/A	#N/A	#N/A	#N/A	#N/A	#N/A	#N/A
Os06g0235500	2492	AK121472	S-1970	Hypothetical protein.					0.324718	0.0086899	#N/A	#N/A	#N/A	#N/A	#N/A	#N/A	#N/A	#N/A	#N/A
Os11g0448400	43138	AK066099	S-34610	Similar to Sigma factor SIG2A.					0.354083	0.0081027	#N/A	#N/A	LOC_Os11g26160_1	18.224	16.5528	7.41561	6.81945	21.4437	14.5875
Os05g0565400	26940	AK104836	S-22255	Protein of unknown function DUF561 family protein.					0.354542	0.0029307	#N/A	#N/A	LOC_Os05g49060_1	150.56	134.191	7.73871	21.236	162.927	142.189
Os01g0684900	4850	AK102052	S-4036	Multi antimicrobial extrusion protein MatE family protein.					0.354687	0.0027917	0.320653	0.0087711	LOC_Os01g49120_1	8.17389	6.35321	3.87598	2.69542	7.03256	8.52514
Os01g0796500	34933	CI419670	S-28469	HAD-superfamily phosphatase subfamily IIIA domain containing protein.					0.354921	0.000264	#N/A	#N/A	LOC_Os01g58390_1	15.5353	10.6384	4.29723	3.63835	8.28418	12.2723
Os06g0272700	17982	CI136777	S-15068	Protein of unknown function DUF231, plant domain containing protein.					0.355627	0.0034957	0.353465	0.0090062	LOC_Os06g16150_1	0.838684	1.043	0.132565	0.120553	0.766676	1.25077
Os02g0778200	14093	AK065948	S-11009	Aminoacyl-tRNA synthetase, class I family protein.					0.356194	0.0007071	#N/A	#N/A	LOC_Os02g53770_1	53.0844	43.6539	13.0024	19.6164	55.9421	47.7347
Os09g0481800	31786	AK062669	S-26026	Nitrogen-fixing NifU, C-terminal domain containing protein.					0.359267	0.007207	#N/A	#N/A	LOC_Os09g30410_2	0	0	0	0	0	0
Os02g0751600	34962	AK060441	S-28492	Peptidylprolyl isomerase, FKBP-type domain containing protein.					0.359683	0.0020422	#N/A	#N/A	LOC_Os02g51570_1	73.5503	54.6099	1.83562	2.92127	60.4529	45.8643
Os01g0676200	21033	AK104204	S-17517	Conserved hypothetical protein.					0.359772	0.0010573	#N/A	#N/A	LOC_Os01g48500_1	21.2784	15.9797	6.79773	6.03101	18.6981	14.2528
Os02g0612000	6728	CI398763	S-5672	GrpE protein family protein.					0.361566	0.0085601	#N/A	#N/A	LOC_Os02g39870_1	25.7293	23.4647	23.1811	19.6013	29.7923	24.3019
Os08g0101700	34569	AK061172	S-28196	Similar to Cytochrome b561 (Fragment).					0.36222	0.0022466	0.185604	0.0006264	LOC_Os08g01140_1	26.3342	23.6721	1.4076	2.56011	13.5678	12.2479
Os03g0792400	42452	AK062004	S-34136	Peptidase M50 family protein.					0.362797	0.0030901	#N/A	#N/A	LOC_Os03g57840_1	6.06543	6.77158	0	0.792592	7.30886	8.58883
Os01g0607800	5925	AK058392	S-4986	Protein prenyltransferase domain containing protein.					0.363985	0.0039871	#N/A	#N/A	LOC_Os01g42280_1	5.34526	3.32371	0.352037	0.448195	3.9362	3.32152
Os04g0118700	24750	CI229220	S-20527	Protein prenyltransferase domain containing protein.					0.364605	0.0099756	#N/A	#N/A	LOC_Os04g02850_1	2.4817	1.60569	0.0742125	0	2.07446	1.86722
Os01g0220200	38782	AU085939	S-31395	Conserved hypothetical protein 1589, plant family protein.					0.364717	0.0004965	#N/A	#N/A	LOC_Os01g12080_1	65.5285	77.3597	30.5844	43.7191	79.5872	80.3116
Os01g0142100	23221	AK065031	S-12093	Peptidase M50 family protein.					0.364734	0.0099935	#N/A	#N/A	LOC_Os01g04900_1	46.1475	44.1865	4.64179	5.09729	35.2027	24.5147
Os02g0596000	36876	AK072766	S-5380	Rhodanese-like domain containing protein.					0.366839	0.0036352	#N/A	#N/A	LOC_Os02g38240_1	84.6581	63.3863	4.43999	9.24758	82.8327	69.6697
Os01g0914300	33312	AK105463	S-12669	Plant lipid transfer/seed storage/trypsin-alpha amylase inhibitor domain containing protein.					0.367224	0.0060939	#N/A	#N/A	LOC_Os01g68589_1	5.53817	11.9093	0.875382	0.663386	1.82819	3.82378
Os12g0533700	23540	AK099502	S-19564	Phenylalanyl-tRNA synthetase, mitochondrial family protein.					0.367638	0.0085418	#N/A	#N/A	LOC_Os12g34860_1	51.3507	39.3988	13.5237	18.4862	47.3049	37.8069
Os03g0288400	40989	AU093185	S-33043	Conserved hypothetical protein.					0.368064	0.0057072	#N/A	#N/A	LOC_Os03g17910_1	18.0809	13.5851	4.76322	6.9306	23.4154	21.1393
Os01g0914300	15019	AK103489	S-12669	Plant lipid transfer/seed storage/trypsin-alpha amylase inhibitor domain containing protein.					0.36888	0.0007844	#N/A	#N/A	LOC_Os01g68589_1	5.53817	11.9093	0.875382	0.663386	1.82819	3.82378
Os07g0590600	20075	CI319428	S-16765	Protein prenyltransferase domain containing protein.					0.369325	0.0043541	#N/A	#N/A	LOC_Os07g40120_1	2.76153	2.47911	0.152774	0.138931	2.06161	2.32232
Os02g0778200	13016	AK121954	S-11009	Aminoacyl-tRNA synthetase, class I family protein.					0.371708	0.0012932	#N/A	#N/A	LOC_Os02g53770_1	53.0844	43.6539	13.0024	19.6164	55.9421	47.7347
Os01g0973400	28486	AK099210	S-23471	Conserved hypothetical protein 48 family protein.					0.372358	0.0046367	#N/A	#N/A	LOC_Os01g74190_1	52.8162	46.7396	12.6733	14.2995	36.3081	36.0447
Os09g0565200	35380	AK104354	S-28816	Similar to Nucleic acid-binding protein precursor.					0.372911	0.0014109	#N/A	#N/A	LOC_Os09g39180_1	144.337	119.654	14.459	27.6008	139.245	106.107
Os03g0129800	44332		S-35402	Homeodomain-like containing protein.					0.374326	0.0090429	#N/A	#N/A	LOC_Os03g03730_1	12.3354	15.1833	3.13243	2.44166	8.41102	8.67884
Os01g0829000	6699	AK065327	S-5644	Thioredoxin-like fold domain containing protein.					0.374332	0.0051196	#N/A	#N/A	LOC_Os01g61320_1	2.56478	2.5482	0.246764	0.448809	4.16247	5.69129
Os06g0273100	27581	AK099422	S-22768	Similar to Chitin-binding lectin 1 precursor (PL-I).					0.453177	0.0099662	#N/A	#N/A	#N/A	#N/A	#N/A	#N/A	#N/A	#N/A	#N/A
Os05g0207300	32704	AF022736	S-26747	Similar to 60S ribosomal protein L11-2 (L16). Splice isoform 2.					0.375489	0.0089434	#N/A	#N/A	LOC_Os05g11710_1	47.2429	51.0638	15.7339	24.165	48.6993	49.3007
Os08g0207000	35562	AK058705	S-28968	Similar to 40S ribosomal protein S11.					0.377741	0.0040523	#N/A	#N/A	LOC_Os08g10608_1	24.6751	29.0572	12.5288	18.7058	25.7752	23.7206
Os03g0612600	33242	AK071403	S-27159	Ribosomal protein L25-like domain containing protein.					0.378294	0.0047934	#N/A	#N/A	LOC_Os03g41612_1	21.553	26.0024	7.43066	8.95743	18.8221	14.8552
Os04g0423400	11377	AK061494	S-9617	ABA/WDS induced protein family protein.					0.378457	0.0041033	0.23076	0.0019401	LOC_Os04g34600_1	19.9343	21.384	114.817	227.32	44.48	47.7212
Os07g0532500	38967	AK060168	S-31526	Ankyrin repeat containing protein.					0.378711	0.0051401	0.399854	0.0073515	LOC_Os07g34830_1	4.77589	3.63785	0	0.0686492	2.40121	1.8202
Os05g0596500	41474	AK070817	S-33398	Similar to RING-H2 finger protein ATL3I (YGHL1-C3HC4 RING fusion protein).					0.37917	0.0017331	#N/A	#N/A	LOC_Os05g51780_1	0.321314	0.699281	0	0.323302	1.37072	1.11812
Os03g0363400	36696	AK099518	S-29825	Protein of unknown function UPF0153 family protein.					0.379195	0.0093986	#N/A	#N/A	LOC_Os03g24844_1	6.38482	6.03788	1.34561	2.21792	5.83663	6.25984
Os09g0278700	26530	CI016225	S-21936	(No Hit)					0.379485	0.0097807	0.30809	0.0060259	LOC_Os09g10690_1	12.0957	12.1364	0.347616	0.474177	7.53898	7.83509
Os05g0226300	21483	AK067770	S-17893	Conserved hypothetical protein.					0.379804	0.0029707	#N/A	#N/A	LOC_Os05g13860_1	2.19286	1.36353	0	0	2.00458	1.09011
Os03g0685000	11589	AK099303	S-9792	Similar to Ferredoxin.					0.380879	0.0006572	#N/A	#N/A	LOC_Os03g48040_1	89.2721	68.9221	2.39119	8.53082	67.3729	61.8988
Os01g0973400	36264	AK104863	S-29215	Conserved hypothetical protein 48 family protein.					0.381118	0.0015627	#N/A	#N/A	LOC_Os01g74190_1	52.8162	46.7396	12.6733	14.2995	36.3081	36.0447
Os05g0401100	18877	AK067179	S-15791	Protein of unknown function DUF477 family protein.					0.381905	0.0070263	#N/A	#N/A	LOC_Os05g33280_1	173.615	130.657	2.54263	9.36457	120.458	113.953
Os02g0751600	19314	AK104401	S-11014	Peptidylprolyl isomerase, FKBP-type domain containing protein.					0.382794	0.0050032	#N/A	#N/A	LOC_Os02g51570_1	73.5503	54.6099	1.83562	2.92127	60.4529	45.8643
Os06g0205100	18236	Y15219	S-15272	Similar to P-type R2R3 Myb protein (Fragment).					0.383139	0.0077564	#N/A	#N/A	LOC_Os06g10350_1	1.72821	4.62909	0	0	0.283559	0.616807
Os06g0205100	43697	AK062487	S-34984	Similar to P-type R2R3 Myb protein (Fragment).					0.385356	0.0037284	0.221661	0.00993	LOC_Os06g10350_1	1.72821	4.62909	0	0	0.283559	0.616807
Os05g0565400	10668	AK103931	S-9034	Protein of unknown function DUF561 family protein.					0.386082	0.0016275	#N/A	#N/A	LOC_Os05g49060_1	150.56	134.191	7.73871	21.236	162.927	142.189
Os01g0757700	38011	AK102734	S-30821	Conserved hypothetical protein.					0.38803	0.0083034	#N/A	#N/A	LOC_Os01g55290_2	0.0967192	1.47344	0.7491	1.16781	0.309452	0
Os03g0413000	25956	AY062181	S-21473	Similar to Potential histone-like transcription factor.					0.388551	0.004947	#N/A	#N/A	LOC_Os03g29970_1	21.8219	19.0487	3.44924	7.23854	32.4799	25.3121
Os07g0107000	45018	AK065027	S-35814	Conserved hypothetical protein.					0.375223	0.0032308	#N/A	#N/A	#N/A	#N/A	#N/A	#N/A	#N/A	#N/A	#N/A
Os11g0638000	33675	AK069539	S-27494	Similar to GTP-binding protein engA.					0.389245	0.0011648	#N/A	#N/A	LOC_Os11g41910_1	44.3845	39.9034	5.90883	11.3439	50.8798	43.9123
Os03g0232500	39848	AK110980	S-32179	GTP-binding protein, HSR1-related domain containing protein.					0.390046	0.0024069	#N/A	#N/A	LOC_Os03g13000_1	9.69492	8.85197	0.49319	1.79401	8.31923	4.65332
Os08g0382400	14262	AK099874	S-12047	Peptidyl-prolyl cis-trans isomerase, cyclophilin type domain containing protein.					0.39031	0.0051284	#N/A	#N/A	LOC_Os08g29370_1	125.359	97.2174	7.45836	17.007	113.63	91.4936
Os03g0395000	31408	AK073283	S-25739	Similar to Heme oxygenase 2 (Fragment).					0.390469	0.0025447	#N/A	#N/A	LOC_Os03g27770_1	19.6934	16.6453	5.3714	6.35931	24.2267	17.1058
Os03g0822800	21374	AK069263	S-17804	Similar to Chaperone protein dnaJ 1.					0.390732	0.0071089	#N/A	#N/A	LOC_Os03g60790_1	6.62325	6.52075	2.26827	2.22141	8.57732	5.48755
Os03g0844900	37348	AK100284	S-30324	RNA binding S1 domain containing protein.					0.391671	0.0002055	#N/A	#N/A	LOC_Os03g62780_1	54.4324	45.5027	0.788009	4.8115	35.6993	28.7958
Os07g0532500	5083	AK068052	S-4239	Ankyrin repeat containing protein.					0.391712	0.0046547	0.418032	0.0049933	LOC_Os07g34830_1	4.77589	3.63785	0	0.0686492	2.40121	1.8202
Os04g0306400	26814	AK103443	S-22154	Ribose 5-phosphate isomerase family protein.					0.394524	0.005873	#N/A	#N/A	LOC_Os04g24140_1	31.2861	19.8126	133.5	103.986	48.1353	49.5269
Os05g0539700	1743	AK105671	S-1339	Similar to Nucleosome assembly protein 1.					0.394754	0.0033591	#N/A	#N/A	LOC_Os05g46230_1	46.8325	42.0928	64.8863	60.433	70.6057	66.2424
Os07g0124400	1990	AK111259	S-1548	Non-protein coding transcript, unclassifiable transcript.							0.447903	0.0038676	#N/A	#N/A	#N/A	#N/A	#N/A	#N/A	#N/A
Os03g0308100	8471	AK099107	S-897	Peptidase S14, ClpP family protein.					0.395042	0.0080897	#N/A	#N/A	LOC_Os03g19510_1	40.2247	36.8252	12.659	14.0567	51.7621	42.6071
Os02g0129300	37848	AK065700	S-30700	Conserved hypothetical protein.					0.395639	0.0025495	#N/A	#N/A	LOC_Os02g03670_1	36.7025	27.1717	0.526254	1.19642	13.3577	12.781
Os06g0319800	22183	CI202357	S-18458	Conserved hypothetical protein.					0.398008	0.0083016	#N/A	#N/A	LOC_Os06g21530_1	15.556	12.013	1.94327	0.252455	12.5766	11.3503
Os02g0229000	14487	AK058248	S-12234	Similar to 40S ribosomal protein S19-like.					0.398242	0.0087152	#N/A	#N/A	LOC_Os02g13530_1	37.7617	33.2911	14.7008	20.229	47.1713	36.9066
Os10g0509000	30681	AK105809	S-25164	DNA mismatch repair protein MutS, C-terminal domain containing protein.					0.399022	0.0048698	#N/A	#N/A	LOC_Os10g36530_1	1.73437	0.970596	0	0	1.10982	1.49446
Os12g0406000	19504	AK065509	S-16301	Similar to Protein kinase (EC 2.7.1.37).					0.399973	0.0020941	#N/A	#N/A	LOC_Os12g21784_1	18.8979	12.8093	1.34334	3.45241	15.144	13.4706
Os05g0303000	22351	AK060410	S-18592	Similar to Stromal 70 kDa heat shock-related protein, chloroplast (Fragment).					0.400349	0.0094673	#N/A	#N/A	LOC_Os05g23740_1	135.974	125.079	73.2491	68.0486	137.194	106.528
Os03g0729100	33949	AK107548	S-27692	Conserved hypothetical protein.					0.400814	0.007698	#N/A	#N/A	LOC_Os03g51930_1	1.14152	0.532352	0	0.164083	0.347836	2.45903
Os02g0660100	19787		S-16535	Hypothetical protein.					0.400838	0.0005114	#N/A	#N/A	LOC_Os02g44155_1	5.15325	6.72906	0	0	0.824389	2.39098
Os06g0601500	37412	CI430841	S-30369	cAMP response element binding (CREB) protein family protein.					0.402034	0.0071724	0.230053	0.0080764	LOC_Os06g39960_1	1.46583	1.32921	0.540619	1.22908	1.0422	1.27521
Os03g0760700	14554	AK060701	S-12292	Similar to Aspartate-semialdehyde dehydrogenase (EC 1.2.1.11) (Fragment).					0.403837	0.0089366	0.412481	0.0058814	LOC_Os03g55280_1	12.6933	12.6113	3.90802	4.99769	11.7717	10.2424
Os02g0697400	6905	AK105636	S-5825	Similar to 4-coumarate--CoA ligase 1 (EC 6.2.1.12) (4CL 1) (4-coumaroyl-CoA synthase 1) (Clone 4CL14) (Fragment).					0.404042	0.0034248	#N/A	#N/A	LOC_Os02g46970_1	7.96163	12.6153	0.0772728	0.772982	2.38346	7.77686
Os02g0522300	4638	AK068634	S-3852	Hypothetical protein.					0.40489	0.0039322	#N/A	#N/A	LOC_Os02g32250_2	47.3585	44.7368	7.99401	10.5527	30.7222	31.4675
Os08g0530300	21196	CI546418	S-17656	Exo70 exocyst complex subunit family protein.					0.409574	0.0066953	0.176643	0.0069489	LOC_Os08g41820_1	2.0716	4.50846	0.395191	0.646889	2.20936	4.72301
Os03g0673600	12386	AK062334	S-10463	Conserved hypothetical protein.					0.410809	0.0030971	#N/A	#N/A	LOC_Os03g47050_1	13.0172	9.49041	1.0082	1.30978	9.02384	10.4184
Os01g0693900	37926	AK099894	S-30758	Peptidyl-tRNA hydrolase family protein.					0.411012	0.0001089	#N/A	#N/A	LOC_Os01g49900_1	18.0224	19.8894	7.07119	6.55907	17.994	12.7505
Os02g0515000	19186	AK066257	S-16042	Conserved hypothetical protein.					0.412558	0.0074333	#N/A	#N/A	LOC_Os02g31070_1	40.5289	25.9673	4.67474	8.34487	9.76294	15.8821
Os07g0220600	11482	AK107466	S-9701	Non-protein coding transcript, uncharacterized transcript.					0.417673	0.0077849	#N/A	#N/A	#N/A	#N/A	#N/A	#N/A	#N/A	#N/A	#N/A
Os02g0697400	21683	AK060627	S-5825	Similar to 4-coumarate--CoA ligase 1 (EC 6.2.1.12) (4CL 1) (4-coumaroyl-CoA synthase 1) (Clone 4CL14) (Fragment).					0.413444	0.007476	#N/A	#N/A	LOC_Os02g46970_1	7.96163	12.6153	0.0772728	0.772982	2.38346	7.77686
Os06g0664200	32376	AK120722	S-26491	Inositol phosphatase/fructose-1,6-bisphosphatase family protein.					0.41356	0.0057088	#N/A	#N/A	LOC_Os06g45370_1	26.7158	17.5613	0.241303	2.41382	19.6539	13.5339
Os06g0196900	20380	AK104352	S-17005	Similar to 20 kDa chaperonin, chloroplast precursor (Protein Cpn21) (Chloroplast protein Cpn10) (Chloroplast chaperonin 10) (Ch-CPN10) (Chaperonin 20).					0.414282	0.0056132	#N/A	#N/A	LOC_Os06g09679_1	236.524	179.12	95.3945	79.6912	260.886	170.904
Os01g0920300	15971	AK062088	S-12948	Conserved hypothetical protein.					0.414658	0.0072364	#N/A	#N/A	LOC_Os01g69120_1	58.6705	45.9562	5.94235	13.2641	62.3116	44.8347
Os09g0344900	26694	AK059922	S-22063	Zinc finger, RING-type domain containing protein.					0.415287	0.0036763	#N/A	#N/A	LOC_Os09g17610_1	8.30221	3.13685	3.69989	2.32044	7.7475	5.61754
Os02g0827400	17332		S-14533	Protein of unknown function DUF789 family protein.					0.415641	0.0045051	0.338086	0.001585	LOC_Os02g58100_1	18.2891	19.9015	2.52949	1.75904	8.0316	11.5431
Os07g0459000	32546	AK066176	S-26624	Conserved hypothetical protein.					0.308029	0.0034249	#N/A	#N/A	#N/A	#N/A	#N/A	#N/A	#N/A	#N/A	#N/A
Os03g0308100	13853	AK060518	S-897	Peptidase S14, ClpP family protein.					0.418674	0.0092332	#N/A	#N/A	LOC_Os03g19510_1	40.2247	36.8252	12.659	14.0567	51.7621	42.6071
Os03g0757200	27419	AK071136	S-22644	UDP-glucuronosyl/UDP-glucosyltransferase family protein.					0.421339	0.0091533	#N/A	#N/A	LOC_Os03g55030_1	7.54614	0	0	0	0.104519	0.682057
Os01g0535900	3585	AK099631	S-2929	Putative methyltransferase family protein.					0.421987	0.0057025	#N/A	#N/A	LOC_Os01g35170_1	2.21067	2.62425	2.22362	1.5166	3.64368	3.4967
Os01g0541800	12570	AK104255	S-10626	MtN3 and saliva related transmembrane protein family protein.					0.422401	0.0005707	#N/A	#N/A	LOC_Os01g36070_1	12.5955	17.6219	24.3173	27.416	13.9814	16.1009
Os02g0174800	26502	AK072843	S-21913	Protein of unknown function DUF581 family protein.					0.423274	0.0086008	#N/A	#N/A	LOC_Os02g07820_1	10.9713	10.2331	2.89028	3.99515	4.45749	4.24204
Os02g0716500	30153	AK061931	S-1576	Similar to Delta-12 fatty acid desaturase (Fragment).					0.424694	0.0029191	#N/A	#N/A	LOC_Os02g48560_1	1.64574	3.35779	0.151743	3.38084	2.2671	4.21561
Os11g0550300	11229	AK103228	S-9502	Conserved hypothetical protein.					0.424717	0.0006397	#N/A	#N/A	LOC_Os11g34910_1	0.957032	1.40189	0.285089	0.44444	0.824389	1.0674
Os06g0196900	22324	D29698	S-17005	Similar to 20 kDa chaperonin, chloroplast precursor (Protein Cpn21) (Chloroplast protein Cpn10) (Chloroplast chaperonin 10) (Ch-CPN10) (Chaperonin 20).					0.425194	0.001308	#N/A	#N/A	LOC_Os06g09679_1	236.524	179.12	95.3945	79.6912	260.886	170.904
Os07g0687500	4047	AK073511	S-3336	PpiC-type peptidyl-prolyl cis-trans isomerase domain containing protein.					0.425743	0.0046631	#N/A	#N/A	LOC_Os07g48810_1	38.2413	29.3356	22.6014	21.9874	43.0641	32.5106
Os06g0308000	23541	AK099680	S-19565	Similar to Trigger factor-like protein.					0.426983	0.0053589	#N/A	#N/A	LOC_Os06g20320_1	88.4051	56.9321	17.34	25.1492	89.3982	69.7303
Os03g0265400	41757	AK120527	S-33088	Similar to 50S ribosomal protein L4, chloroplast precursor (R-protein L4).					0.427817	0.002546	#N/A	#N/A	LOC_Os03g15870_1	78.6302	59.2871	6.85038	12.8331	88.8772	68.3688
Os07g0478700	26137		S-21616	Conserved hypothetical protein.							0.288008	0.0061556	#N/A	#N/A	#N/A	#N/A	#N/A	#N/A	#N/A
Os07g0229800	14416	AK065591	S-12177	NAD-dependent glycerol-3-phosphate dehydrogenase family protein.					0.430742	0.0026409	#N/A	#N/A	LOC_Os07g12640_1	12.2251	9.71011	4.44297	6.19527	12.467	13.4558
Os01g0358300	34224	AK072081	S-27925	Tetratricopeptide-like helical domain containing protein.					0.431179	0.0009975	#N/A	#N/A	LOC_Os01g25600_1	34.995	29.7437	5.44173	12.9426	33.489	30.3892
Os01g0143100	34098	AK107219	S-23931	Mitochondrial substrate carrier family protein.					0.431256	0.0048562	#N/A	#N/A	LOC_Os01g04990_1	8.67698	10.1501	3.2402	4.03794	7.86588	8.55506
Os03g0284500	19874	AK121300	S-16605	HAD-superfamily subfamily IIA hydrolase, CECR5 protein.					0.431354	0.0044122	#N/A	#N/A	LOC_Os03g17590_1	9.94291	9.6173	0.814909	3.79798	4.61474	6.72769
Os07g0656600	21245	AK060061	S-17701	Ribosomal protein L14b/L23e family protein.					0.431671	0.0008695	#N/A	#N/A	LOC_Os07g46320_1	3.27552	1.78214	0.494206	0.149809	0.635152	1.8997
Os11g0425300	17497	AK065810	S-14662	Conserved hypothetical protein.					0.432757	0.004422	#N/A	#N/A	LOC_Os11g23790_1	86.2117	62.4204	14.0223	18.3725	75.4942	58.7043
Os01g0742000	20920	AK062779	S-17427	tRNA/rRNA methyltransferase, SpoU domain containing protein.					0.434026	0.0031695	#N/A	#N/A	LOC_Os01g53890_1	4.79032	4.43462	1.0284	1.79849	5.10887	3.31731
Os07g0270900	28542	AK068904	S-23518	Mak16 protein family protein.					0.43426	0.007933	#N/A	#N/A	LOC_Os07g16950_4	7.38529	0.118182	0.120168	0.327838	9.03469	0
Os03g0395000	15728	AK061587	S-13249	Similar to Heme oxygenase 2 (Fragment).					0.434482	0.0001619	#N/A	#N/A	LOC_Os03g27770_1	19.6934	16.6453	5.3714	6.35931	24.2267	17.1058
Os01g0221900	9134	CI417978	S-7744	Peptidase C45, acyl-coenzyme A:6-aminopenicillanic acid acyl-transferase family protein.					0.434542	0.0041849	#N/A	#N/A	LOC_Os01g12230_1	5.98256	3.44646	1.5575	1.41637	6.19273	5.91891
Os01g0756200	7852	AK108553	S-6646	Similar to VirE2-interacting protein VIP1.					0.434789	0.0056176	#N/A	#N/A	LOC_Os01g55150_1	6.9883	15.3639	0.788996	1.57851	3.95466	5.62458
Os07g0614700	3579	CI561699	S-2923	SPX, N-terminal domain containing protein.			0.445541	0.0085629	0.202914	0.0092501	0.0961507	0.0010229	#N/A	#N/A	#N/A	#N/A	#N/A	#N/A	#N/A
Os12g0515400	16383	AK061957	S-13776	Similar to Plastidic 2-oxoglutarate/malate transporter.					0.43505	0.0036295	#N/A	#N/A	LOC_Os12g33080_1	21.5068	18.6	5.23868	7.99384	22.3378	21.0371
Os01g0798500	20773	AK061244	S-17309	Malate synthase-like family protein.					0.437273	0.0007053	#N/A	#N/A	LOC_Os01g58470_1	69.8855	53.5782	4.9526	8.13597	56.9775	40.699
Os12g0244100	32984	AK121949	S-122	Similar to Heat shock 70 protein.					0.437286	0.0072799	#N/A	#N/A	LOC_Os12g14070_1	71.8355	66.7873	28.3419	37.999	66.3929	61.6764
Os12g0244100	11032	AK069937	S-122	Similar to Heat shock 70 protein.					0.438888	0.0012298	#N/A	#N/A	LOC_Os12g14070_1	71.8355	66.7873	28.3419	37.999	66.3929	61.6764
Os07g0598100	37415	AK068136	S-30371	Similar to Hydroxyproline-rich glycoprotein DZ-HRGP precursor.					0.440026	0.0088347	#N/A	#N/A	LOC_Os07g40700_2	0.634684	1.15106	0	0.638612	0	0
Os12g0244100	33641	AY224466	S-27468	Similar to Heat shock 70 protein.					0.440285	0.001578	#N/A	#N/A	LOC_Os12g14070_1	71.8355	66.7873	28.3419	37.999	66.3929	61.6764
Os01g0541800	14840	AK066226	S-12525	MtN3 and saliva related transmembrane protein family protein.					0.442564	0.0062706	0.437894	0.000346	LOC_Os01g36070_1	12.5955	17.6219	24.3173	27.416	13.9814	16.1009
Os01g0153400	2667	AK059454	S-2125	Similar to Aspartyl-tRNA synthetase (EC 6.1.1.12) (Aspartate--tRNA ligase) (AspRS).					0.442644	0.0035642	#N/A	#N/A	LOC_Os01g06020_1	32.5388	23.3286	13.6062	14.5633	32.6134	27.3921
Os03g0595300	16964	AK065923	S-14240	Conserved hypothetical protein.					0.443213	0.0052791	#N/A	#N/A	LOC_Os03g39830_1	100.882	88.5621	6.70141	15.2355	99.92	74.8647
Os09g0309900	29318	AK121830	S-24112	Hypothetical protein.					0.435016	0.0002422	#N/A	#N/A	#N/A	#N/A	#N/A	#N/A	#N/A	#N/A	#N/A
Os07g0191500	20478	AK099718	S-17083	Protein prenyltransferase domain containing protein.					0.44393	0.0055889	#N/A	#N/A	LOC_Os07g09370_1	7.66149	5.52869	0.267695	0.324585	5.33263	4.6773
Os02g0716500	37645	AK065239	S-30549	Similar to Delta-12 fatty acid desaturase (Fragment).					0.444294	0.0058159	#N/A	#N/A	LOC_Os02g48560_1	1.64574	3.35779	0.151743	3.38084	2.2671	4.21561
Os03g0240500	42676	AK058676	S-18328	Similar to Toc34-2 protein.					0.44452	0.0052077	#N/A	#N/A	LOC_Os03g13730_1	38.7378	40.5412	27.9859	30.9528	49.212	41.2331
Os12g0101800	28635	AB018444	S-23584	Similar to NPH1-1.					0.445143	0.0083655	#N/A	#N/A	LOC_Os12g01140_1	17.4906	20.1366	1.87108	5.88247	16.4379	19.8957
Os06g0705700	29916	AK119527	S-24572	TGF-beta receptor, type I/II extracellular region family protein.					0.446315	0.0045372	0.452614	0.0097767	LOC_Os06g49220_1	20.2844	14.4062	1.19927	0.934806	12.3855	11.3153
Os04g0692500	38936	AK121096	S-31502	Conserved hypothetical protein.					0.446387	0.0018902	#N/A	#N/A	LOC_Os04g59600_1	15.8507	13.0616	5.44867	5.18722	18.3818	14.4588
Os12g0514000	31579	AK099395	S-25872	Similar to Sorbitol transporter.					0.446651	0.0030375	#N/A	#N/A	LOC_Os12g32940_1	19.2719	20.7803	9.69241	5.46479	11.3044	10.161
Os02g0125700	39009	AK101502	S-31561	Similar to Lil3 protein.					0.448396	0.0036317	#N/A	#N/A	LOC_Os02g03330_1	165.168	142.565	28.103	40.1397	162.837	140.984
Os10g0181200	36248	AK066480	S-29494	Protein prenyltransferase domain containing protein.					0.449344	0.0095123	#N/A	#N/A	LOC_Os10g10170_1	66.2047	67.923	8.03983	16.8059	86.6444	73.3401
Os01g0705300	23755	AK102719	S-19736	Conserved hypothetical protein.					0.449637	0.0076932	#N/A	#N/A	LOC_Os01g50930_1	57.2187	54.3663	13.1251	15.4464	60.5771	49.2112
Os03g0271100	20321	AK099036	S-14270	Similar to Sigma factor SIG2B.					0.449867	0.0013158	#N/A	#N/A	LOC_Os03g16430_1	21.8627	14.8269	5.79195	4.87985	17.5695	13.7513
Os02g0264300	3173	AK072028	S-2564	Conserved hypothetical protein.					0.452705	0.0052233	#N/A	#N/A	LOC_Os02g16450_1	4.59234	4.3835	3.12001	2.83731	3.60885	2.99051
Os08g0506500	36289		S-29523	tRNA/rRNA methyltransferase, SpoU domain containing protein.					0.453131	0.009755	#N/A	#N/A	LOC_Os08g39600_1	9.45037	10.2835	3.4143	5.43363	12.5471	12.5278
Os09g0361500	28223	AK120689	S-23268	Similar to Isochorismate synthase 1, chloroplast precursor (EC 5.4.4.2) (IcsI) (Isochorismate mutase) (Salicylic acid induction deficient 2) (Sid2) (Enhanced disease susceptibility 16) (Eds16).					0.353383	0.0074691	#N/A	#N/A	LOC_Os09g19734_1	15.6946	12.271	4.56642	8.83169	16.0564	16.5866
Os08g0191200	31274	AK067808	S-25628	Phosphoribosylglycinamide synthetase domain containing protein.					0.454842	0.0040615	#N/A	#N/A	LOC_Os08g09210_2	0	1.98699	0	1.34265	3.44546	0
Os01g0151200	33873	AK120558	S-27635	Similar to Inner membrane protein ALBINO3, chloroplast precursor. Splice isoform 2.					0.455388	0.0010186	#N/A	#N/A	LOC_Os01g05800_1	49.847	42.7993	7.21626	13.7274	34.7077	32.6537
Os09g0397800	23870	AK062361	S-19818	Non-protein coding transcript, unclassifiable transcript.			0.443695	0.0037085	#N/A	#N/A	0.458026	0.0060057	#N/A	#N/A	#N/A	#N/A	#N/A	#N/A	#N/A
Os05g0103200	30272	AK119201	S-24847	Peptidyl-prolyl cis-trans isomerase, cyclophilin type domain containing protein.					0.456072	0.0006238	0.474333	0.0023171	LOC_Os05g01270_1	304.286	225.113	61.5662	64.7313	369.215	264.837
Os02g0617600	29087	AK111600	S-23939	Conserved hypothetical protein.					0.457617	0.0002844	#N/A	#N/A	LOC_Os02g40454_1	2.94955	3.9924	0	0	3.37586	3.08752
Os01g0176400	25588	AK111327	S-21183	Similar to Photoreceptor-interacting protein-like.					0.45764	0.0055231	#N/A	#N/A	LOC_Os01g08140_1	2.73712	2.68058	5.1484	6.05893	2.04339	1.90494
Os05g0355500	43450	AK105054	S-34825	Similar to Ribosomal protein L29.					0.457817	0.008256	#N/A	#N/A	LOC_Os05g28750_1	103.059	95.7098	53.0826	50.0606	87.172	88.6264
Os03g0271100	17004	AK067693	S-14270	Similar to Sigma factor SIG2B.					0.458029	0.0042955	#N/A	#N/A	LOC_Os03g16430_1	21.8627	14.8269	5.79195	4.87985	17.5695	13.7513
Os02g0535000	15026	AK073974	S-12675	Conserved hypothetical protein.					0.459319	0.0045741	#N/A	#N/A	LOC_Os02g33149_1	38.6305	44.5242	22.503	21.6749	37.0922	33.2229
Os01g0175000	35129	AK061797	S-22272	Phospholipase/Carboxylesterase family protein.					0.460481	0.0020864	#N/A	#N/A	LOC_Os01g07960_3	0	3.11256	0	3.22347	0	4.2469
Os03g0213800	34473	AY224505	S-28122	Mitochondrial substrate carrier family protein.					0.460704	0.0037517	#N/A	#N/A	LOC_Os03g11510_1	1.55305	3.06306	0.214795	0.78133	1.5528	1.57626
Os08g0469600	42361	AK062647	S-34068	Conserved hypothetical protein.					0.462545	0.0052013	#N/A	#N/A	LOC_Os08g36580_1	6.74626	3.4258	2.98574	2.7152	5.7559	7.82526
Os07g0657900	20117	AK068311	S-16795	Similar to Thioredoxin reductase.					0.463524	0.0017244	#N/A	#N/A	LOC_Os07g46410_1	87.9515	75.4725	13.1091	23.8425	60.781	66.307
Os02g0730800	19118	AK066980	S-15988	RNA-binding region RNP-1 (RNA recognition motif) domain containing protein.					0.464284	0.0043979	#N/A	#N/A	LOC_Os02g49820_1	10.8613	10.1823	1.1093	2.10163	8.9104	6.58995
Os04g0103200	24378	AK066032	S-83	Proteasome component region PCI domain containing protein.					0.466085	0.0008945	#N/A	#N/A	LOC_Os04g01290_1	29.6366	33.6987	20.08	24.2915	40.6634	41.2327
Os10g0116400	4521	CI279150	S-3750	Conserved hypothetical protein.							0.456664	0.0049943	LOC_Os10g02690.1	0.849451	0.369735	0	0	0.905938	0.591187
Os02g0697400	19888	L43362	S-16616	Similar to 4-coumarate--CoA ligase 1 (EC 6.2.1.12) (4CL 1) (4-coumaroyl-CoA synthase 1) (Clone 4CL14) (Fragment).					0.467791	0.0052925	0.444968	0.0054234	LOC_Os02g46970_1	7.96163	12.6153	0.0772728	0.772982	2.38346	7.77686
Os06g0705100	28303	AK060969	S-23332	Similar to Thylakoid lumenal 13.3 kDa protein (P16.5) (Fragment).					0.46784	0.006267	#N/A	#N/A	LOC_Os06g49160_1	177.159	143.601	9.32002	22.3323	146.446	134.618
Os01g0151200	24739	AK060590	S-20518	Similar to Inner membrane protein ALBINO3, chloroplast precursor. Splice isoform 2.					0.467842	0.0078242	#N/A	#N/A	LOC_Os01g05800_1	49.847	42.7993	7.21626	13.7274	34.7077	32.6537
Os01g0723800	32473	AK061902	S-21729	Similar to P-glycoprotein homologue.					0.468008	0.0011987	#N/A	#N/A	LOC_Os01g52550_1	16.0101	16.881	3.08626	6.18993	16.871	14.5375
Os04g0103200	120	AK060850	S-83	Proteasome component region PCI domain containing protein.					0.468765	0.0014837	#N/A	#N/A	LOC_Os04g01290_1	29.6366	33.6987	20.08	24.2915	40.6634	41.2327
Os09g0423300	13064	AK099808	S-11048	Protein prenyltransferase domain containing protein.					0.470194	0.0027349	#N/A	#N/A	LOC_Os09g25550_1	8.83975	8.01588	0.578428	0.717295	7.04534	6.50496
Os09g0266000	25267	AK067747	S-1942	Nuclear transport factor 2 domain containing protein.					0.47043	0.0095606	#N/A	#N/A	LOC_Os09g09320_1	0.463535	0.3783	0.769313	0.233202	0.24718	0.806509
Os02g0125000	25696	AK105873	S-21267	Conserved hypothetical protein.					0.471309	0.0091885	#N/A	#N/A	LOC_Os02g03250_1	26.8252	19.5588	4.21855	7.94663	23.6714	18.6378
Os09g0423300	16966	AK072601	S-11048	Protein prenyltransferase domain containing protein.					0.47147	0.0046807	#N/A	#N/A	LOC_Os09g25550_1	8.83975	8.01588	0.578428	0.717295	7.04534	6.50496
Os01g0262700	15095	AK100901	S-12730	Conserved hypothetical protein.					0.471817	0.0050352	#N/A	#N/A	LOC_Os01g15790_1	5.37175	1.46133	1.58494	0.810748	5.53799	3.94624
Os12g0245000	38971	AK108456	S-31529	Hypothetical protein.					0.471858	0.0028319	#N/A	#N/A	LOC_Os12g14140_1	4.16884	3.91066	0.397637	1.30179	2.98959	2.08431
Os12g0111400	27623	AK062951	S-22798	Hypothetical protein.					0.472724	0.0078761	#N/A	#N/A	LOC_Os12g02020_1	0	0.73258	0	0	0.358999	2.34272
Os01g0126200	25366	AK121464	S-21008	Conserved hypothetical protein.					0.473838	0.0094142	#N/A	#N/A	LOC_Os01g03549_1	7.26834	8.60019	0.234233	0.71003	4.89183	3.76523
Os06g0166200	4741	AK106360	S-3941	Zinc finger, C2H2-type domain containing protein.					0.474179	0.0020854	#N/A	#N/A	LOC_Os06g07020_1	8.68709	5.28252	7.63289	5.39876	9.3556	6.42131
Os03g0343500	14740	AK059599	S-12449	Similar to 60S ribosomal protein L22-2.					0.47443	0.0039154	0.457999	0.0096848	LOC_Os03g22340_1	66.0742	75.882	21.5273	30.6249	70.468	68.1512
Os06g0217600	7940	AK071349	S-6725	Hypothetical protein.					0.475052	0.0098495	#N/A	#N/A	LOC_Os06g11380_1	54.3258	43.8238	10.076	16.4302	36.0022	35.9694
Os10g0555200	39093	AK068935	S-31621	Holliday junction resolvase YqgF family protein.					0.476223	0.0003307	#N/A	#N/A	LOC_Os10g40650_1	9.49037	6.34115	1.65798	2.17786	8.7009	11.2014
Os09g0474300	36415	AK073817	S-29619	Similar to Heat-shock protein precursor.					0.476821	0.0072117	#N/A	#N/A	LOC_Os09g29840_1	47.6812	41.131	14.332	16.2355	57.5209	54.012
Os02g0102700	20463	AK103689	S-17070	Similar to AGL157Cp.					0.476857	0.0072292	#N/A	#N/A	LOC_Os02g01250_1	16.4333	20.5453	6.57666	5.98075	24.4247	20.8867
Os05g0103200	28998	AK061557	S-23871	Peptidyl-prolyl cis-trans isomerase, cyclophilin type domain containing protein.					0.477389	0.0088063	#N/A	#N/A	LOC_Os05g01270_1	304.286	225.113	61.5662	64.7313	369.215	264.837
Os05g0480000	1646	AK061052	S-1262	Protein kinase domain containing protein.					0.477579	0.0094899	#N/A	#N/A	LOC_Os05g40180_1	21.2316	14.9727	1.49081	2.17738	13.4119	11.0823
Os04g0461100	32687	AK058660	S-26735	Plastid and cyanobacterial ribosomal protein PSRP-3/Ycf65 family protein.					0.477689	0.0019473	#N/A	#N/A	LOC_Os04g38750_1	171.788	148.643	37.1362	49.9307	163.197	131.028
Os10g0395200	43824	AK067046	S-35072	Conserved hypothetical protein.					0.477851	0.0066042	#N/A	#N/A	LOC_Os10g25570_1	3.82962	2.08362	0	0	3.71299	2.82681
Os02g0693500	15197	AK103651	S-12817	Conserved hypothetical protein.					0.47848	0.0087878	#N/A	#N/A	LOC_Os02g46660_1	59.6311	43.2135	21.0745	16.6597	31.5991	28.736
Os02g0216300	17041	AK060730	S-14301	Conserved hypothetical protein.					0.478737	0.0095003	#N/A	#N/A	LOC_Os02g12480_1	11.4123	16.5724	1.51169	3.19419	5.44275	8.52984
Os03g0343500	43389	AK121502	S-34782	Similar to 60S ribosomal protein L22-2.					0.478775	0.0084185	0.468283	0.0049229	LOC_Os03g22340_1	66.0742	75.882	21.5273	30.6249	70.468	68.1512
Os02g0635000	11095	AK069855	S-9390	Similar to Nitrilase 1.					0.479087	0.0049099	#N/A	#N/A	LOC_Os02g42330_1	27.4542	21.9755	8.34069	9.45775	30.3717	24.7206
Os07g0657900	25013	AJ582621	S-20736	Similar to Thioredoxin reductase.					0.479158	0.0068705	#N/A	#N/A	LOC_Os07g46410_1	87.9515	75.4725	13.1091	23.8425	60.781	66.307
Os06g0483500	34270	AK119390	S-27961	Hypothetical protein.					0.479616	0.0041191	#N/A	#N/A	LOC_Os06g28840_1	13.025	9.46537	1.10857	1.9246	10.5884	9.5615
Os12g0137200	40367	CI442421	S-32565	Saccharopine dehydrogenase family protein.					0.479685	0.0038906	#N/A	#N/A	LOC_Os12g04260_1	41.4223	32.0902	6.33268	14.1532	36.8312	38.8205
Os04g0527800	42203	AK104019	S-33952	Mitochondrial substrate carrier family protein.					0.47985	0.0070102	#N/A	#N/A	LOC_Os04g44560_1	11.5295	10.3131	5.40538	8.65145	9.0658	10.3134
Os10g0460900	24985	AU068087	S-20714	Tetratricopeptide-like helical domain containing protein.					0.480188	0.0003297	#N/A	#N/A	LOC_Os10g32300_1	43.8014	35.2221	9.85705	13.7446	52.4148	38.7511
Os10g0510000	34491	AK101613	S-1344	actin [Oryza sativa (japonica cultivar-group)].					0.480459	0.0053636	0.359393	0.0087566	LOC_Os10g36650_1	10.7801	19.6148	9.19009	20.0932	8.01016	12.5043
Os03g0271200	40785	AK062000	S-32893	Similar to Chloroplastic outer envelope membrane protein (OEP75) precursor (Outer membrane protein).					0.480469	0.0044083	#N/A	#N/A	LOC_Os03g16440_1	13.4272	11.8201	3.33853	4.45283	12.9256	12.6581
Os04g0684500	19844	AK066014	S-16580	RNA-binding region RNP-1 (RNA recognition motif) domain containing protein.					0.480594	0.0042139	#N/A	#N/A	LOC_Os04g58780_1	13.491	15.5853	4.44744	2.18493	16.2113	12.7548
Os10g0445600	42817	AK120673	S-34392	Conserved hypothetical protein.					0.481048	0.0086689	#N/A	#N/A	LOC_Os10g30870_1	17.1678	14.4068	4.50734	5.05046	18.8525	15.8634
Os02g0125000	27778	AK062350	S-22919	Conserved hypothetical protein.					0.481714	0.0017491	#N/A	#N/A	LOC_Os02g03250_1	26.8252	19.5588	4.21855	7.94663	23.6714	18.6378
Os05g0103200	18612	AK104478	S-15568	Peptidyl-prolyl cis-trans isomerase, cyclophilin type domain containing protein.					0.481774	0.0044814	#N/A	#N/A	LOC_Os05g01270_1	304.286	225.113	61.5662	64.7313	369.215	264.837
Os02g0102700	28628	AK061193	S-23578	Similar to AGL157Cp.					0.482157	0.0078177	#N/A	#N/A	LOC_Os02g01250_1	16.4333	20.5453	6.57666	5.98075	24.4247	20.8867
Os06g0102600	10196	CI441673	S-8639	Hypothetical protein.					0.485641	0.0005595	#N/A	#N/A	LOC_Os06g01290_1	9.05261	6.89547	0.400648	0.728691	7.1444	5.04024
Os12g0534100	39523	AK071079	S-31936	Conserved hypothetical protein.					0.485696	0.0078744	#N/A	#N/A	LOC_Os12g34880_1	16.2585	14.887	5.04573	5.38653	18.3969	13.7992
Os01g0710700	12573	AK106129	S-10629	Lipase, class 3 family protein.					0.486934	0.0038057	#N/A	#N/A	LOC_Os01g51360_1	61.9257	57.0648	5.82001	10.7457	68.4236	66.0061
Os01g0216700	20513		S-17111	Conserved hypothetical protein.					0.487703	0.0046129	#N/A	#N/A	LOC_Os01g11780_1	0	0	0	0	0	0
Os12g0417100	32160	AK110761	S-26318	Non-protein coding transcript, unclassifiable transcript.					0.488351	0.0012066	#N/A	#N/A	LOC_Os12g22839_1	9.31773	6.41458	3.15598	2.67868	9.93734	10.808
Os11g0550800	17648	AK104926	S-14789	Conserved hypothetical protein.					0.488979	0.0020859	#N/A	#N/A	LOC_Os11g34940_1	55.2087	48.3661	8.02392	13.4168	56.385	40.7026
Os06g0108900	14544	AK101029	S-12283	POX domain containing protein.					0.489727	0.0002188	#N/A	#N/A	LOC_Os06g01934_1	29.2607	29.5003	0.679796	2.08642	12.2041	17.6384
Os09g0363100	11442	AK065958	S-9666	CRS1/YhbY domain containing protein.					0.490486	0.0067428	#N/A	#N/A	LOC_Os09g19850_1	10.4399	8.80682	3.23221	2.84297	8.63152	8.0546
Os02g0822600	29579	AK071751	S-1060	Similar to Chloroplast 50S ribosomal protein L9 (Fragment).					0.491824	0.0001799	#N/A	#N/A	LOC_Os02g57670_1	122.35	110.513	14.8944	30.4005	113.418	106.873
Os08g0438600	25307	AK105915	S-20962	Exostosin-like family protein.					0.492312	0.0065078	#N/A	#N/A	LOC_Os08g34020_1	0.684088	0.661685	0.252302	0.15296	1.62129	0.529001
Os04g0467700	6276	AK101835	S-5290	Similar to Indole-3-glycerol phosphate synthase, chloroplast precursor (EC 4.1.1.48) (IGPS).					0.494533	0.0049992	#N/A	#N/A	LOC_Os04g39270_1	52.5068	33.1792	14.5239	15.0799	38.802	31.1717
Os03g0284500	19721	AK105295	S-16479	HAD-superfamily subfamily IIA hydrolase, CECR5 protein.					0.495811	0.0006618	0.497804	0.0045854	LOC_Os03g17590_1	9.94291	9.6173	0.814909	3.79798	4.61474	6.72769
Os03g0338600	42433	AK066604	S-34119	tRNA pseudouridine synthase family protein.					0.496343	0.0027313	#N/A	#N/A	LOC_Os03g21980_1	6.67015	4.89927	0.738015	5.8725	7.46939	6.57643
Os03g0708500	37285	CI217039	S-30282	Peptidylprolyl isomerase, FKBP-type domain containing protein.					0.496883	0.0059677	#N/A	#N/A	LOC_Os03g50080_1	62.469	40.6657	3.50933	8.88026	43.68	43.0283
Os09g0535000	26909	AK069488	S-22229	Similar to Triosephosphate isomerase, chloroplast precursor (EC 5.3.1.1) (TIM) (Triose-phosphate isomerase).					0.496888	0.0066019	#N/A	#N/A	LOC_Os09g36450_1	346.9	253.069	43.6473	82.8607	256.826	227.237
Os07g0100300	3429	AK066040	S-1612	Conserved hypothetical protein.					0.497107	0.0051085	#N/A	#N/A	LOC_Os07g01030_1	61.2067	51.0675	8.99035	11.3085	50.2129	39.7261
Os04g0523600	38688	AK070948	S-31320	UDP-glucuronosyl/UDP-glucosyltransferase family protein.					0.497202	0.0070316	#N/A	#N/A	LOC_Os04g44240_1	0.261531	0.853761	2.70078	2.54377	0.46487	1.0112
Os04g0498600	37219	AK067166	S-2831	S-adenosylmethionine decarboxylase proenzyme (EC 4.1.1.50) (AdoMetDC) (SamDC) [Contains: S-adenosylmethionine decarboxylase alpha chain; S- adenosylmethionine decarboxylase beta chain].					0.497778	0.0079264	#N/A	#N/A	LOC_Os04g42090_3	0	0	1.50948	1.73081	0	0
Os01g0216000	10317	AK058429	S-8738	Lipolytic enzyme, G-D-S-L family protein.							0.0156432	0.0038876	LOC_Os01g11730_1	11.5548	20.6961	0	0.205775	6.32515	12.5726
Os01g0216000	43936	AK104443	S-8738	Lipolytic enzyme, G-D-S-L family protein.							0.0165204	0.0063831	LOC_Os01g11730_1	11.5548	20.6961	0	0.205775	6.32515	12.5726
Os06g0546500	19103	AK073833	S-15976	Similar to Class III peroxidase GvPx2b (Fragment).							0.0266765	0.0083882	LOC_Os06g35480_1	0.239801	0.260941	0.265326	0	0.895115	0.556309
Os11g0264500	17222		S-14445	Conserved hypothetical protein.							0.0414996	0.0076553	LOC_Os11g16310_1	11.6782	8.00423	1.76199	4.2729	11.8078	11.1711
Os04g0546500	18093	AF022148	S-15154	Oleosin.							0.045753	0.003914	LOC_Os04g46200_1	0.187094	0.407176	1.65607	0	0.199536	0
Os09g0356800	23284	AK120189	S-19349	Protein kinase-like domain containing protein.							0.0545497	0.0038203	LOC_Os09g19229_1	9.27764	18.6521	0.751111	1.13842	4.94729	8.39922
Os02g0557800	13196	AK069453	S-11155	CheY-like domain containing protein.							0.0546887	0.0016076	LOC_Os02g35180_1	27.5291	20.8753	2.54713	8.58973	27.8253	20.2497
Os09g0368200	25228	CI140853	S-20897	Similar to Polyamine oxidase precursor (EC 1.5.3.11).							0.0594334	0.0062685	LOC_Os09g20260_1	2.48643	3.75782	93.9958	37.1103	8.5446	5.12731
Os04g0546500	42506	AK105470	S-15154	Oleosin.							0.0674931	0.0045082	LOC_Os04g46200_1	0.187094	0.407176	1.65607	0	0.199536	0
Os02g0755600	21444	AK106639	S-17863	Similar to UDP-glucuronosyltransferase.							0.0728804	0.0014323	LOC_Os02g51910_1	0.78719	0.52713	0.46899	0.792061	2.26029	1.475
Os05g0579600	11779	CI437851	S-9951	Homeodomain-like containing protein.							0.0731228	0.0001	LOC_Os05g50340_1	42.284	34.3467	0	2.39694	1.2703	8.98042
Os01g0963000	5790	AK104277	S-4869	Similar to Peroxidase BP 1 precursor.							0.0760585	0.0014969	LOC_Os01g73200_1	5.75743	20.7017	14.1254	21.4091	25.2286	40.36
Os09g0294000	35403	AK066685	S-27463	Similar to Bifunctional aspartokinase/homoserine dehydrogenase 2, chloroplast precursor (AK-HD 2) (AK-HSDH 2) [Includes: Aspartokinase (EC 2.7.2.4); Homoserine dehydrogenase (EC 1.1.1.3)].							0.0810569	0.0017887	LOC_Os09g12290_1	53.1844	23.3729	3.0702	4.0329	23.2364	11.2653
Os09g0294000	33634	AK068391	S-27463	Similar to Bifunctional aspartokinase/homoserine dehydrogenase 2, chloroplast precursor (AK-HD 2) (AK-HSDH 2) [Includes: Aspartokinase (EC 2.7.2.4); Homoserine dehydrogenase (EC 1.1.1.3)].							0.0813681	0.0049408	LOC_Os09g12290_1	53.1844	23.3729	3.0702	4.0329	23.2364	11.2653
Os09g0294000	34952	D78573	S-28483	Similar to Bifunctional aspartokinase/homoserine dehydrogenase 2, chloroplast precursor (AK-HD 2) (AK-HSDH 2) [Includes: Aspartokinase (EC 2.7.2.4); Homoserine dehydrogenase (EC 1.1.1.3)].							0.0817298	0.0063249	LOC_Os09g12290_1	53.1844	23.3729	3.0702	4.0329	23.2364	11.2653
Os07g0526400	31045	CI426731	S-25449	Type III polyketide synthase family protein.							0.0857653	0.0077513	LOC_Os07g34260_1	18.2747	21.3988	59.2311	24.7835	33.3658	15.3221
Os06g0294600	27088	AK059089	S-22379	Cytochrome P450 family protein.							0.0869647	0.0069049	LOC_Os06g19070_1	6.92588	10.7394	1.7242	2.35195	14.1265	15.3643
Os11g0214400	28675	AK111039	S-23617	Plant disease resistance response protein family protein.							0.101599	0.0057617	LOC_Os11g10800_1	2.94939	2.80822	0.815833	0.741909	2.94892	1.28292
Os08g0139700	30592	CI435816	S-25096	Terpenoid synthase domain containing protein.							0.111031	0.0021579	LOC_Os08g04500_1	988.69	1141.21	11.9066	135.053	101.155	182.493
Os01g0823100	11461	U30477	S-6614	Alpha-expansin OsEXPA2.							0.116749	0.0002733	LOC_Os01g60770_1	21.718	39.1701	2.65522	4.46706	24.4419	27.1401
Os10g0320100	7139	AK064736	S-6031	Similar to Flavonoid 3'-monooxygenase (EC 1.14.13.21) (Flavonoid 3'-hydroxylase) (Cytochrome P450 75B2).							0.126607	0.0064793	LOC_Os10g17260_1	19.3512	46.8147	1.52936	5.04159	8.56848	20.5424
Os06g0725200	9275	AK065261	S-7865	Lipolytic enzyme, G-D-S-L family protein.							0.13308	0.0062728	LOC_Os06g50950_1	8.31105	8.02632	60.002	101.395	13.9604	23.2573
Os07g0693800	43163	AK061531	S-26663	Similar to Fatty acid desaturase (Fragment).							0.140042	0.003513	LOC_Os07g49310_1	60.4162	54.227	6.91889	10.3575	53.2502	45.1944
Os07g0526600	14643	AK109058	S-12365	Esterase/lipase/thioesterase domain containing protein.							0.140259	0.0043833	LOC_Os07g34280_1	2.70808	6.54848	65.3645	10.092	7.80872	3.49023
Os02g0709000	37104		S-30138	Zinc finger, C2H2-type domain containing protein.							0.142946	0.0003109	LOC_Os02g47920_1	0	0	0.177934	0.647244	0.17151	0.186537
Os02g0613900	44617	AK069606	S-35585	Similar to Adenine phosphoribosyltransferase 2 (EC 2.4.2.7) (APRT).							0.144596	0.009433	LOC_Os02g40010_4	0	0.615368	0	0.284506	0	0
Os08g0101700	9093	AK070102	S-7714	Similar to Cytochrome b561 (Fragment).							0.1481	0.0084819	LOC_Os08g01140_1	26.3342	23.6721	1.4076	2.56011	13.5678	12.2479
Os03g0182800	31600	AJ304840	S-25886	Similar to Ethylene responsive element binding factor3 (OsERF3).							0.151004	0.0010918	LOC_Os03g08460_1	6.36696	10.7636	3.27075	4.57597	8.73045	12.6605
Os08g0137900	38743	CI437057	S-10411	Similar to Chemocyanin precursor (Basic blue protein) (Plantacyanin).							0.1523	0.0079666	LOC_Os08g04350_1	0.522781	3.60283	2.31371	2.80542	3.53112	9.70232
Os11g0134400	32187	CI252562	S-26342	Similar to Calmodulin 6 (CaM 6).							0.161512	0.0020189	LOC_Os11g03980_1	0	0	0	0	0	0
Os07g0290200	15674	AK062503	S-13205	Plant lipid transfer/seed storage/trypsin-alpha amylase inhibitor domain containing protein.							0.173531	0.0096377	LOC_Os07g18990_1	6.37967	7.36282	7.70045	7.19723	26.8033	15.2486
Os07g0251200	7017	CI207670	S-5925	Harpin-induced 1 domain containing protein.							0.175324	0.0009919	LOC_Os07g14740_1	17.996	28.1921	0.858259	1.87318	13.8982	19.7946
Os01g0916100	42784	AK109173	S-34373	Conserved hypothetical protein.							0.175437	0.004726	LOC_Os01g68740_1	10.5542	14.3558	0.139019	0.758536	2.94801	5.6839
Os12g0181500	31643	AK106090	S-25917	Similar to Amino acid carrier (Fragment).							0.184471	0.0003563	LOC_Os12g08090_1	12.0464	11.5501	7.08379	7.54383	8.98427	7.13315
Os12g0181500	27293	AK061448	S-22545	Similar to Amino acid carrier (Fragment).							0.184557	0.0068378	LOC_Os12g08090_1	12.0464	11.5501	7.08379	7.54383	8.98427	7.13315
Os11g0540600	43251	AK065177	S-34686	Protein of unknown function DUF247, plant family protein.							0.188524	0.003954	LOC_Os11g33394_1	24.4206	12.7757	1.14316	2.92971	3.70634	4.24897
Os03g0233900	13296	U76030	S-11244	Non-symbiotic hemoglobin 1 (rHb1) (ORYsa GLB1a).							0.190321	0.0071113	LOC_Os03g13140_1	0.170962	0.930169	0.56748	1.03212	0.911653	2.18136
Os04g0430700	5780	AK105112	S-4860	Proteinase inhibitor, propeptide domain containing protein.							0.192393	0.006299	LOC_Os04g35140_1	2.15377	1.30808	0.609612	0.705568	2.72434	1.97536
Os12g0181500	23908	AK099164	S-19846	Similar to Amino acid carrier (Fragment).							0.192628	0.0044188	LOC_Os12g08090_1	12.0464	11.5501	7.08379	7.54383	8.98427	7.13315
Os04g0412500	3118	AK059525	S-2514	Conserved hypothetical protein.							0.198683	0.0050511	LOC_Os04g33660_2	2.66334	1.44907	0	3.6543	2.324	0.842541
Os07g0133100	36294	CI557965	S-29528	Legume lectin, beta domain containing protein.							0.19989	0.0071393	LOC_Os07g04130_1	0.0710288	0.309162	0	0	0.151504	0.0823892
Os02g0678200	30579	AU030644	S-25086	Conserved hypothetical protein.							0.20097	0.0076566	LOC_Os02g45520_1	18.3634	20.042	0	1.70982	1.34461	2.98843
Os04g0423400	13333	AK105960	S-11277	ABA/WDS induced protein family protein.							0.203173	0.0033768	LOC_Os04g34600_1	19.9343	21.384	114.817	227.32	44.48	47.7212
Os04g0423400	23266	AK104594	S-11277	ABA/WDS induced protein family protein.							0.204087	0.0069818	LOC_Os04g34600_1	19.9343	21.384	114.817	227.32	44.48	47.7212
Os04g0423400	5493	AK061578	S-4606	ABA/WDS induced protein family protein.							0.211282	0.0046702	LOC_Os04g34600_1	19.9343	21.384	114.817	227.32	44.48	47.7212
Os06g0328400	17535	AK110325	S-14695	Conserved hypothetical protein.							0.219888	0.0018788	LOC_Os06g22290_1	0.172352	0.312576	0.127132	0.346836	0.551438	0.599752
Os07g0553000	42257	CI122383	S-33995	(No Hit)							0.224409	0.0098876	LOC_Os07g36700_1	0	0	0	0.126667	0.0671299	0
Os08g0480000	29604	AK067748	S-24332	Multi antimicrobial extrusion protein MatE family protein.							0.225178	0.0076945	LOC_Os08g37432_1	7.54746	5.90298	0.608916	4.11351	4.10852	3.64775
Os04g0580700	15574	AF095646	S-13120	MADS box transcription factor MADS17.							0.226414	0.000838	LOC_Os04g49150_1	0.43356	1.10082	0.799516	0.872485	0.30826	1.00581
Os10g0457100	40002	CI250522	S-32294	Hypothetical protein.					0.413375	0.002951	#N/A	#N/A	#N/A	#N/A	#N/A	#N/A	#N/A	#N/A	#N/A
Os06g0133000	17128	AK070431	S-14370	Granule-bound starch synthase I, chloroplast precursor (EC 2.4.1.21).							0.229849	0.0054493	LOC_Os06g04200_3	0	0	0	0	0	0
Os03g0634400	29215	AK111510	S-24039	Protein kinase-like domain containing protein.							0.235244	0.000346	LOC_Os03g43440_1	12.6677	13.9918	7.79844	3.73758	9.24375	10.827
Os04g0339400	5312	AK103553	S-4441	Aldo/keto reductase family protein.							0.236738	0.0075289	LOC_Os04g27060_1	5.33997	4.32714	3.64559	3.20094	3.3928	6.58941
Os03g0782200	37338	AK069119	S-30316	Conserved hypothetical protein.							0.24156	0.0046614	LOC_Os03g56930_1	33.9399	39.4703	0	1.29089	49.5063	29.3571
Os01g0619900	28905	AK060239	S-23800	Non-protein coding transcript, unclassifiable transcript.							0.246708	0.0024115	LOC_Os01g43230_1	19.3803	17.213	0	0.843253	8.15589	8.01988
Os10g0158700	36814	AK106884	S-29913	Conserved hypothetical protein.							0.250149	0.0044338	LOC_Os10g07080_1	3.67193	4.10663	0	0.205258	1.19659	0.828182
Os07g0546200	42463	AK067303	S-34146	Conserved hypothetical protein.							0.252772	0.0050985	LOC_Os07g36210_1	6.62646	11.846	3.1422	4.28623	9.33867	14.2746
Os02g0658800	20440	AY046927	S-17053	Beta-expansin.							0.255568	0.0074021	LOC_Os02g44108_1	6.37361	14.2493	6.15451	11.5435	5.19077	7.52742
Os08g0322500	44263		S-35354	Leucine rich repeat, N-terminal domain containing protein.							0.25737	0.0006138	LOC_Os08g23290_1	0.864814	0.705791	0	0	0.922322	0.250783
Os04g0455700	7947	CI213028	S-6732	Conserved hypothetical protein.							0.258849	0.0058824	LOC_Os04g38320_1	2.81289	2.24464	0.414974	1.13212	0.399992	1.95767
Os10g0527400	36805	AK107435	S-29905	Similar to Tau class GST protein 3.							0.261286	0.0036965	LOC_Os10g38340_1	3.06501	3.79002	1.23319	2.10271	2.97166	6.62566
Os02g0273100	18054	AK099165	S-15124	Aminotransferase, class IV family protein.							0.262561	0.0082233	LOC_Os02g17330_1	15.371	7.467	8.90851	12.244	12.8803	11.2495
Os09g0539800	26403	AK058903	S-21835	Similar to Acyl carrier protein III, chloroplast precursor (ACP III).							0.264666	0.0032908	LOC_Os09g36860_1	26.5445	43.7782	9.40757	11.0591	24.5498	17.0788
Os07g0530400	4154	AK107269	S-3430	Conserved hypothetical protein.							0.264682	0.0082126	LOC_Os07g34620_1	6.45178	3.86131	0.356927	1.29834	2.52296	2.49456
Os03g0607400	24132	AK069904	S-20028	Similar to Metal transporter Nramp2 (AtNramp2).							0.270503	0.0083727	LOC_Os03g41064_1	0.918559	0.333179	0	0	0	0.710316
Os10g0555900	35747	AK105318	S-29103	Beta-expansin precursor.							0.270825	0.0036004	LOC_Os10g40720_1	84.1459	88.9215	1.34347	3.78739	102.562	103.379
Os12g0484600	42491	AK058449	S-34166	Nodulin-like domain containing protein.							0.271151	0.004609	LOC_Os12g29950_1	0	0	1.95441	0	0	3.6524
Os07g0689600	37444	AB023819	S-30393	Nicotianamine synthase 3 (EC 2.5.1.43) (S-adenosyl-L-methionine:S- adenosyl-L-methionine:S-adenosyl-methionine 3-amino-3- carboxypropyltransferase 3) (OsNAS3).							0.271361	0.0067423	LOC_Os07g48980_1	9.07683	4.01593	1.7658	0.40145	3.61686	2.77677
Os03g0388100	12148	AK099133	S-10264	Heavy metal transport/detoxification protein domain containing protein.							0.271558	0.0080547	LOC_Os03g27040_1	13.796	14.6894	1.14894	2.38819	8.22684	8.43143
Os04g0111200	30127	AK105831	S-24734	Similar to ATP sulfurylase (Fragment).							0.274316	0.0067486	LOC_Os04g02050_1	104.878	72.6604	71.3057	66.9404	60.238	56.2782
Os02g0138100	17374		S-14569	Conserved hypothetical protein.							0.276576	0.0042856	LOC_Os02g04550_1	1.60975	2.91944	0	0	1.14453	0
Os02g0285800	29831	AK060415	S-11140	Similar to GTP-binding protein typA (Tyrosine phosphorylated protein A).							0.276932	0.0015925	LOC_Os02g18450_1	138.095	118.994	5.14333	32.4558	61.9705	72.2003
Os11g0233400	19765	AK061190	S-16518	Conserved hypothetical protein.					0.430157	0.0070761	#N/A	#N/A	#N/A	#N/A	#N/A	#N/A	#N/A	#N/A	#N/A
Os07g0134000	28205	AK103862	S-23255	Similar to Amino acid permease-like protein (Fragment).							0.279821	0.0013166	LOC_Os07g04180_1	64.3915	63.6333	24.4755	31.2931	58.9408	47.8458
Os01g0232000	35659	CI471600	S-29034	Major intrinsic protein family protein.							0.280023	0.0026496	LOC_Os01g13120_1	9.48524	3.92505	0.147815	0	4.27436	2.78932
Os10g0555900	25888	AK100959	S-15180	Beta-expansin precursor.							0.283177	0.0060624	LOC_Os10g40720_1	84.1459	88.9215	1.34347	3.78739	102.562	103.379
Os08g0101100	33326	AK069900	S-27224	High mobility group box domain containing protein.							0.284415	0.0072208	LOC_Os08g01100_1	5.09571	8.49069	0.352382	0.160226	2.71728	2.21652
Os04g0461600	26754	AK072586	S-22108	Similar to Fw2.2.							0.285982	0.0066699	LOC_Os04g38790_1	4.06801	6.49241	1.65038	1.63727	7.80935	5.81967
Os11g0233400	35837	AK105893	S-16518	Conserved hypothetical protein.					0.443498	0.0015269	#N/A	#N/A	#N/A	#N/A	#N/A	#N/A	#N/A	#N/A	#N/A
Os02g0240300	17594	AK104645	S-14743	Similar to Class III peroxidase GvPx2b (Fragment).							0.296972	0.0003685	LOC_Os02g14440_1	91.5478	89.6839	3.7362	5.15941	23.0751	34.5263
Os03g0128800	37604	AK066570	S-30518	Conserved hypothetical protein.							0.299152	0.0047842	LOC_Os03g03670_1	61.5646	40.0965	1.75626	5.13361	22.2489	20.3844
Os01g0279400	24643	AK065048	S-3849	Major facilitator superfamily antiporter.							0.299749	0.002097	LOC_Os01g17214_1	13.7076	13.3355	0.803534	2.19217	4.93759	5.05431
Os03g0128800	16184	AK104313	S-13615	Conserved hypothetical protein.							0.29996	0.0023163	LOC_Os03g03670_1	61.5646	40.0965	1.75626	5.13361	22.2489	20.3844
Os05g0375600	5491	CI137380	S-4604	Protein chain release factor, RF-1/RF-2 family protein.							0.301662	0.0080211	LOC_Os05g31160_1	27.4355	19.9803	0.590581	4.29655	15.7116	13.0019
Os02g0240300	41424	AK067000	S-33365	Similar to Class III peroxidase GvPx2b (Fragment).							0.304943	0.0020183	LOC_Os02g14440_1	91.5478	89.6839	3.7362	5.15941	23.0751	34.5263
Os03g0128800	38248	AK109497	S-30999	Conserved hypothetical protein.							0.30561	0.0049048	LOC_Os03g03670_1	61.5646	40.0965	1.75626	5.13361	22.2489	20.3844
Os01g0138300	32303	AK099912	S-26436	Protein kinase-like domain containing protein.							0.306198	0.0026207	LOC_Os01g04570_1	1.80329	1.33434	0.0798097	0.0725781	0.230785	0.251005
Os05g0508900	21469	AK066345	S-17881	Conserved hypothetical protein.							0.310423	0.0010602	LOC_Os05g43310_1	38.0253	37.5105	2.16263	4.29091	30.1312	33.5956
Os12g0189300	11643	AK058936	S-9834	Isocitrate lyase and phosphorylmutase family protein.							0.310484	0.0026987	LOC_Os12g08760_1	494.82	411.089	507.48	240.757	320.422	348.927
Os12g0529900	9608	AK059455	S-8149	Conserved hypothetical protein.							0.313415	0.0066874	LOC_Os12g34500_1	13.8616	10.5795	0.319522	1.06542	13.0381	8.37428
Os10g0510000	16945	AK101613	S-1344	actin [Oryza sativa (japonica cultivar-group)].							0.315267	0.0027528	LOC_Os10g36650_1	10.7801	19.6148	9.19009	20.0932	8.01016	12.5043
Os01g0529800	15529	AK101002	S-13083	Similar to Very-long-chain fatty acid condensing enzyme CUT1.							0.319638	0.0081576	LOC_Os01g34560_1	6.42661	18.0733	5.44845	9.23769	7.83311	9.48753
Os10g0368100	7006	AY533125	S-5916	Similar to Glutathione S-transferase GSTU35 (Fragment).							0.322256	0.0097768	LOC_Os10g22310_1	0.743076	0	0	0	0	0
Os01g0734600	27476	AK065450	S-22690	UDP-glucuronosyl/UDP-glucosyltransferase family protein.							0.322416	0.0095293	LOC_Os01g53330_1	20.3674	16.8631	0.29394	0.534611	10.0109	6.47118
Os07g0491800	17551	AK106952	S-14708	Cytochrome P450 family protein.							0.322563	0.0090023	LOC_Os07g30950_1	2.02571	0.958387	0.584695	0.531715	0.563586	0.204322
Os01g0957200	18122	AK073433	S-15179	Conserved hypothetical protein.							0.327178	0.0088375	LOC_Os01g72710_1	0.874583	0.951685	0.0967677	1.75999	0.746192	1.3188
Os02g0621800	21361	AK100308	S-17793	Long-chain fatty alcohol dehydrogenase family protein.							0.327444	0.0075227	LOC_Os02g40840_1	2.2472	1.77285	0.74592	0.678332	1.61773	1.10781
Os08g0202300	44018	AK120351	S-35206	Leucine-rich repeat, plant specific containing protein.							0.329411	0.0066523	LOC_Os08g10244_1	9.35837	24.6896	0.59	4.56059	5.99978	13.2365
Os09g0439200	44777	AK108738	S-35678	ZIM domain containing protein.							0.329881	0.000578	LOC_Os09g26780_1	11.1636	5.81543	53.4811	34.7735	23.052	19.6992
Os07g0158300	27366	AK099188	S-5885	Similar to RNA binding protein.							0.331196	0.0089194	LOC_Os07g06450_1	64.4595	46.2613	2.0341	6.35866	61.6385	52.6449
Os09g0471100	8652	AK069281	S-7335	Similar to Peroxidase 17 precursor (EC 1.11.1.7) (Atperox P17) (ATP25a).							0.332869	0.0064147	LOC_Os09g29490_1	6.89558	11.138	0.476848	1.19251	6.09013	3.24938
Os01g0115900	12267		S-10360	Protein kinase-like domain containing protein.							0.337079	0.0085609	LOC_Os01g02600_1	4.86943	5.49496	0.199546	0.816594	1.44257	1.67356
Os06g0291800	39254	CI554327	S-31738	Conserved hypothetical protein.							0.344454	0.0096138	LOC_Os06g18850_1	1.25101	0.95795	0	0	1.03771	0.698676
Os08g0450100	33711	AK058651	S-27519	Similar to Pectinesterase (EC 3.1.1.11) (Fragment).							0.347132	0.0009736	LOC_Os08g34900_1	0.119372	0.194844	0	0.0600554	0.445586	0.207697
Os07g0134000	32923	AK120257	S-26918	Similar to Amino acid permease-like protein (Fragment).							0.348861	5.28e-05	LOC_Os07g04180_1	64.3915	63.6333	24.4755	31.2931	58.9408	47.8458
Os06g0528700	33766	AK105641	S-27562	Flavin-containing monooxygenase FMO family protein.							0.349383	0.0027897	LOC_Os06g33720_1	2.79322	2.93466	0.426282	1.64754	0.924507	1.67585
Os03g0102700	4198	AF261275	S-3469	Beta-expansin precursor.							0.350585	0.0018172	LOC_Os03g01270_1	7.10879	13.5995	2.79098	3.11492	25.0679	19.2845
Os10g0510000	41799	AK101613	S-1344	actin [Oryza sativa (japonica cultivar-group)].							0.352651	0.007409	LOC_Os10g36650_1	10.7801	19.6148	9.19009	20.0932	8.01016	12.5043
Os02g0120600	33623	AK120237	S-5827	Similar to Ubiquitin-conjugating enzyme E2-17 kDa 9 (EC 6.3.2.19) (Ubiquitin- protein ligase 9) (Ubiquitin carrier protein 9) (UBCAT4B).							0.35502	0.0041768	LOC_Os02g02830_1	50.7329	74.3317	160.001	138.269	74.5562	78.0767
Os02g0280500	16888	AK058486	S-14177	Similar to Glyoxalase I.							0.356618	0.0010082	LOC_Os02g17920_1	100.276	77.9258	2.91153	7.47034	59.4359	53.7424
Os03g0263400	13002	AK058971	S-10996	Similar to Mitochondrial phosphate transporter (Fragment).							0.357955	0.0083506	LOC_Os03g15690_1	7.37004	7.05354	1.27722	1.42952	5.68203	4.94389
Os06g0673700	18852	AK066949	S-15772	Conserved hypothetical protein.							0.358048	0.0013863	LOC_Os06g46149_2	4.06761	3.38475	0	0	0	1.66524
Os05g0107900	18481	AY335486	S-15462	Drought induced 19 family protein.							0.358484	0.0001235	LOC_Os05g01730_1	0	0	0	0	0	0
Os03g0400700	6943	CI212879	S-5857	Late embryogenesis abundant protein 3 family protein.							0.3616	0.0079601	LOC_Os03g28260_1	0.371199	1.61569	3.69639	0.746991	0.395882	0.861136
Os10g0510000	29029	AK070531	S-991	actin [Oryza sativa (japonica cultivar-group)].							0.362046	0.0028371	LOC_Os10g36650_1	10.7801	19.6148	9.19009	20.0932	8.01016	12.5043
Os10g0510000	33239	AK101613	S-1344	actin [Oryza sativa (japonica cultivar-group)].							0.362335	0.0009273	LOC_Os10g36650_1	10.7801	19.6148	9.19009	20.0932	8.01016	12.5043
Os03g0102700	6404	AK061423	S-5402	Beta-expansin precursor.							0.363347	0.0016669	LOC_Os03g01270_1	7.10879	13.5995	2.79098	3.11492	25.0679	19.2845
Os01g0937100	36963	AK105806	S-30032	Similar to Xylanase inhibitor precursor (Xylanase inhibitor TAXI-I).							0.365784	0.0095932	LOC_Os01g71090_1	1.18013	0.592691	5.32341	4.38435	4.55033	1.05298
Os10g0510000	17860	AK070531	S-991	actin [Oryza sativa (japonica cultivar-group)].							0.36736	0.0090946	LOC_Os10g36650_1	10.7801	19.6148	9.19009	20.0932	8.01016	12.5043
Os04g0459500	35204	AK067817	S-9296	Similar to GADPH (383 AA) (Fragment).							0.367399	0.0015868	LOC_Os04g38600_1	3.35996	0.812483	0	0	0.995387	4.3304
Os10g0510000	23840	AK070531	S-991	actin [Oryza sativa (japonica cultivar-group)].							0.369709	0.0080546	LOC_Os10g36650_1	10.7801	19.6148	9.19009	20.0932	8.01016	12.5043
Os06g0493100	1266	AK063797	S-958	Conserved hypothetical protein.							0.369966	0.0041582	LOC_Os06g29730_1	203.829	208.789	13.8887	18.3438	55.4614	49.9206
Os06g0721800	11699	CI211882	S-9881	Cupredoxin domain containing protein.							0.371604	0.0068484	LOC_Os06g50650_1	1.73655	2.36206	0.48035	0.87365	0	1.51072
Os03g0767000	8091	AK068620	S-6859	Similar to Allene oxide synthase (EC 4.2.1.92).							0.372175	0.0095731	LOC_Os03g55800_1	5.04265	6.63775	1.70982	6.3014	1.99506	4.05669
Os01g0865400	36127	AK068362	S-29400	UDP-glucuronosyl/UDP-glucosyltransferase family protein.							0.372493	0.0063912	LOC_Os01g64540_1	2.83284	1.98166	0.783595	1.32339	2.80542	2.93386
Os03g0767000	22137	AB116527	S-6859	Similar to Allene oxide synthase (EC 4.2.1.92).							0.373034	0.0029384	LOC_Os03g55800_1	5.04265	6.63775	1.70982	6.3014	1.99506	4.05669
Os02g0120600	35097	AK120237	S-5827	Similar to Ubiquitin-conjugating enzyme E2-17 kDa 9 (EC 6.3.2.19) (Ubiquitin- protein ligase 9) (Ubiquitin carrier protein 9) (UBCAT4B).							0.373398	0.0079715	LOC_Os02g02830_1	50.7329	74.3317	160.001	138.269	74.5562	78.0767
Os04g0514400	37430	AK069628	S-30381	Putative DNA binding domain containing protein.							0.37515	0.0050885	LOC_Os04g43420_1	32.0191	29.7977	4.36905	10.1057	23.1623	19.4165
Os05g0584600	30869	AK072537	S-25314	AAA ATPase domain containing protein.							0.377176	0.0074467	LOC_Os05g50750_1	1.4618	2.35655	1.97683	6.59158	4.15736	1.1304
Os01g0974200	44295	AB002820	S-35371	RicMT (Metallothionein-like protein).							0.379484	0.0034828	LOC_Os01g74300_1	909.344	915.174	80.1196	131.776	302.247	230.925
Os08g0155900	3276	CI254543	S-2660	Conserved hypothetical protein.							0.37988	0.0082606	LOC_Os08g05960_1	2.49363	5.15559	24.8316	7.7781	6.38269	4.04945
Os01g0959100	37700	AK063053	S-30596	Similar to Abscisic stress ripening protein 1.							0.381727	0.0089534	LOC_Os01g72900_1	4.5558	7.43614	81.5968	65.3218	60.4306	64.7345
Os03g0775000	25	AU057613	S-13	Protein of unknown function Mtu_121 family protein.							0.384358	0.0002029	LOC_Os03g56370_1	38.5845	26.1211	0.162945	1.18544	13.1932	10.0786
Os02g0731600	36140	AK058271	S-29408	Conserved hypothetical protein.							0.387656	0.0060617	LOC_Os02g49870_1	4.34605	2.2483	0.551813	0.430125	8.73821	5.1238
Os02g0192700	24202	AK065909	S-20084	Similar to Thioredoxin peroxidase.							0.389723	0.0036523	LOC_Os02g09940_1	67.976	36.7316	0.171325	1.09061	44.0922	26.4024
Os08g0203600	31510	AK064968	S-25821	Leucine-rich repeat, plant specific containing protein.							0.391238	0.003716	LOC_Os08g10320_1	15.0988	14.7968	3.57266	11.5315	10.9131	14.7706
Os03g0688300	874	AK105102	S-637	Similar to Calcium-dependent protein kinase.							0.394552	0.003365	LOC_Os03g48270_1	7.29548	7.37159	5.3539	3.67031	5.87516	6.73531
Os07g0650600	20931	AK098888	S-9069	BLE2 protein.							0.398677	0.008594	LOC_Os07g45570_1	53.5405	88.0682	3.02026	7.03514	47.1414	48.0499
Os10g0416100	38323	AK071453	S-13807	Class III chitinase RCB4 (EC 3.2.1.14).							0.398934	0.0095808	LOC_Os10g28050_1	13.6864	26.5762	20.1039	11.7529	41.0212	41.0571
Os04g0373400	28441	CI426917	S-23434	Multi antimicrobial extrusion protein MatE family protein.							0.399761	0.006156	LOC_Os04g30490_1	2.61872	4.88499	5.29822	6.24853	4.46857	11.6295
Os01g0958100	2598	AK058574	S-2063	Similar to Chloroplast SRP receptor cpFtsY precursor.							0.403375	0.0078294	LOC_Os01g72800_1	76.0341	76.2918	6.15241	15.4469	65.2332	74.5942
Os05g0348100	28485	AK061434	S-23470	Conserved hypothetical protein.							0.404241	0.0009706	LOC_Os05g28090_1	117.491	83.9547	6.82144	16.4832	95.4338	74.373
Os07g0412100	38310	AK067654	S-31043	Similar to Granule-bound starch synthase Ib, chloroplast precursor (EC 2.4.1.21) (Fragment).							0.405588	0.005034	LOC_Os07g22930_3	30.0327	20.8139	6.71043	19.1286	10.0132	8.59067
Os01g0757400	42464	AB110177	S-5233	Similar to Katanin p60 ATPase-containing subunit A1 (EC 3.6.4.3) (Katanin p60 subunit A1) (p60 katanin). Splice isoform 2.							0.405878	0.0092586	LOC_Os01g55260_1	0.911036	1.75393	0.930471	0.84616	0.373699	0.48773
Os10g0416100	16419	AK061215	S-13807	Class III chitinase RCB4 (EC 3.2.1.14).							0.407854	0.0049533	LOC_Os10g28050_1	13.6864	26.5762	20.1039	11.7529	41.0212	41.0571
Os08g0162600	42792	AK060661	S-15929	Rubredoxin-type Fe(Cys)4 protein family protein.							0.409978	0.0089143	LOC_Os08g06530_1	420.559	321.793	13.1712	45.2318	193.943	198.218
Os03g0310600	36859	AK109731	S-29948	Protein of unknown function DUF247, plant family protein.							0.410187	0.0090546	LOC_Os03g19700_1	0.199246	0.867246	0.551137	0.300719	0.637487	0.808898
Os02g0623300	28380	AK105122	S-23392	Conserved hypothetical protein.							0.412116	0.0074332	LOC_Os02g41450_1	0.428419	1.63166	7.34733	10.5612	3.42681	4.9694
Os02g0534400	23709	AK121403	S-19696	Cell wall invertase (EC 3.2.1.26).							0.413917	0.0080324	LOC_Os02g33110_1	19.1364	16.5457	88.6325	162.024	26.8163	47.0612
Os03g0823000	29269	CI197858	S-24078	Similar to Serine/threonine protein kinase (Fragment).							0.414121	0.0094823	LOC_Os03g60810_1	3.97275	3.45839	0.219781	0.399734	1.377	0.691223
Os01g0945300	40700	AK065371	S-32825	Amino acid/polyamine transporter I family protein.							0.415957	0.0016596	LOC_Os01g71720_1	9.48551	7.69603	0	0.334884	1.06487	1.44771
Os01g0274100	43639		S-34947	FAD dependent oxidoreductase family protein.							0.416156	0.0027195	LOC_Os01g16750_1	0.526165	0.143138	0	0.132355	0	0
Os03g0851000	41623	AK104157	S-11000	Similar to Transcription factor homolog BTF3-like protein.							0.41915	0.0088962	LOC_Os03g63400_1	20.2587	27.6493	4.93893	10.0193	23.4369	21.7066
Os04g0657500	37022	AK066638	S-30072	Lipase, class 3 family protein.							0.41916	0.0081226	LOC_Os04g56240_1	58.1408	38.4681	0.356396	1.70154	25.7647	17.5605
Os04g0591000	24200	AK072902	S-20083	RNA-binding region RNP-1 (RNA recognition motif) domain containing protein.							0.421951	0.0093616	LOC_Os04g50110_1	53.5312	42.8275	5.96181	8.72171	50.7197	37.3645
Os01g0339400	14961	AU076191	S-12625	Conserved hypothetical protein.							0.423935	0.0068942	LOC_Os01g23705_1	0	0.310383	0	0	0.304204	0
Os06g0266800	3361	AK062516	S-2737	Similar to GAST1 protein precursor.							0.424775	0.0019117	LOC_Os06g15620_1	8.73777	16.9787	1.03584	1.09898	8.15396	9.41134
Os08g0104600	16373	AK061654	S-2081	Ferredoxin I, chloroplast precursor (Anti-disease protein 1).							0.426742	0.0092863	LOC_Os08g01380_1	2162.24	2323.44	103.494	237.857	1718.91	1665.93
Os07g0616200	37993	AK067275	S-30808	Similar to Beta-ketoacyl-ACP synthase.							0.428955	0.0041862	LOC_Os07g42420_1	5.65686	6.66249	0.147271	0.267853	3.19396	2.70185
Os10g0396300	8139	AK120220	S-6900	Similar to MOB1.							0.42933	0.0008868	LOC_Os10g25674_1	14.3417	22.0585	10.2228	22.6169	29.2671	36.79
Os08g0117300	29993	AK059505	S-854	Similar to 40S ribosomal protein S13.							0.430899	0.0092276	LOC_Os08g02410_1	64.8974	69.1319	31.1786	36.0863	80.1412	71.117
Os02g0787600	1986	AK071978	S-1544	Ionotropic glutamate receptor family protein.							0.430972	0.0086383	LOC_Os02g54640_1	4.06586	3.18334	1.15209	4.1908	3.17285	6.95921
Os05g0105000	9895	AK121285	S-8394	Similar to Methionine S-methyltransferase (EC 2.1.1.12) (AdoMet:Met S- methyltransferase) (Hv-MMT1).							0.43501	0.0050969	LOC_Os05g01470_1	38.0695	46.9618	13.6362	18.6671	21.4699	25.1825
Os01g0296200	26047		S-21547	Virulence factor, pectin lyase fold family protein.							0.436546	0.0046849	LOC_Os01g19170_1	2.9277	3.1858	6.15474	12.2742	5.20398	4.41474
Os06g0228200	21661	AK072966	S-18032	Similar to NOD26-like membrane integral protein ZmNIP2-2.							0.436724	0.0015916	LOC_Os06g12310_1	66.0238	45.8337	3.49529	7.20479	12.578	12.825
Os03g0431100	1462	AK058643	S-1108	XYPPX repeat containing protein.							0.439232	0.0012484	LOC_Os03g31679_1	133.239	172.555	17.7471	22.7414	88.4478	110.363
Os08g0162600	36948	AK070227	S-30020	Rubredoxin-type Fe(Cys)4 protein family protein.							0.44072	0.0041905	LOC_Os08g06530_1	420.559	321.793	13.1712	45.2318	193.943	198.218
Os03g0175800	35385	AK109502	S-28821	Conserved hypothetical protein.							0.441576	0.0013147	LOC_Os03g07920_1	2.44889	2.66478	7.06841	8.14205	4.6557	3.70508
Os03g0780500	7377	AK065289	S-6241	Similar to Inosine-5'-monophosphate dehydrogenase (EC 1.1.1.205) (IMP dehydrogenase) (IMPDH) (IMPD).							0.441693	0.0026522	LOC_Os03g56800_1	10.2152	7.72161	6.81602	5.09996	14.6368	8.77368
Os07g0575600	38729	AK101924	S-31353	Similar to Lectin-like receptor kinase 7;2.							0.442908	0.0090808	LOC_Os07g38800_1	0.92273	2.07509	0.816759	1.42361	1.90257	1.64114
Os11g0240700	42482	AK100421	S-34160	Conserved hypothetical protein.					0.352323	0.0028991	#N/A	#N/A	#N/A	#N/A	#N/A	#N/A	#N/A	#N/A	#N/A
Os08g0117300	1139	AK104147	S-854	Similar to 40S ribosomal protein S13.							0.448436	0.0092365	LOC_Os08g02410_1	64.8974	69.1319	31.1786	36.0863	80.1412	71.117
Os08g0104600	30708	D30763	S-25185	Ferredoxin I, chloroplast precursor (Anti-disease protein 1).							0.449875	0.002636	LOC_Os08g01380_1	2162.24	2323.44	103.494	237.857	1718.91	1665.93
Os07g0119000	21161	AK069889	S-17625	Similar to MAP3K gamma protein kinase (Fragment).							0.450525	0.0083091	LOC_Os07g02780_1	2.39656	1.541	0.060265	1.04128	1.16179	1.45311
Os03g0232800	41717	AK121004	S-33584	Lecithin:cholesterol acyltransferase family protein.							0.451229	0.0023011	LOC_Os03g13030_1	4.19574	5.02219	0.232118	1.37205	2.46111	1.94672
Os11g0311900	33230	CI050822	S-7975	(No Hit)					0.394868	0.0019448	#N/A	#N/A	#N/A	#N/A	#N/A	#N/A	#N/A	#N/A	#N/A
Os06g0695800	9767	AK109450	S-8287	ABC transporter related domain containing protein.							0.454386	0.0001987	LOC_Os06g48060_1	1.15906	1.71988	5.47951	4.34688	3.70841	2.56667
Os03g0823000	24208	CI197858	S-20089	Similar to Serine/threonine protein kinase (Fragment).							0.456334	0.0091648	LOC_Os03g60810_1	3.97275	3.45839	0.219781	0.399734	1.377	0.691223
Os11g0487600	30840		S-25290	Cytochrome P450 family protein.					0.118099	0.0053176	#N/A	#N/A	#N/A	#N/A	#N/A	#N/A	#N/A	#N/A	#N/A
Os02g0823100	28533	AK102174	S-23510	Similar to Plasma membrane intrinsic protein (Plasma membrane integral protein ZmPIP1-5).							0.457237	0.0040429	LOC_Os02g57720_1	15.1144	15.6474	42.7372	35.5908	29.1046	24.3497
Os02g0663100	28386	AK101035	S-23396	GRAS transcription factor domain containing protein.							0.458923	0.0029114	LOC_Os02g44370_1	15.7358	12.9163	4.09665	3.78023	9.34924	7.64208
Os08g0159500	39799	AJ620676	S-3176	Similar to Zinc-finger protein Lsd1.							0.462412	0.0074834	LOC_Os08g06280_1	0	1.93959	1.4087	1.15295	0.814705	0.886087
Os08g0159500	34752	AY525368	S-3176	Similar to Zinc-finger protein Lsd1.							0.463301	0.00783	LOC_Os08g06280_1	0	1.93959	1.4087	1.15295	0.814705	0.886087
Os01g0621900	41778	AK099577	S-33633	Conserved hypothetical protein.							0.464074	0.0076759	LOC_Os01g43370_2	3.74899	1.73979	11.8341	7.59985	10.5837	5.43576
Os12g0265900	10773	CI442881	S-9123	Protein kinase-like domain containing protein.							0.277237	0.0050462	#N/A	#N/A	#N/A	#N/A	#N/A	#N/A	#N/A
Os06g0597000	19364	AK061037	S-16186	Similar to Auxin responsive protein IAA-Re.							0.468438	0.0012365	LOC_Os06g39590_1	5.11769	4.56931	0.725953	2.37662	2.93892	2.58758
Os08g0428400	19187	AK060047	S-16043	ZIM domain containing protein.							0.470078	0.0032738	LOC_Os08g33160_1	1.08649	0	3.69228	0	0	2.79057
Os02g0117600	7598	AK104162	S-6428	Peptidylprolyl isomerase, FKBP-type domain containing protein.							0.470258	0.0077812	LOC_Os02g02550_1	18.7148	15.1462	3.49429	5.53149	13.5973	10.04
Os11g0171300	26410	AK073758	S-21840	Fructose-bisphosphate aldolase, chloroplast precursor (EC 4.1.2.13) (ALDP).							0.47059	0.0019309	LOC_Os11g07020_1	3463.14	2803.81	280.126	656.412	1983.85	1992.69
Os04g0605300	28746	AK066546	S-23672	Leucine-rich repeat, typical subtype containing protein.							0.471267	0.0085609	LOC_Os04g51580_2	11.3166	12.7661	8.15598	13.6848	12.8442	19.2683
Os12g0561900	32315	AK060965	S-26446	Conserved hypothetical protein.							0.471692	0.0084365	LOC_Os12g37510_1	10.6975	17.7976	0.880381	1.33435	3.58296	2.56374
Os08g0485900	27032	AK110716	S-22333	Haloacid dehalogenase-like hydrolase domain containing protein.							0.472227	0.0076153	LOC_Os08g37940_1	56.4516	29.1101	0.120813	1.97759	33.3052	25.3309
Os04g0516600	31625	AK059652	S-25904	Aromatic amino acid beta-eliminating lyase/threonine aldolase domain containing protein.							0.473582	0.0004607	LOC_Os04g43650_2	25.1696	8.04173	106.418	54.5303	9.93774	28.9468
Os12g0455100	6231	AK062420	S-5251	Hypothetical protein.					0.388824	0.0001494	#N/A	#N/A	#N/A	#N/A	#N/A	#N/A	#N/A	#N/A	#N/A
Os04g0516600	24263	AK099280	S-20133	Aromatic amino acid beta-eliminating lyase/threonine aldolase domain containing protein.							0.475735	0.0025915	LOC_Os04g43650_2	25.1696	8.04173	106.418	54.5303	9.93774	28.9468
Os03g0323200	31534	AK069545	S-25838	Similar to Protoporphyrin IX Mg-chelatase subunit precursor.							0.475736	0.0076492	LOC_Os03g20700_2	133.725	111.896	12.3875	25.3711	141.532	87.5536
Os04g0635700	1832	AK062025	S-1417	Ribbon-helix-helix domain containing protein.							0.476256	0.002599	LOC_Os04g54320_1	39.2321	38.918	2.22088	4.9573	49.8199	57.1481
Os09g0494600	44843	AK107667	S-35716	Protein of unknown function DUF599 family protein.							0.479284	0.0084022	LOC_Os09g32100_1	6.56909	3.8294	0.259583	0.944248	2.1268	2.17707
Os07g0606600	27134	AK111621	S-22419	Similar to Nuclear factor Y transcription factor subunit B homolog.							0.483514	0.0007951	LOC_Os07g41580_1	8.19481	8.02552	4.17086	5.11222	11.1869	9.12526
Os07g0168000	20476	AK065622	S-17081	Similar to Polyribonucleotide phophorylase (Fragment).							0.48459	0.0067726	LOC_Os07g07310_1	27.7048	23.5746	1.21511	2.96342	27.2579	25.3613
Os05g0207400	18986	AK104023	S-15883	RINGv domain containing protein.							0.486073	0.0030559	LOC_Os05g11720_1	2.40456	3.22035	1.43258	1.30277	0.789062	0.858197
Os01g0268300	36862	AK058666	S-29951	Similar to DNA gyrase B subunit.							0.487056	0.0084421	LOC_Os01g16290_1	14.8699	19.2029	0.768218	4.71561	14.3777	14.2952
Os02g0589000	13047	AK066288	S-11034	Lecithin:cholesterol acyltransferase family protein.							0.489177	0.0061415	LOC_Os02g37654_1	29.1367	41.6344	0.803085	1.14764	13.2701	16.3572
Os02g0744000	11691	AK064898	S-9874	Conserved hypothetical protein.							0.490962	0.0022664	LOC_Os02g51020_1	180.565	141.468	2.21038	13.2976	131.44	134.044
Os02g0164800	286	AK062817	S-201	Conserved hypothetical protein.							0.49168	0.0065353	LOC_Os02g06890_1	17.9781	21.9447	34.2485	37.9091	26.5097	31.0083
Os03g0414400	20948	AK059068	S-15503	Conserved hypothetical protein.							0.492633	0.0030073	LOC_Os03g30092_1	42.772	35.3276	8.55267	7.7777	31.3268	33.1749
Os01g0899500	33721	AK099921	S-27527	Conserved hypothetical protein.							0.492781	0.0022739	LOC_Os01g67370_1	53.6035	48.6746	17.261	16.8129	34.1431	36.9631
Os04g0497700	34806	AK059443	S-28380	Similar to CONSTANS-like protein.							0.492873	0.0042303	LOC_Os04g42020_1	85.2678	87.2679	27.1558	27.2458	65.1312	69.2339
Os04g0686000	21937	AK108418	S-18255	U box domain containing protein.							0.493697	0.0020161	LOC_Os04g58920_1	0	0.416523	0.635283	1.05915	0.612348	1.11
Os01g0945200	18965		S-15865	Amino acid/polyamine transporter I family protein.							0.494449	0.0078665	LOC_Os01g71710_1	0.629767	1.02793	0.348401	0	1.79105	2.43497
Os02g0117600	31941	AK111582	S-6428	Peptidylprolyl isomerase, FKBP-type domain containing protein.							0.494613	0.0021503	LOC_Os02g02550_1	18.7148	15.1462	3.49429	5.53149	13.5973	10.04
Os08g0559200	39936	AK059582	S-5303	Similar to Ribosomal protein S25 (40S ribosomal 25S subunit).							0.495063	0.0093989	LOC_Os08g44480_1	82.1982	88.2127	38.5839	42.8344	133.791	97.4463
Os06g0600700	9886	AK102773	S-8387	Agenet domain containing protein.							0.495986	0.0019551	LOC_Os06g39900_1	11.2061	7.88405	2.03086	2.23565	5.56352	6.05098
Os10g0573100	41618	AK069018	S-33507	Similar to AMME syndrome candidate gene 1 protein.							0.497546	0.0005571	LOC_Os10g42250_1	11.8063	13.3114	5.98063	8.15808	6.67493	10.5597
Os10g0525000	39398	AK099925	S-31841	Cytochrome P450 family protein.							0.498054	0.0079116	LOC_Os10g38110_1	29.7142	37.4874	20.8892	19.9103	29.6144	26.3392
Os07g0513000	23060	AK072104	S-19175	Similar to ATP synthase gamma chain, chloroplast (EC 3.6.1.34) (Fragment).							0.498092	0.0019916	LOC_Os07g32880_1	440.884	329.487	16.3943	38.9454	255.956	180.638
Os03g0570800	34044	AK101639	S-27777	Multi antimicrobial extrusion protein MatE family protein.							0.498422	0.003003	LOC_Os03g37411_1	9.01164	9.29535	0.727043	0.850069	5.00567	5.66202
Os04g0586000	38721	CI252201	S-31347	Protein of unknown function DUF581 family protein.							0.498691	0.0009242	LOC_Os04g49660_1	12.7589	22.2139	1.00836	1.28379	4.47099	5.49698

## Sheet: IAA(+)
Locus ID	FeatureNum	Accession	Probe Sequence ID	Description	microarray 1h (Fold change)	microarray 1h (P-value)	microarray 3h (Fold change)	microarray 3h (P-value)	microarray 6h (Fold change)	microarray 6h (P-value)	microarray 12h (Fold change)	microarray 12h (P-value)	model	Control #1 (RPKM)	Control #2 (RPKM)	Dehydration #1 (RPKM)	Dehydration #2 (RPKM)	Rehydration #1 (RPKM)	Rehydration #2 (RPKM)
Os06g0166500	34221	AK102541	S-27922	Similar to Auxin-responsive protein IAA20 (Indoleacetic acid-induced protein 20).	18.0623	0.0054145	72.304	0.0043853					LOC_Os06g07040_1	0.783164	0.852207	42.2865	52.6391	4.67736	3.08864
Os09g0527700	42549	AK111128	S-34210	Similar to Auxin-induced protein IAA4.	15.0512	0.0050236							LOC_Os09g35870_1	0	0	0	0	0	0.197269
Os08g0551500	35130		S-28624	Protein of unknown function DUF241, plant family protein.	10.5131	0.0046854							LOC_Os08g43770_1	0	0.501895	0	0.464088	0	0
Os01g0261400	14291	AU166981	S-12073	(No Hit)			2.26181	0.0060066					#N/A	#N/A	#N/A	#N/A	#N/A	#N/A	#N/A
Os06g0600400	13954	AK106672	S-11794	Cytochrome P450 family protein.	6.40064	0.0009661							LOC_Os06g39880_1	0.604686	1.23374	3.42889	3.04214	0.725508	0.52605
Os12g0608900	42231		S-33972	Protein of unknown function DUF26 domain containing protein.	5.89577	0.00648							LOC_Os12g41530_1	0	0.081642	0	0	0	0
Os10g0560000	37920	AK059709	S-30753	Protein of unknown function DUF828, plant family protein.	5.09929	0.0061574			3.29874	0.0053552			LOC_Os10g41060_1	17.6032	16.8937	4.19295	6.70354	14.9277	14.3923
Os03g0133100	30206	AK063608	S-24796	Hypothetical protein.	4.77228	0.0074011							LOC_Os03g04080_1	0.231933	0.25238	81.0921	20.0697	54.1709	14.7966
Os07g0681200	30802	AK064745	S-25257	Plant acid phosphatase family protein.	4.53829	0.0082569							LOC_Os07g48320_1	0.163074	1.0647	0.360865	2.46125	1.39135	3.0265
Os04g0684300	8571	AK105205	S-7270	Protein of unknown function DUF588 family protein.	4.3692	0.0041424							LOC_Os04g58760_1	0	0	0	0.306637	0.162508	0
Os03g0175800	35385	AK109502	S-28821	Conserved hypothetical protein.	4.28399	0.0062224							LOC_Os03g07920_1	2.44889	2.66478	7.06841	8.14205	4.6557	3.70508
Os12g0614600	20388	AK106290	S-17012	Protein kinase-like domain containing protein.	3.76704	0.008313							LOC_Os12g42020_1	0.273712	0.198561	0	0	0	0.10583
Os01g0308200	42365	AK110806	S-34072	Conserved hypothetical protein.	2.34971	0.0018295							#N/A	#N/A	#N/A	#N/A	#N/A	#N/A	#N/A
Os12g0470700	30588	CI519507	S-25093	AAA ATPase domain containing protein.	2.92192	0.0092354							LOC_Os12g28550_1	0	0	0	0	0	0
Os01g0125500	23333	CI447943	S-19391	Conserved hypothetical protein.	2.90642	0.0098754							LOC_Os01g03464_1	0	0	0	0	0	0
Os11g0297300	30391	AK070171	S-24936	Similar to Beta-D-xylosidase.	2.59164	0.0083912							LOC_Os11g19160_1	0.115349	0	0	0	0	0
Os01g0618000	3190	AK064632	S-2581	Exonuclease domain containing protein.			2.17686	0.0085771					LOC_Os01g43080.1	0.104422	0.795393	0.462148	0.945613	0.556829	1.09011
Os02g0592800	26096	AK107707	S-21585	Protein of unknown function DUF581 family protein.					7.77504	0.003855			#N/A	#N/A	#N/A	#N/A	#N/A	#N/A	#N/A
Os10g0451700	9513	AK103350	S-8069	Similar to Glycine-rich cell wall structural protein 2 precursor.	2.42768	0.0093324							LOC_Os10g31420_1	0.348148	0	0.385206	0.175151	1.67084	0.201915
Os02g0656400	30504	AK058940	S-25029	Conserved hypothetical protein.					2.21309	0.005354			#N/A	#N/A	#N/A	#N/A	#N/A	#N/A	#N/A
Os10g0561800	37541	AK065404	S-30473	homeodomain leucine zipper protein hox1 [Oryza sativa (japonica cultivar-group)].	2.34566	0.0077915							LOC_Os10g41230_1	5.90123	5.11097	2.93156	9.81546	4.11014	5.02903
Os09g0453200	1500		S-1140	emp24/gp25L/p24 family protein.	2.33859	0.0088628							LOC_Os09g27980_1	0	0	0.289447	0.26322	0	0
Os12g0222900	22354	AK111528	S-18595	Leucine rich repeat, N-terminal domain containing protein.	2.32003	0.009586							LOC_Os12g12130_1	2.14891	4.35785	0.486338	0.786259	1.19799	1.24631
Os07g0457500	42256	AK069961	S-33994	Hypothetical protein.	2.26596	0.0081433							LOC_Os07g27359_1	0.294805	0.320794	0.163093	0.148315	0.0786022	0.598423
Os08g0567100	41648	AK072895	S-33531	Epsin, N-terminal domain containing protein.	2.23605	0.0087725							LOC_Os08g45230_1	0	0	0	0.650646	0	0.107153
Os01g0799500	16436	AK109346	S-13822	DNA glycosylase family protein.	2.20636	0.0006576							LOC_Os01g58550_1	16.3016	36.2588	13.8256	46.8951	8.96086	12.7447
Os01g0196300	33177	AK102964	S-27109	Basic helix-loop-helix dimerisation region bHLH domain containing protein.	2.1978	0.0035181							LOC_Os01g09990_1	0.0903752	0.688398	0	0.454672	0.0963849	0.10483
Os02g0281000	16538	AK062696	S-13901	Protein phosphatase 2C family protein.	2.18146	0.0043255							LOC_Os02g17970_1	13.7305	5.18538	0.178729	6.29821	9.7767	5.1527
Os04g0581000	15673	AK061337	S-13204	Similar to Flavanone 3-hydroxylase-like protein.	2.14713	0.0061566							LOC_Os04g49194_1	9.28377	8.80705	9.48181	6.70651	13.9631	6.0746
Os01g0178500	26848	AK060091	S-22177	Similar to Auxin-responsive protein (Aux/IAA) (Fragment).	2.02336	0.0046846							LOC_Os01g08320_1	36.5158	32.1788	18.1481	23.9725	33.3258	31.8018
Os01g0264600	40303	CI066965	S-32516	Conserved hypothetical protein.			47.2207	0.001773					LOC_Os01g15990_1	0	0	0	0.0776417	0	0
Os11g0702200	19628	AK101155	S-16402	Glycoside hydrolase, family 18 protein.			25.4843	0.0055906					LOC_Os11g47610_1	0	0	14.0234	6.99341	0.58138	0.632318
Os11g0701000	4099	AK103295	S-3382	Class III chitinase homologue (OsChib3H-c).			25.0952	0.008949	24.034	0.0084656	10.0001	0.0019073	LOC_Os11g47510_1	0	0	2.13362	5.45708	0.514148	0.139799
Os08g0518900	12625	D55709	S-10673	Chitinase (EC 3.2.1.14).			21.867	0.0094013	21.5042	0.0059956			LOC_Os08g40690_1	0.475395	0.646631	14.2019	14.948	1.77453	0.965001
Os02g0658200	13190	AK121046	S-11149	Zinc finger, FYVE/PHD-type domain containing protein.			21.6987	0.0032255					LOC_Os02g44090_1	0.411607	0.223947	3.18794	1.8637	0.877957	0.47744
Os04g0667200	31356	CI439818	S-25699	2OG-Fe(II) oxygenase domain containing protein.			19.3016	0.0072564					LOC_Os04g57160_2	0.412652	0.149677	2.43507	3.46005	1.17358	1.59551
Os01g0859100	41486	AK064334	S-33408	Similar to WIP1 protein (Fragment).			15.278	0.0020837	15.407	0.008341			LOC_Os01g63980_1	0.267409	0.387978	16.0758	14.7088	5.7989	4.13572
Os07g0132500	5949	AK060877	S-5006	Similar to Resistance protein candidate (Fragment).			14.4744	0.0048632					LOC_Os07g04040_1	0.49547	2.84979	3.68084	8.0478	1.58525	2.05256
Os06g0215600	30445	AK104256	S-24980	Similar to Oxo-phytodienoic acid reductase.			13.8858	0.0087147					LOC_Os06g11210_1	1.80886	16.2098	9.30065	11.2415	23.3767	27.0294
Os11g0702200	40956	AK073595	S-4481	Glycoside hydrolase, family 18 protein.			12.2393	0.0057616					LOC_Os11g47610_1	0	0	14.0234	6.99341	0.58138	0.632318
Os08g0518900	7746	AK073267	S-6553	Chitinase (EC 3.2.1.14).			11.9787	0.0024259					LOC_Os08g40690_1	0.475395	0.646631	14.2019	14.948	1.77453	0.965001
Os07g0525500	44230		S-35331	Similar to Chalcone synthase (EC 2.3.1.74) (Naringenin-chalcone synthase).			11.5679	0.0011925					LOC_Os07g34140_1	0	0	0	0	0	0
Os02g0658000	17893	CI520280	S-9956	(No Hit)			10.9733	0.00978					LOC_Os02g44040_1	0	0.120434	0.979666	3.34086	0	0
Os05g0181300	41099	AK062607	S-33122	Conserved hypothetical protein.			10.5194	0.00469					LOC_Os05g08860_1	0.971236	3.38195	1.07462	0.586348	1.65731	1.35189
Os04g0584600	14668	AK059786	S-12386	Similar to Calcium dependent protein kinase.			10.0547	0.0040902					LOC_Os04g49510_1	31.978	44.3282	115.894	128.756	55.2746	67.1513
Os12g0495600	15342	AK110307	S-12931	Disease resistance protein family protein.			10.0542	0.0034589					LOC_Os12g31160_1	0	0	0	0	0	0
Os05g0469600	31999	AK101272	S-26190	Similar to Pyruvate decarboxylase (Fragment).			9.74104	0.0028648					LOC_Os05g39310_1	0	0.0973147	0.1979	0.719872	0.38151	0.311203
Os03g0113900	31743	AK119700	S-25997	Protein of unknown function DUF584 family protein.			8.80983	0.0006555					LOC_Os03g02280_1	0.369511	2.41252	1.22653	1.48719	0.985207	0.428611
Os01g0816100	37671	AB028183	S-30572	Similar to NAC domain protein.			8.13288	0.0079223					LOC_Os01g60020_1	5.36387	8.30115	24.5306	49.1733	8.89865	32.9063
Os04g0457300	8996	AK061416	S-7627	Protein of unknown function DUF6, transmembrane domain containing protein.			7.74919	0.0024852			4.05497	0.0097707	LOC_Os04g38430_2	0	0.462229	0	0	0	0
Os09g0425200	8865		S-7516	Similar to Glycine-rich protein.			7.56391	0.0066308					LOC_Os09g25690_1	0.203741	0	24.5716	17.8351	3.25933	1.18163
Os07g0422100	35370	U57639	S-1725	AWPM-19-like family protein.			7.53951	0.0071992					LOC_Os07g24000_1	0.260553	0	1.58558	3.27706	0	0
Os09g0325700	4219	AK063334	S-3490	Similar to Protein phpsphatase 2C (PP2C) (EC 3.1.3.16).			7.53103	0.0058194					LOC_Os09g15670_1	1.2463	0.986303	93.6437	91.8846	32.3835	39.5576
Os03g0113900	11578	AK107900	S-9784	Protein of unknown function DUF584 family protein.			7.31478	0.0001575					LOC_Os03g02280_1	0.369511	2.41252	1.22653	1.48719	0.985207	0.428611
Os04g0526600	3542	AY166458	S-2891	Similar to Alpha-amylase/subtilisin inhibitor (RASI).			6.94732	0.0095213					LOC_Os04g44470_1	0	0.180898	0.183938	0	0.177297	0.385662
Os04g0517100	5607	AK111798	S-4711	Similar to Y19 protein.			6.69102	0.0027897					LOC_Os04g43680_1	7.46764	10.9772	74.6526	80.0159	56.029	85.8603
Os01g0757200	42942	AK101713	S-34471	Similar to GA 2-oxidase 4.			6.68234	0.0044354					LOC_Os01g55240_1	3.5284	8.99241	38.1151	41.5751	25.3509	17.2326
Os10g0552300	39874	CI269235	S-32201	Similar to Root-specific protein (RCc2 protein).			6.54308	0.0015541					LOC_Os10g40480_1	0.883614	1.20189	9.28786	27.5615	1.41356	1.79364
Os01g0846300	29884	AK065949	S-24547	Similar to Protein phosphatase 2C.			6.42021	0.0090245					LOC_Os01g62760_1	20.4347	8.05939	105.249	146.083	36.5446	52.7883
Os01g0821600	38692	AK108657	S-31323	WRKY transcription factor 48-like protein (WRKY transcription factor 21).			5.9559	0.0061822					LOC_Os01g60640_1	1.95787	2.39678	2.07601	7.30537	2.61008	3.6904
Os10g0419400	12826	AF050200	S-10847	Similar to SIPL.			5.95191	0.00327			4.3338	0.0062867	LOC_Os10g28350_1	2.7586	12.3824	65.0508	48.4007	26.2945	45.9973
Os01g0757200	39322	AK060666	S-31788	Similar to GA 2-oxidase 4.			5.59355	0.0081081					LOC_Os01g55240_1	3.5284	8.99241	38.1151	41.5751	25.3509	17.2326
Os07g0691300	39511	AK069499	S-31927	Wound-induced WI12 family protein.			5.56492	0.0073304					LOC_Os07g49114_1	22.4319	24.4095	107.689	144.938	41.3225	56.1251
Os12g0448900	3842	AK100592	S-3151	Similar to Pathogen-inducible alpha-dioxygenase.			5.33092	0.0045258	5.77402	0.0056719			LOC_Os12g26290_2	0	0	0	1.08518	0	0
Os10g0419400	44951	AK103834	S-32114	Similar to SIPL.			5.18367	0.0093535					LOC_Os10g28350_1	2.7586	12.3824	65.0508	48.4007	26.2945	45.9973
Os01g0858200	40399	AK100746	S-31094	Similar to DEAH (Asp-Glu-Ala-His) box polypeptide 16.			5.00953	0.0059085					LOC_Os01g63930_1	0.645008	0.608288	0.951553	1.4278	0.642039	0.199512
Os06g0637500	29670	AK105817	S-24383	Similar to MYB transcription factor R2R3 type.			4.99352	0.0003712					LOC_Os06g43090_1	4.37183	9.90022	25.624	31.1489	13.9877	17.6802
Os01g0858200	38384	AK061128	S-31094	Similar to DEAH (Asp-Glu-Ala-His) box polypeptide 16.			4.97359	0.0058843					LOC_Os01g63930_1	0.645008	0.608288	0.951553	1.4278	0.642039	0.199512
Os01g0854000	17817	AK070440	S-14934	Conserved hypothetical protein.			4.9545	0.0004005					LOC_Os01g63480_1	1.35649	2.24926	1.71529	1.42988	3.92674	2.84719
Os08g0248100	11285	AK111640	S-9545	Protein kinase-like domain containing protein.			4.90393	0.00453					LOC_Os08g14990_1	1.15104	1.46127	0.265326	0.434312	0.358046	0.333785
Os01g0946700	19245	AK069096	S-16093	Similar to Glucan endo-1,3-beta-glucosidase GV (EC 3.2.1.39) ((1->3)-beta-glucan endohydrolase GV) ((1->3)-beta-glucanase isoenzyme GV) (Beta-1,3- endoglucanase GV).			4.88526	0.0021468					LOC_Os01g71830_1	0.80888	1.17359	33.5618	10.3092	22.717	29.555
Os03g0198600	4348	AY554034	S-3600	Similar to HAHB-7 (Fragment).			4.88225	0.004429					LOC_Os03g10210_1	1.25937	1.3704	192.711	205.661	35.9955	43.8239
Os05g0361700	41479	AJ575218	S-33402	Similar to EREBP-2 protein (Fragment).			4.8389	0.0015985					LOC_Os05g29810_1	0.442207	1.76437	6.5237	7.1191	2.98688	5.30032
Os06g0142200	26724	AK105832	S-16733	Early nodulin.			4.7162	0.0029347					LOC_Os06g04990_1	0.484846	2.11036	5.901	11.7083	2.58543	2.43703
Os11g0149200	19619	CI469004	S-16394	Conserved hypothetical protein.			4.6414	0.0049701					LOC_Os11g05170_1	0.435885	0	0.241141	0.219291	0.232435	0
Os01g0757200	15600	AK060714	S-13142	Similar to GA 2-oxidase 4.			4.59469	0.004617					LOC_Os01g55240_1	3.5284	8.99241	38.1151	41.5751	25.3509	17.2326
Os03g0305400	16715	AK071397	S-14045	Universal stress protein (Usp) family protein.			4.50062	0.0086438					LOC_Os03g19270_1	0	0.334439	0.340059	1.85547	0.491672	2.4955
Os03g0762500	31669	AK103002	S-25940	Conserved hypothetical protein.			4.40806	0.0075263					LOC_Os03g55430_1	4.41327	5.57071	23.8292	22.0253	10.3548	15.3574
Os07g0684900	5794	AK063503	S-4873	Homeodomain-like containing protein.			4.27521	0.0023047					LOC_Os07g48560_1	0.458309	0.249356	6.71898	8.41589	1.71075	1.19612
Os02g0575700	21455	AK105763	S-17870	Conserved hypothetical protein.			4.27294	0.0055254					LOC_Os02g36590_3	6.58187	10.0545	2.941	3.50234	3.98225	4.6982
Os04g0540900	37125	AK066397	S-30156	Protein kinase-like domain containing protein.			4.15788	0.0035517					LOC_Os04g45730_1	3.77412	5.83603	3.40661	5.59627	4.44878	8.29468
Os03g0830300	13835		S-11698	Similar to Fw2.2.			4.06324	0.0027065					LOC_Os03g61480_1	0	0	1.79532	0.326529	0	0
Os02g0527600	14934	CI439382	S-12604	Similar to MAP kinase kinase kinase (Fragment).			4.00389	0.0083849					LOC_Os02g32610_2	0.153237	6.12794	1.35639	3.43063	3.02341	6.30999
Os03g0268600	18787	AK069274	S-15712	Similar to Protein phosphatase type 2C.			3.86056	0.006454					LOC_Os03g16170_1	6.90442	2.05838	188.158	186.716	58.3032	74.2726
Os03g0156800	17976		S-15064	Cyclin-like F-box domain containing protein.			2.35803	0.0078682					#N/A	#N/A	#N/A	#N/A	#N/A	#N/A	#N/A
Os12g0246700	32491	AK101980	S-7397	Disease resistance protein family protein.			3.80327	0.0072414					LOC_Os12g14330_1	0.245226	0.426952	0	0	0	0.170669
Os09g0451400	3204	AK058296	S-2595	1-aminocyclopropane-1-carboxylate oxidase 1 (EC 1.14.17.4) (ACC oxidase 1) (Ethylene-forming enzyme) (EFE).			3.75089	0.0079715					LOC_Os09g27820_1	12.0104	13.5532	55.8622	85.7118	21.467	23.6058
Os08g0387700	36387	AK069246	S-29598	Disease resistance protein family protein.			3.71495	0.0062854					LOC_Os08g29809_1	1.21786	2.04306	2.52656	4.64631	3.03065	2.58986
Os10g0420400	31114	AK107671	S-25502	Similar to Sulfate transporter 3.1 (AST12) (AtST1).			3.7113	0.0097949					LOC_Os10g28440_1	0.352424	0.127831	0.129979	0.118202	0.250573	0
Os09g0455300	25006	AK060477	S-16443	Similar to INDEHISCENT protein.			3.51318	0.0067976	3.11071	0.0052633			LOC_Os09g28210_1	0.898969	1.8167	47.7436	101.178	10.4093	11.6192
Os03g0244200	29346	AK101837	S-11681	Similar to Thaumatin-like protein.			3.49371	0.0043757					LOC_Os03g14050_1	11.0591	6.37624	240.068	214.08	87.7545	68.5429
Os05g0539800	40779	AK102316	S-32888	Protein of unknown function DUF778 family protein.			3.48155	0.0099016					LOC_Os05g46240_1	0.698989	3.34669	11.7556	3.23525	1.19275	4.5404
Os03g0244200	13816	AK105771	S-11681	Similar to Thaumatin-like protein.			3.47373	0.0030487					LOC_Os03g14050_1	11.0591	6.37624	240.068	214.08	87.7545	68.5429
Os06g0695600	32264	AK066069	S-26402	Zinc finger, RING-type domain containing protein.			3.4537	0.0057321					LOC_Os06g48040_1	14.037	14.9424	128.436	150.941	23.7574	28.5998
Os03g0815100	18570	AK104712	S-7965	Similar to OsNAC6 protein.			3.42262	0.0068947					LOC_Os03g60080_1	23.7899	37.2883	470.117	462.247	206.13	314.124
Os02g0791300	43153	CI543880	S-34621	Helix-loop-helix DNA-binding domain containing protein.			3.27079	0.0031792					LOC_Os02g54870_1	0.530284	2.88516	4.34179	8.53704	4.75059	6.15097
Os04g0550600	44292	AK109771	S-35369	Carotenoid oxygenase family protein.			3.25091	0.0022702			2.05797	0.0072882	LOC_Os04g46470_1	5.28043	2.34094	1.58685	1.70544	2.08576	0.75617
Os09g0478600	37933	AK109529	S-30764	RINGv domain containing protein.			3.20721	0.004169					LOC_Os09g30160_1	7.24472	11.5501	15.2861	30.1753	11.6796	16.2206
Os07g0446000	10426	AK099317	S-8829	PAK-box/P21-Rho-binding domain containing protein.			3.16365	0.0094014					LOC_Os07g26480_2	0.22851	0	0	0	0	0
Os05g0567500	15352	AK121133	S-12940	DNA glycosylase family protein.			3.12676	0.0084455					LOC_Os05g49250_1	0.717287	1.17078	0	0.240575	0.50999	1.10935
Os04g0244800	21099	AK121488	S-17570	Heavy metal transport/detoxification protein domain containing protein.			3.07312	0.0025422					LOC_Os04g17100_1	168.251	127.785	1174.71	1894.86	447.315	733.644
Os03g0742900	8131	AK062852	S-6893	Aux /IAA protein.			3.02745	0.0072922					LOC_Os03g53150_1	35.8937	51.9326	42.9503	92.4296	12.0513	21.8967
Os02g0596300	25757	AK109775	S-21311	Cytochrome P450 family protein.			2.97405	0.0050667					LOC_Os02g38290_1	0	0	0	0	0	0
Os02g0782500	30529	AK119261	S-25051	Similar to Small heat stress protein class CIII.			2.92914	0.0097753					LOC_Os02g54140_1	1.10227	1.79917	2.84573	0.739394	1.76335	1.91785
Os06g0326900	42966	CI029519	S-34488	Protein of unknown function DUF296 domain containing protein.			2.92373	0.0020145					LOC_Os06g22100_2	0	0.8767	0	1.05386	0	0
Os07g0537600	39808		S-32152	Protein of unknown function DUF26 domain containing protein.			2.84555	0.0038997					LOC_Os07g35330_1	2.02881	4.71985	3.32845	7.8839	8.43107	11.1173
Os03g0757500	20365	AK069049	S-16993	UDP-glucuronosyl/UDP-glucosyltransferase family protein.			2.81263	0.0092395					LOC_Os03g55040_1	3.24845	3.09297	2.51596	5.3114	3.81091	5.08681
Os07g0147600	26033	AK105705	S-21534	Protein kinase-like domain containing protein.			2.80177	0.0093515					LOC_Os07g05370_1	1.08631	1.4776	5.10827	10.065	2.99292	1.52257
Os03g0324600	44190	CI446511	S-35311	Disease resistance protein family protein.			2.7999	0.0043889					LOC_Os03g20840_1	1.42941	1.86651	1.12969	2.21902	1.65513	1.98963
Os01g0915000	31482	AK107951	S-25803	Protein of unknown function DUF506, plant family protein.			2.76484	0.0095878					LOC_Os01g68650_1	2.02688	2.52065	11.2132	12.6736	3.86012	7.05319
Os12g0242500	15731	CI523984	S-13252	Conserved hypothetical protein.			2.76395	0.0045441					LOC_Os12g13910_1	3.41739	3.04254	37.6969	36.8861	10.3817	11.8919
Os01g0314000	34546	AK106418	S-24945	Conserved hypothetical protein.			2.74403	0.0087068					LOC_Os01g21144_1	0.354344	0.128528	18.4923	8.73515	6.36144	4.17868
Os01g0900800	13344	AK068254	S-11287	Basic helix-loop-helix dimerisation region bHLH domain containing protein.			2.73505	0.001772					LOC_Os01g67480_1	26.3728	33.635	84.7162	138.862	65.6285	98.4609
Os03g0407400	3474	CI270826	S-2832	Conserved hypothetical protein.	2.50297	0.0078096							#N/A	#N/A	#N/A	#N/A	#N/A	#N/A	#N/A
Os01g0303800	10646	AK060078	S-9016	Universal stress protein (Usp) family protein.			2.68969	0.0021259					LOC_Os01g19820_3	0	0	0.944806	1.37471	2.54995	0
Os12g0624200	36540	CI192976	S-29713	Sodium/calcium exchanger membrane region domain containing protein.			2.64518	0.0069541					LOC_Os12g42910_1	1.3509	2.3347	16.7934	14.4721	5.59343	7.09743
Os03g0771500	28702	AK107296	S-23637	Knotted1-type homeobox protein OSH43.			2.63857	0.0033482					LOC_Os03g56110_1	0	0	0.19511	0.887153	0	0.409086
Os06g0605900	25938	AK061949	S-14878	Leucine-rich repeat, cysteine-containing subtype containing protein.			2.63762	0.0041144					LOC_Os06g40360_1	13.7418	26.2971	59.3035	65.4258	32.568	36.704
Os01g0711600	44258	AK099559	S-35350	Protein of unknown function DUF778 family protein.			2.61714	0.0033078					LOC_Os01g51430_1	9.0249	9.22534	32.9826	28.6181	17.2084	20.6195
Os04g0679400	11971	AK120508	S-7753	Similar to Ripening-associated protein (Fragment).			2.5964	0.0030825					LOC_Os04g58280_2	45.0163	30.845	256.134	141.317	94.7239	91.2021
Os11g0177400	42159	AK120669	S-33925	ABC transporter related domain containing protein.			2.59609	0.0070686					LOC_Os11g07600_1	3.03689	1.85381	24.2587	18.9304	4.26579	3.52262
Os05g0171900	24784	AK119584	S-20553	Glyoxalase/bleomycin resistance protein/dioxygenase domain containing protein.			2.59006	0.0073769					LOC_Os05g07940_1	22.7575	35.836	453.602	244.396	161.144	130.083
Os04g0679400	38373	AK099087	S-7753	Similar to Ripening-associated protein (Fragment).			2.58921	0.0082056					LOC_Os04g58280_2	45.0163	30.845	256.134	141.317	94.7239	91.2021
Os08g0408500	24764	AK105725	S-20537	Pathogenesis-related transcriptional factor and ERF domain containing protein.			2.58794	0.005173					LOC_Os08g31580_1	25.1597	25.9259	137.185	160.81	64.5409	72.9593
Os05g0171900	27663	AK119669	S-20553	Glyoxalase/bleomycin resistance protein/dioxygenase domain containing protein.			2.58404	0.0074831	2.60986	0.0044226			LOC_Os05g07940_1	22.7575	35.836	453.602	244.396	161.144	130.083
Os05g0171900	31619	AK069814	S-25900	Glyoxalase/bleomycin resistance protein/dioxygenase domain containing protein.			2.58027	0.0056221	2.53779	0.0082751			LOC_Os05g07940_1	22.7575	35.836	453.602	244.396	161.144	130.083
Os10g0501500	23142	AK058495	S-19238	Protein of unknown function DUF607 family protein.			2.54608	0.0027332					LOC_Os10g35770_1	1.79983	0.652835	23.5651	13.9847	13.6499	4.40736
Os11g0598300	22604	CI082817	S-18803	NB-ARC domain containing protein.			2.53822	0.0013519	3.13428	0.0070559			LOC_Os11g38520_1	4.94156	5.54015	1.53257	1.43137	4.63136	4.82002
Os09g0378700	39740	CI191366	S-32103	U box domain containing protein.			2.52387	0.0015694					LOC_Os09g21120_1	0	0	22.417	24.6775	9.16486	9.60406
Os04g0679400	25463	AK099368	S-2415	Similar to Ripening-associated protein (Fragment).			2.50914	0.0054871					LOC_Os04g58280_2	45.0163	30.845	256.134	141.317	94.7239	91.2021
Os10g0133600	14731		S-12440	Protein kinase-like domain containing protein.			2.50737	0.0073915					LOC_Os10g04450_1	3.63248	4.22532	0.692955	1.63843	1.20229	1.7435
Os07g0162700	38339	AK110810	S-31061	Esterase/lipase/thioesterase domain containing protein.			2.5024	0.0023087					LOC_Os07g06860_1	0.105506	0.229615	0	0	0	0.122381
Os04g0679400	32143	AK065314	S-2415	Similar to Ripening-associated protein (Fragment).			2.4758	0.0040779					LOC_Os04g58280_2	45.0163	30.845	256.134	141.317	94.7239	91.2021
Os08g0460600	13228	AK109251	S-11182	Conserved hypothetical protein.			2.4745	0.0014479					LOC_Os08g35860_1	11.5958	8.73561	30.8641	23.8247	17.5559	14.0148
Os04g0172600	23937	AK121294	S-19870	Non-protein coding transcript, putative npRNA.	2.45706	0.009007							#N/A	#N/A	#N/A	#N/A	#N/A	#N/A	#N/A
Os04g0679400	41970	AK119666	S-2415	Similar to Ripening-associated protein (Fragment).			2.44094	0.0068675					LOC_Os04g58280_2	45.0163	30.845	256.134	141.317	94.7239	91.2021
Os08g0408500	11185	AK068312	S-9465	Pathogenesis-related transcriptional factor and ERF domain containing protein.			2.43619	0.0083416					LOC_Os08g31580_1	25.1597	25.9259	137.185	160.81	64.5409	72.9593
Os04g0679400	26337	AK099009	S-2415	Similar to Ripening-associated protein (Fragment).			2.42682	0.0056195					LOC_Os04g58280_2	45.0163	30.845	256.134	141.317	94.7239	91.2021
Os02g0575200	4604	AK069567	S-3820	DNA/pantothenate metabolism flavoprotein, C-terminal domain containing protein.			2.42328	0.005221					LOC_Os02g36550_1	18.2289	19.0333	0.932682	3.18064	7.52921	15.6444
Os04g0622600	22465	AK105096	S-18685	Similar to XA1.			2.41362	0.0054197					LOC_Os04g53120.1	2.72986	2.72037	0.635882	1.06979	1.77748	1.56657
Os04g0679400	3000	AK099653	S-2415	Similar to Ripening-associated protein (Fragment).			2.40213	0.0024972					LOC_Os04g58280_2	45.0163	30.845	256.134	141.317	94.7239	91.2021
Os06g0714600	35487	CI557437	S-28904	Ras GTPase family protein.			2.38131	0.0099473					LOC_Os06g50060_1	0.239801	2.08753	1.0613	2.89542	2.55747	1.39077
Os04g0565900	4915	AK109094	S-4091	Helix-loop-helix DNA-binding domain containing protein.			2.37472	0.0004981					LOC_Os04g47810_1	1.87358	2.15201	0.345501	0.837854	1.2211	2.89765
Os06g0107600	21595	AK107585	S-10137	Conserved hypothetical protein.			2.3701	0.0003923					LOC_Os06g01840_1	0.0894307	0	0	0	0.0953776	0.414937
Os04g0635400	16557	CI037812	S-13916	Conserved hypothetical protein.			2.71913	0.0049855					#N/A	#N/A	#N/A	#N/A	#N/A	#N/A	#N/A
Os08g0220600	31470	AK063389	S-25794	Fibronectin, type III domain containing protein.			2.32772	0.0030525					LOC_Os08g12430_1	13.1675	17.1211	6.29681	8.36481	9.34223	12.167
Os01g0794400	22187	AK122041	S-18462	Thioredoxin domain 2 containing protein.			2.32378	0.0053936					LOC_Os01g58194_1	2.43118	2.09436	31.2708	34.1452	9.39906	10.1051
Os04g0553000	19042	AK101413	S-15928	Protein of unknown function DUF140 domain containing protein.			2.30327	0.0094413					LOC_Os04g46700_1	0	0	0	0.537735	2.08988	2.06635
Os02g0616100	6889	AK104307	S-385	Conserved hypothetical protein.			2.3003	0.004333					LOC_Os02g40260_1	281.257	300.614	3.29588	8.12154	13.9373	28.0877
Os01g0797600	42376	AB037183	S-23936	Ethylene responsive element binding factor3 (OsERF3).			2.29065	0.0004931					LOC_Os01g58420_1	34.8082	55.4567	139.59	146.449	75.4987	76.6621
Os08g0293100	12231	AK071000	S-10333	Conserved hypothetical protein.			2.29028	0.0098508					LOC_Os08g19670_1	6.08692	9.93531	4.25358	6.76928	5.63752	10.5907
Os08g0515700	2320	AK067628	S-1822	Protein of unknown function DUF547 domain containing protein.			2.28948	0.0018872					LOC_Os08g40420_1	30.4988	35.945	3.6549	8.42314	12.0649	20.8377
Os03g0762400	668	AK071181	S-488	Similar to Peroxidase2 precursor (EC 1.11.1.7).			2.28216	0.0063237					LOC_Os03g55420_1	3.53446	5.58297	30.15	23.7471	8.02536	10.1833
Os01g0797600	29083	AK061380	S-23936	Ethylene responsive element binding factor3 (OsERF3).			2.28011	0.0011739					LOC_Os01g58420_1	34.8082	55.4567	139.59	146.449	75.4987	76.6621
Os05g0448300	3355	CI332456	S-2731	Conserved hypothetical protein.			2.27656	0.0055051					LOC_Os05g37600_1	3.4773	4.06072	1.59528	4.94955	3.43718	6.68964
Os06g0341400	37213	AK110872	S-30226	Conserved hypothetical protein.							2.89744	0.0014703	#N/A	#N/A	#N/A	#N/A	#N/A	#N/A	#N/A
Os11g0444700	32355	AK066452	S-26472	Octicosapeptide/Phox/Bem1p domain containing protein.			2.26114	0.008539					LOC_Os11g25780_1	54.3253	30.4787	160.432	129.903	95.8682	82.5076
Os04g0676400	34582	AK121530	S-28204	Conserved hypothetical protein.			2.25943	0.0013631					LOC_Os04g57970_1	8.9177	10.1772	1.20328	3.93932	5.79921	6.43346
Os01g0955000	18376	AK101291	S-15383	Phosphoesterase family protein.			2.25642	0.0092678					LOC_Os01g72520_1	2.41175	4.16278	24.0162	35.0612	7.89375	9.64649
Os01g0121600	36342	CI562705	S-29563	Conserved hypothetical protein.			2.23503	0.0058276					LOC_Os01g03144_1	22.8181	19.7453	19.9767	30.719	24.6742	26.9413
Os04g0586100	27261	AK063206	S-22519	Protein of unknown function DUF581 family protein.			2.23109	0.0099607					LOC_Os04g49670_1	2.30617	7.52843	1.7011	2.70718	3.68929	2.22918
Os11g0444700	10120	AK104816	S-8577	Octicosapeptide/Phox/Bem1p domain containing protein.			2.21179	0.0090564					LOC_Os11g25780_1	54.3253	30.4787	160.432	129.903	95.8682	82.5076
Os10g0131200	38471	AK102683	S-31158	Conserved hypothetical protein.			2.20556	0.0083796					LOC_Os10g04130_1	6.00731	10.8246	2.93029	3.70468	5.30454	4.49556
Os02g0255900	32870		S-26880	Conserved hypothetical protein.			2.20206	0.0099884					LOC_Os02g15670_1	3.78105	5.02868	0	0.845432	2.24026	4.38579
Os07g0618400	37421	AK111671	S-30375	Similar to Leucine-rich repeat transmembrane protein kinase 1 (Fragment).			2.18595	0.0051716					LOC_Os07g42626_1	1.28399	1.80469	7.16249	28.4225	1.65466	1.42729
Os06g0584400	10140	AK072622	S-8594	Conserved hypothetical protein.							2.82778	0.0014939	#N/A	#N/A	#N/A	#N/A	#N/A	#N/A	#N/A
Os04g0169100	13946	AY136816	S-11787	Similar to Ethylene receptor.			2.13982	4.35e-05					LOC_Os04g08740_1	4.80878	7.22115	18.2498	12.1931	17.4884	12.1598
Os12g0586000	3752	AK119516	S-3075	Similar to Disease resistance protein ADR1 (Activated disease resistance protein 1).			2.12925	0.0048573					LOC_Os12g39620_2	0.519939	0.509198	2.81889	3.08662	0.609965	1.44744
Os08g0408500	41724	AY297448	S-33590	Pathogenesis-related transcriptional factor and ERF domain containing protein.			2.12634	0.0020855					LOC_Os08g31580_1	25.1597	25.9259	137.185	160.81	64.5409	72.9593
Os10g0576600	20372	AK104496	S-11464	Tetratricopeptide region domain containing protein.			2.11588	0.0051432	2.22977	0.0074777			LOC_Os10g42610_1	1.30503	12.7807	43.1979	41.4722	14.1501	10.7224
Os03g0216700	8741	AK101556	S-7415	Multi antimicrobial extrusion protein MatE family protein.			2.11045	0.0091306					LOC_Os03g11734_2	3.22483	1.82767	0	2.09559	0.859817	0
Os01g0118600	36753	CI246811	S-29865	Protein of unknown function DUF563 family protein.			2.09967	0.0086826					LOC_Os01g02910_1	1.33327	2.82102	1.06541	2.08681	1.26394	2.23385
Os05g0373900	17879	AK064587	S-14985	Similar to Eukaryotic peptide chain release factor subunit 1 (eRF1) (Eukaryotic release factor 1) (TB3-1) (Cl1 protein).			2.08318	0.0086642	2.36546	0.0042983			LOC_Os05g31020_1	0.533815	2.73841	70.8764	36.2939	19.1127	10.7032
Os02g0616100	536	AK106204	S-385	Conserved hypothetical protein.			2.06735	0.0087704					LOC_Os02g40260_1	281.257	300.614	3.29588	8.12154	13.9373	28.0877
Os04g0552300	34975	AK061100	S-28503	Negative regulatory factor PREG family protein.			2.06609	0.0065093					LOC_Os04g46660_1	2.40585	4.27139	0	0.382222	0.67522	0.587504
Os08g0417000	2510	AK068735	S-1988	2OG-Fe(II) oxygenase domain containing protein.			2.05664	0.0066543					LOC_Os08g32160_1	28.7836	28.9622	3.73107	8.60368	16.3121	25.1452
Os08g0417000	14452	AK104072	S-1988	2OG-Fe(II) oxygenase domain containing protein.			2.04013	0.0036436					LOC_Os08g32160_1	28.7836	28.9622	3.73107	8.60368	16.3121	25.1452
Os07g0636600	18150	AK106022	S-15202	Plant disease resistance response protein family protein.					4.57848	0.0029325			#N/A	#N/A	#N/A	#N/A	#N/A	#N/A	#N/A
Os01g0363500	27875	AK120306	S-23004	Conserved hypothetical protein.			2.01595	0.0093118					LOC_Os01g26130_5	4.10617	0	0.649036	0	0	0.793819
Os03g0215700	1747	AK099772	S-1343	Myosin II heavy chain-like family protein.			2.00777	0.0028055					LOC_Os03g11650_1	16.8069	23.0156	26.7118	54.4587	8.88628	10.0779
Os10g0489000	25565		S-21167	GRAM domain containing protein.			2.00329	0.0068612					LOC_Os10g34730_1	12.5491	10.6432	8.16759	19.4972	4.13317	11.7734
Os08g0455700	17519	CI429866	S-14681	Exo70 exocyst complex subunit family protein.			2.00232	0.000943					LOC_Os08g35470_1	1.49503	2.27757	2.06771	3.08378	1.7539	1.38732
Os07g0124900	1734	AY339373	S-1333	Allergen V5/Tpx-1 related family protein.					142.284	0.0005674			LOC_Os07g03279_1	8.83385	55.6159	363.273	141.158	301.705	269.099
Os11g0687100	29153	AK065631	S-23991	von Willebrand factor, type A domain containing protein.					50.3148	0.0022307			LOC_Os11g45990_1	4.69822	3.24026	0.366079	0.39949	0.635152	0.614046
Os11g0701000	943	AB027424	S-690	Class III chitinase homologue (OsChib3H-c).					47.7265	0.0048363			LOC_Os11g47510_1	0	0	2.13362	5.45708	0.514148	0.139799
Os04g0404400	1252	AK112111	S-946	Conserved hypothetical protein.					38.5602	0.0088117			LOC_Os04g33150_1	0	0.271764	6.21743	5.90536	1.46495	1.15876
Os03g0233900	13296	U76030	S-11244	Non-symbiotic hemoglobin 1 (rHb1) (ORYsa GLB1a).					9.30734	0.0023827			LOC_Os03g13140_1	0.170962	0.930169	0.56748	1.03212	0.911653	2.18136
Os04g0659200	10959	AK102258	S-9279	Conserved hypothetical protein.					9.051	0.0045832			LOC_Os04g56420_1	0.129601	0.141027	0	0	0	0.15033
Os09g0332600	23445	AK101649	S-19485	Conserved hypothetical protein.			2.01947	0.0081062					#N/A	#N/A	#N/A	#N/A	#N/A	#N/A	#N/A
Os10g0530900	33730	AK059609	S-27533	Similar to Glutathione S-transferase GST 30 (EC 2.5.1.18).					6.90041	0.0096221			LOC_Os10g38740_1	4.15616	8.82976	9.3066	7.76634	14.9862	11.0192
Os04g0418800	6654	AK064039	S-5605	Similar to Hydroxyproline-rich glycoprotein.					6.72941	0.0060181			LOC_Os04g34170_1	0	0	6.49968	6.54728	2.02408	1.15313
Os08g0473900	34264	M24287	S-4532	Alpha-amylase isozyme 3D precursor (EC 3.2.1.1) (1,4-alpha-D-glucan glucanohydrolase).					6.24619	0.0078579			LOC_Os08g36910_1	0.0614456	0.26745	19.1041	8.65561	1.2451	1.21164
Os10g0530900	5863	AF309376	S-4930	Similar to Glutathione S-transferase GST 30 (EC 2.5.1.18).					6.20756	0.0061923			LOC_Os10g38740_1	4.15616	8.82976	9.3066	7.76634	14.9862	11.0192
Os07g0534500	8480	AK072564	S-7184	Similar to ARK3 product/receptor-like serine/threonine protein kinase ARK3.					5.72897	0.0011588			LOC_Os07g34980_1	1.48029	0.805394	0	0.248241	0.175414	0.286174
Os10g0524500	9830	AF251031	S-6025	Similar to Mandelonitrile lyase-like protein.					4.95384	0.0095306			LOC_Os10g38050_1	0	0.0635254	0.581336	2.0559	0.560348	1.55747
Os09g0546300	25359		S-21004	Similar to Auxin induced protein.	7.72866	0.0027687							#N/A	#N/A	#N/A	#N/A	#N/A	#N/A	#N/A
Os01g0963000	5790	AK104277	S-4869	Similar to Peroxidase BP 1 precursor.					4.392	0.0045627			LOC_Os01g73200_1	5.75743	20.7017	14.1254	21.4091	25.2286	40.36
Os09g0260200	21139	CI253359	S-17605	Conserved hypothetical protein.					4.31716	0.0046891			LOC_Os09g08570_1	0	0.195923	3.38665	1.63048	0.384045	0.208847
Os11g0210500	6225	AK070886	S-5246	Alcohol dehydrogenase 2.					3.98915	0.0074152			LOC_Os11g10510_1	0.477629	1.35131	1.26833	2.97962	3.15822	4.76458
Os02g0658800	11159	AK059638	S-9441	Beta-expansin.					3.98646	6.94e-05			LOC_Os02g44108_1	6.37361	14.2493	6.15451	11.5435	5.19077	7.52742
Os01g0740000	44166	AK111315	S-35294	Conserved hypothetical protein.					3.91343	0.0085224			LOC_Os01g53770_1	0	0	0	0	0	0
Os06g0229000	21249	AK063733	S-17703	Similar to FtsH protease (VAR2) (Zinc dependent protease).					3.55088	0.0014204			LOC_Os06g12370_1	0	0.160397	0	0.0741573	0	0.085489
Os10g0370500	18753	AK065000	S-15681	Actin-crosslinking proteins family protein.					3.5357	0.007147			LOC_Os10g22520_1	20.0413	31.1674	374.196	358.606	98.7656	130.278
Os04g0562100	13691	AK060598	S-11577	Amino acid/polyamine transporter II family protein.					3.529	0.0020302			LOC_Os04g47420_1	3.57632	4.29074	0.202923	0.369072	0.782387	1.17004
Os10g0560000	42061	AK066334	S-30753	Protein of unknown function DUF828, plant family protein.					3.41686	0.005272			LOC_Os10g41060_1	17.6032	16.8937	4.19295	6.70354	14.9277	14.3923
Os06g0697200	3854	CI518305	S-3162	DEAD/DEAH box helicase domain containing protein.					3.41484	0.0009491			LOC_Os06g48210_1	0.0754805	0.574943	7.2658	2.96195	1.93199	1.40085
Os01g0901600	44121	CI435163	S-19755	AMP-dependent synthetase and ligase domain containing protein.					3.30407	0.0017884			LOC_Os01g67540_1	5.11073	3.21511	7.51019	5.86549	8.0907	6.11339
Os07g0684000	2557	Y08988	S-2026	Ricin B-related lectin domain containing protein.					3.30257	0.0022022			LOC_Os07g48500_1	201.96	217.443	479.044	188.187	310.399	215.802
Os11g0120300	11319	CI436908	S-9571	Protein of unknown function DUF567 family protein.					3.08851	0.0004028			LOC_Os11g02750_1	2.01255	2.50282	14.9512	5.93036	5.21263	4.33537
Os10g0190000	30118	AK064839	S-6855	Similar to Ubiquitin-conjugating enzyme E2 M (EC 6.3.2.19) (Ubiquitin-protein ligase M) (Ubiquitin carrier protein M) (Nedd8-conjugating enzyme Ubc12).					3.0813	0.0080739			LOC_Os10g11260_1	47.3629	69.2201	58.4314	64.4703	51.9894	62.5417
Os07g0290200	15674	AK062503	S-13205	Plant lipid transfer/seed storage/trypsin-alpha amylase inhibitor domain containing protein.					3.06673	0.003396			LOC_Os07g18990_1	6.37967	7.36282	7.70045	7.19723	26.8033	15.2486
Os06g0228500	22800	AK107472	S-18968	Amino acid/polyamine transporter II family protein.					3.06453	0.004453			LOC_Os06g12320_1	7.16962	2.64057	0.366128	0.443938	0.470547	0.255887
Os08g0331800	3536	CI563307	S-2885	Conserved hypothetical protein.					2.93121	0.0069814			LOC_Os08g24300_1	3.06764	6.67616	2.26278	5.14437	2.18109	0
Os07g0133000	22099	AK108625	S-18392	Protein kinase domain containing protein.					2.84769	0.0072425			LOC_Os07g04110_1	0.857591	1.94416	0.158146	0.287633	1.06706	0.828962
Os01g0642000	3224	AK110911	S-2614	Carboxylesterase, type B family protein.					2.83714	0.0078992			LOC_Os01g45460_1	3.64396	2.68235	23.2424	15.0974	6.05802	6.5888
Os07g0605400	29624	AK103128	S-20961	Similar to EGG APPARATUS-1 protein (ZmEA1).					2.73547	0.0072824			LOC_Os07g41410_1	85.8087	116.717	5.74652	6.58908	21.6746	13.8822
Os10g0463800	17006	AK102352	S-14272	Conserved hypothetical protein.					2.69611	0.0065118			LOC_Os10g32680_1	35.4955	33.1417	699.122	324.703	161.216	120.92
Os01g0787600	2422	AK061058	S-1908	Similar to Salicylic acid-binding protein 2.					2.61276	0.0031442			LOC_Os01g57770_1	3.13237	5.19393	55.4527	40.3725	30.2251	32.0082
Os06g0287500	36323	AK071029	S-29549	Similar to NBS-LRR disease resistance protein homologue.					2.56896	0.0051419			LOC_Os06g17950_1	1.64614	1.87457	0.804787	0.924461	1.83726	2.13145
Os08g0331800	38296	CI563307	S-2885	Conserved hypothetical protein.					2.52895	0.0035176			LOC_Os08g24300_1	3.06764	6.67616	2.26278	5.14437	2.18109	0
Os10g0564500	18664	AB125304	S-11857	Serine/threonine-protein kinase SAPK3 (EC 2.7.1.37) (Osmotic stress/abscisic acid-activated protein kinase 3) (Protein kinase REK).					2.51355	0.0011361			LOC_Os10g41490_1	25.9922	29.564	33.9663	37.3461	35.5919	29.1568
Os11g0477400	35253	AK070896	S-28715	Similar to Transposase (Fragment).					2.50725	0.0023773			LOC_Os11g28910_1	0.45542	0.247785	0.503897	0.76373	1.78092	0.79239
Os10g0322200	21440	AK106038	S-17860	UDP-glucuronosyl/UDP-glucosyltransferase family protein.					2.49269	0.0076787			#N/A	#N/A	#N/A	#N/A	#N/A	#N/A	#N/A
Os01g0508300	18840	AK101435	S-15761	Conserved hypothetical protein.					2.49259	0.0046471			LOC_Os01g32439_1	6.64775	5.99372	1.47107	0.764444	3.44362	1.76251
Os10g0564500	14036	AK103690	S-11857	Serine/threonine-protein kinase SAPK3 (EC 2.7.1.37) (Osmotic stress/abscisic acid-activated protein kinase 3) (Protein kinase REK).					2.47652	0.0087714			LOC_Os10g41490_1	25.9922	29.564	33.9663	37.3461	35.5919	29.1568
Os01g0176200	6950	AK064351	S-5863	UDP-glucuronosyl/UDP-glucosyltransferase family protein.					2.38774	0.0015334			LOC_Os01g08110_1	0.964896	0.78747	2.22417	1.61811	2.05812	1.86537
Os08g0557600	10895	AB026731	S-9226	Similar to Monodehydroascorbate reductase (EC 1.6.5.4) (MDAR) (Ascorbate free radical reductase) (AFR reductase).					2.36674	0.0040723			LOC_Os08g44340_1	19.724	29.7872	229.453	302.699	93.579	156.944
Os11g0114600	24455	AB040029	S-20287	Conserved hypothetical protein.					2.32176	0.0047388			LOC_Os11g02300_1	9.12004	7.06633	37.4047	31.6132	13.393	16.0065
Os01g0546000	36778	CI432667	S-22039	Protein kinase domain containing protein.					2.3051	0.0047997			LOC_Os01g36550_1	0	0	0	0.0989661	0	0
Os01g0504100	19763	AK106017	S-16516	Protein of unknown function DUF6, transmembrane domain containing protein.					2.30185	0.0041845			LOC_Os01g31940_1	5.70057	7.36621	0.262807	0.477987	4.30641	3.03065
Os07g0538200	9696	AK103518	S-8224	Protein of unknown function DUF26 domain containing protein.					2.30009	0.0038468			LOC_Os07g35370_1	4.64155	10.0303	4.33995	4.67027	16.3147	16.0001
Os03g0153500	19533		S-16321	Aromatic-ring hydroxylase family protein.					2.27442	0.0037931			LOC_Os03g05880_1	1.3994	0.830602	21.3955	6.27227	8.41204	4.2794
Os05g0550600	23322	AK119689	S-19382	Similar to Nonspecific lipid-transfer protein 2 (nsLTP2) (7 kDa lipid transfer protein).					2.27236	0.00437			LOC_Os05g47730_1	1.40402	0.916674	87.926	78.5463	14.3748	7.81715
Os01g0256500	5542	AY072712	S-4650	Similar to Ramy1.					2.26447	0.0084515			LOC_Os01g15270_1	262.345	120.375	2348.6	2151.46	1097.34	1176.89
Os11g0622000	10738	CI169195	S-9093	(No Hit)			3.82825	0.0098287					#N/A	#N/A	#N/A	#N/A	#N/A	#N/A	#N/A
Os11g0432900	29700	AK059355	S-18178	Peptidase S10, serine carboxypeptidase family protein.					2.18798	0.0067092			LOC_Os11g24510_1	46.1035	48.5909	21.2462	19.6856	53.2264	38.3481
Os06g0157000	16811	AK066113	S-14119	Lipolytic enzyme, G-D-S-L family protein.					2.17865	0.0074143			LOC_Os06g06290_1	98.1915	163.895	348.405	309.118	192.813	172.555
Os06g0705400	27694	AK062667	S-22856	Similar to Nonspecific lipid-transfer protein 2P (LTP2P) (Lipid transfer protein 2 isoform 2) (LTP2-2) (7 kDa lipid transfer protein 2).					2.17849	0.0078941			LOC_Os06g49190_1	2.75144	1.90527	100.462	220.219	10.6706	8.99423
Os09g0417600	2074	AY323479	S-1611	WRKY transcription factor 76.					2.12606	0.0072317			LOC_Os09g25060_1	13.8828	12.6598	3.24518	6.59086	8.54992	10.5465
Os03g0180800	35829	AK070649	S-29172	ZIM domain containing protein.					2.08986	0.0059158			LOC_Os03g08310_1	0.468095	1.52808	13.2933	33.4404	9.48522	37.1024
Os11g0533800	40378	AK069909	S-32573	Cyclin-like F-box domain containing protein.					2.06138	0.0038796			LOC_Os11g32940_1	7.87054	5.8682	3.30593	1.97981	7.38353	3.29671
Os07g0560300	30145	AK101241	S-24748	Armadillo-like helical domain containing protein.					2.05046	0.0012506			LOC_Os07g37350_1	7.27787	12.0286	2.65886	3.52329	3.00222	7.08801
Os04g0675400	18039	AK068186	S-15113	Similar to Chaperone protein dnaJ.					2.04252	0.0049343			LOC_Os04g57880_1	36.3433	24.4919	9.74166	5.39531	10.8726	8.29299
Os12g0115100	20921	U77295	S-10475	Nonspecific lipid-transfer protein 1 precursor (LTP 1) (PAPI).					2.01988	0.0082182			LOC_Os12g02320_1	84.3033	113.409	54.8386	71.3089	180.313	115.517
Os03g0157900	18453	AK122101	S-15441	Conserved hypothetical protein.					2.01127	0.0013441			LOC_Os03g06200_1	9.6479	17.4974	43.8855	50.7851	21.1506	30.9824
Os04g0405900	34955	AK066299	S-28486	Hypothetical protein.					2.00378	0.0067408			LOC_Os04g33310_1	23.6119	33.7686	31.8479	38.2391	30.2185	26.8667
Os03g0693900	5020	CI243533	S-4184	Similar to Oxalate oxidase 1 (EC 1.2.3.4) (Germin).							24.8406	0.0052881	LOC_Os03g48770_1	0	0	11.0478	2.65385	2.41107	0.437054
Os01g0764800	21697	AK102809	S-18063	Similar to Nt-gh3 deduced protein.							15.1859	0.0046264	LOC_Os01g55940_1	0.205804	0.223947	1.97349	3.38226	1.24377	1.27317
Os02g0608100	30074	AK119319	S-24690	FAR1 domain containing protein.							7.35589	0.0074441	LOC_Os02g39520_2	9.31895	8.44183	9.10708	7.28235	11.553	8.61462
Os09g0272600	30562	AK063844	S-25076	Conserved hypothetical protein.							4.39901	0.0001982	LOC_Os09g10010_1	18.3008	29.1496	66.9089	78.9934	361.219	263.963
Os03g0745000	9868	AF140500	S-8370	Winged helix repressor DNA-binding domain containing protein.							4.30659	0.0067558	LOC_Os03g53340_2	0	0	0	0	0	0
Os07g0638300	11676	D63917	S-8163	Similar to 1-Cys peroxiredoxin.							4.18862	0.0042604	LOC_Os07g44430_1	0.211699	0	6.09006	0.213009	0.67733	0.736675
Os09g0451000	5744	AK104933	S-4826	Similar to 1-aminocyclopropane-1-carboxylate oxidase 1 (EC 1.14.17.4) (ACC oxidase 1) (Ethylene-forming enzyme) (EFE).							3.90832	0.0060321	LOC_Os09g27750_1	23.3695	34.5118	35.3379	60.2409	53.8823	36.9175
Os02g0709000	37104		S-30138	Zinc finger, C2H2-type domain containing protein.							3.84587	0.0027566	LOC_Os02g47920_1	0	0	0.177934	0.647244	0.17151	0.186537
Os12g0582700	24736	AF140486	S-20516	Cytochrome P450 family protein.							3.47335	0.0008644	LOC_Os12g39310_1	0.0921683	0.200587	11.5236	16.1365	2.55573	9.19424
Os08g0188900	8545		S-7245	Similar to Germin-like protein precursor.							3.41582	0.0074139	LOC_Os08g08920_1	0	0	0	0	0	0
Os07g0539100	24329	AK067173	S-4468	Glycoside hydrolase, family 17 protein.							2.95541	0.0054161	LOC_Os07g35480_2	0	0	0.839044	3.81509	10.352	10.3794
Os08g0539400	37821	AY336988	S-30679	Similar to Resistance protein T10rga2-1A.							2.92595	0.006024	LOC_Os08g42670_2	0	0	0.173766	0	0	0
Os12g0265600	30571	AK111044	S-25080	Galectin, galactose-binding lectin family protein.			2.45306	0.0025817					#N/A	#N/A	#N/A	#N/A	#N/A	#N/A	#N/A
Os12g0573600	23926	AK062306	S-19862	Non-protein coding transcript, unclassifiable transcript.	2.94525	0.00442			2.5229	0.0022493			#N/A	#N/A	#N/A	#N/A	#N/A	#N/A	#N/A
Os10g0524500	7132	AK073777	S-6025	Similar to Mandelonitrile lyase-like protein.							2.73163	0.00682	LOC_Os10g38050_1	0	0.0635254	0.581336	2.0559	0.560348	1.55747
Os02g0276200	19964	CI461237	S-16677	Isochorismatase hydrolase family protein.							2.67095	0.0012087	LOC_Os02g17620_1	6.8313	4.27428	3.96819	3.78046	3.46064	0.990487
Os07g0130100	27905	AK069990	S-23022	Similar to Resistance protein candidate (Fragment).							2.52521	0.0017351	LOC_Os07g03810_1	0.678615	0.492294	2.37769	2.10535	4.46307	2.42706
Os09g0455300	19677	AK070458	S-16443	Similar to INDEHISCENT protein.							2.40935	0.0084198	LOC_Os09g28210_1	0.898969	1.8167	47.7436	101.178	10.4093	11.6192
Os12g0175400	27846	D88618	S-22978	Homeodomain-like containing protein.							2.3994	0.0053937	LOC_Os12g07640_1	0.630174	0.685729	0	0.507259	0.268832	0.292386
Os05g0500900	30525	AK101932	S-25047	Similar to Indole-3-acetic acid-amido synthetase GH3.5 (EC 6.3.2.-) (Auxin- responsive GH3-like protein 5) (AtGH3-5).							2.23748	0.0004788	LOC_Os05g42150_1	0.262128	0.641783	0.29003	2.04406	0.0698898	0.152026
Os06g0725000	25058	AK111790	S-20769	Similar to Ntdin.							2.19954	0.007327	LOC_Os06g50930_1	9.60098	3.84904	207.846	158.252	35.7032	38.6849
Os01g0699500	25190	AK071585	S-20869	Protein kinase-like domain containing protein.							2.12708	0.0085996	LOC_Os01g50410_1	1.79851	1.82659	39.1356	34.745	8.95115	18.4973
Os01g0286900	39487	AK103865	S-31904	Similar to Auxin-responsive protein IAA31 (Indoleacetic acid-induced protein 31).							2.09672	0.0068571	LOC_Os01g18360_1	2.45844	3.03186	0.906709	2.14383	1.39836	3.80219

## Sheet: IAA(-)
Locus ID	FeatureNum	Accession	Probe Sequence ID	Description	microarray 1h (Fold change)	microarray 1h (P-value)	microarray 3h (Fold change)	microarray 3h (P-value)	microarray 6h (Fold change)	microarray 6h (P-value)	microarray 12h (Fold change)	microarray 12h (P-value)	model	Control #1 (RPKM)	Control #2 (RPKM)	Dehydration #1 (RPKM)	Dehydration #2 (RPKM)	Rehydration #1 (RPKM)	Rehydration #2 (RPKM)
Os11g0525900	12269		S-10362	Exonuclease domain containing protein.	0.342844	0.0034739							LOC_Os11g32290_1	0.169359	0.368579	0.374773	0.170407	0.361243	0.392893
Os01g0113800	23739	AK111700	S-19723	Protein kinase-like domain containing protein.	0.371391	0.0090385							LOC_Os01g02360_1	1.49098	2.65488	1.19977	1.90936	1.95152	1.88667
Os10g0370700	8439	AK065895	S-7150	Similar to Nitrate transporter (Fragment).	0.428765	0.0025226	0.457633	0.0024791					LOC_Os10g22560_1	18.6323	18.843	1.16472	1.58878	9.5427	10.5009
Os01g0840300	10733	CI256108	S-9088	Homeobox domain containing protein.	0.448143	0.0016571							LOC_Os01g62310_1	0	0	0.287137	0.130559	0	0.15051
Os08g0553200	13787		S-11662	Protein of unknown function DUF241, plant family protein.			0.048967	0.0022348					LOC_Os08g43930_1	0.423398	0	0	0	0	0
Os11g0143300	1046	AK120926	S-776	Similar to Type-A response regulator.			0.0546121	0.0021472					LOC_Os11g04720_1	0.98298	0	0	0	0	0
Os09g0545700	35277	AK062898	S-28734	Similar to Auxin induced protein.			0.128472	0.0012949					LOC_Os09g37369_1	0.554897	1.81145	0.306981	0	0.295898	0.643648
Os11g0592000	42118	AK121059	S-33894	Similar to Barwin.			0.12966	0.001112					LOC_Os11g37950_1	9.96488	7.41915	178.924	49.4291	139.649	66.1075
Os12g0139400	17572	CI018033	S-14724	Similar to Type-A response regulator.			0.151793	0.000582					LOC_Os12g04500_1	14.2234	10.477	3.87383	13.4308	26.1378	26.905
Os04g0442300	21687	AK105815	S-18054	Similar to ZmRR2 protein (Response regulator 2).			0.167348	0.0043719					LOC_Os04g36070_1	2.24813	1.85921	0.198995	0.452409	1.63039	1.14739
Os02g0557800	18337	AK070645	S-15349	CheY-like domain containing protein.			0.177495	0.0077106					LOC_Os02g35180_1	27.5291	20.8753	2.54713	8.58973	27.8253	20.2497
Os06g0298100	33176	AK108594	S-27108	Conserved hypothetical protein.			0.196727	0.0083834	0.414634	0.0055081			LOC_Os06g19430_1	0.16989	1.1092	0.93987	1.70942	0.543563	0.591187
Os06g0140400	20301	AY554033	S-16939	Similar to HAHB-6 (Fragment).			0.199641	0.0018145					LOC_Os06g04850_1	4.57986	4.29144	0	0.128005	1.2211	3.09888
Os02g0557800	13196	AK069453	S-11155	CheY-like domain containing protein.			0.207347	0.0071421					LOC_Os02g35180_1	27.5291	20.8753	2.54713	8.58973	27.8253	20.2497
Os04g0673300	949	AK059734	S-695	Similar to ZmRR2 protein (Response regulator 2).			0.214196	0.0074888					LOC_Os04g57720_1	3.05802	5.82333	21.1471	31.5387	9.92002	18.179
Os03g0679800	16335	AK099933	S-13736	Tetratricopeptide-like helical domain containing protein.			0.229749	0.0043467					LOC_Os03g47614_1	0	0	0	0	0	0
Os06g0561000	34110	AK068862	S-27829	Similar to Myo-inositol oxygenase.			0.268569	0.0033742					LOC_Os06g36560_1	46.2363	57.8386	326.131	81.6048	85.0815	91.9865
Os06g0160800	41787	AK069662	S-33641	Conserved hypothetical protein.			0.27076	0.004754					LOC_Os06g06570_1	1.91558	1.30278	0	0	0.510741	0.277745
Os07g0588800	42454	AK103183	S-34138	Conserved hypothetical protein.			0.296905	0.0072134					LOC_Os07g39980_1	7.94389	6.5696	0.703157	2.34463	9.82768	9.09158
Os02g0755600	21444	AK106639	S-17863	Similar to UDP-glucuronosyltransferase.			0.299055	0.0053774					LOC_Os02g51910_1	0.78719	0.52713	0.46899	0.792061	2.26029	1.475
Os08g0533300	43572		S-34908	Amino acid-binding ACT domain containing protein.			0.315394	0.0039597					LOC_Os08g42080_1	0.524468	0.0951173	0	0.175904	0.186448	0.304175
Os07g0588800	19625	AK070635	S-16399	Conserved hypothetical protein.			0.320692	0.0076017					LOC_Os07g39980_1	7.94389	6.5696	0.703157	2.34463	9.82768	9.09158
Os01g0309800	41878	AK110758	S-33712	Similar to Hydrogenase expression/formation protein hypB.			0.321659	0.0037786					LOC_Os01g20830_1	49.5568	34.5916	1.06585	1.29236	22.0313	17.7539
Os01g0232000	35659	CI471600	S-29034	Major intrinsic protein family protein.			0.327591	0.0023262					LOC_Os01g13120_1	9.48524	3.92505	0.147815	0	4.27436	2.78932
Os05g0541000	18770	AK106948	S-15697	Conserved hypothetical protein.			0.330479	0.0059231					#N/A	#N/A	#N/A	#N/A	#N/A	#N/A	#N/A
Os10g0569500	623	CI558172	S-447	Conserved hypothetical protein.			0.332947	0.0025022					LOC_Os10g41999_1	7.08431	13.8759	0.783839	1.78204	3.21105	2.87608
Os06g0515400	26553	AK071571	S-21952	Conserved hypothetical protein.			0.348236	0.0066564					#N/A	#N/A	#N/A	#N/A	#N/A	#N/A	#N/A
Os12g0435200	15474	AK120176	S-13040	Similar to Zeaxanthin cleavage oxygenase.			0.366834	0.0031161					LOC_Os12g24800_1	2.11255	1.94513	0	0.0817546	0.779894	1.50796
Os04g0340300	10935	AK071447	S-9261	Terpenoid cylases/protein prenyltransferase alpha-alpha toroid domain containing protein.			0.369371	0.0069482					LOC_Os04g27190_1	32.5473	51.6423	7.1186	6.93053	31.1597	24.4955
Os10g0425400	24638	AK071408	S-20433	TRAF-like domain containing protein.			0.3697	0.005199					LOC_Os10g28970_2	0.444464	0.967294	0.19671	0.178886	1.23245	1.0311
Os06g0226500	16884	AK071601	S-14173	Basic helix-loop-helix dimerisation region bHLH domain containing protein.			0.379831	0.0022778					LOC_Os06g12210_1	1.2317	0	0	0	0	0
Os01g0782700	31476		S-25799	Similar to Cyclic nucleotide-gated ion channel 4 (AtCNGC4) (Cyclic nucleotide-and calmodulin-regulated ion channel 4) (AtHLM1).			0.387133	0.0099878					#N/A	#N/A	#N/A	#N/A	#N/A	#N/A	#N/A
Os02g0775600	31174	AK068762	S-25548	Zinc finger, C2H2-type domain containing protein.			0.397115	0.0034237					LOC_Os02g53530_1	14.8828	22.5911	0.553511	1.38423	10.2704	14.6519
Os02g0777800	29938	AK066978	S-24585	Similar to Avr9/Cf-9 induced kinase 1.			0.412429	0.0092909					LOC_Os02g53750_1	8.71607	7.51245	15.4683	8.77001	10.4001	13.4134
Os01g0886700	10164	CI446821	S-8614	Conserved hypothetical protein.			0.412473	0.0089401	0.258426	0.0059697			LOC_Os01g66340_1	0.7226	0	0	0	0	0
Os11g0118600	34243	AK121697	S-27939	Protein of unknown function DUF1191 family protein.			0.412971	0.0061009					LOC_Os11g02630_1	7.64386	4.32522	0.16915	0.46147	3.99456	2.39393
Os02g0148000	36302	AF448491	S-29534	CCT domain containing protein.			0.421686	0.0018876					LOC_Os02g05470_1	40.9739	36.6296	6.64002	7.4959	51.3495	49.6876
Os02g0775600	32821	AK058592	S-26838	Zinc finger, C2H2-type domain containing protein.			0.429896	0.0070107					LOC_Os02g53530_1	14.8828	22.5911	0.553511	1.38423	10.2704	14.6519
Os05g0380400	9193	AK109574	S-7791	Non-protein coding transcript, uncharacterized transcript.			0.449117	0.0028921					#N/A	#N/A	#N/A	#N/A	#N/A	#N/A	#N/A
Os05g0331200	17277	AK100884	S-14492	Similar to External rotenone-insensitive NADPH dehydrogenase.			0.451972	0.0032756					LOC_Os05g26660_1	0.815148	2.25784	3.60766	6.41241	2.52903	3.52422
Os12g0181500	23908	AK099164	S-19846	Similar to Amino acid carrier (Fragment).			0.463786	0.0070931					LOC_Os12g08090_1	12.0464	11.5501	7.08379	7.54383	8.98427	7.13315
Os06g0726200	37291	Z29961	S-30286	Endochitinase precursor (EC 3.2.1.14).			0.480456	0.0041329					LOC_Os06g51060_1	11.6303	22.4409	187.984	105.2	239.379	162.164
Os12g0115600	28480	CI173195	S-23466	(No Hit)			0.48646	0.0022806					LOC_Os12g02350_1	2.78817	2.84434	0.192809	1.05203	3.71697	0.808526
Os07g0124100	38934	AK063647	S-31500	Phytosulfokines 4 precursor [Contains: Phytosulfokine-alpha (PSK- alpha) (Phytosulfokine-a); Phytosulfokine-beta (PSK-beta) (Phytosulfokine-b)].			0.490081	0.0097058					LOC_Os07g03200_1	6.45178	5.61645	7.85239	3.89502	5.50465	9.72879
Os07g0598400	31197	AK072279	S-25565	Glycoside hydrolase family 79, N-terminal protein.					0.0510922	0.0087044			LOC_Os07g40740_1	0	0	0	0	0	0
Os03g0233000	13884	AK069495	S-11737	Protein of unknown function DUF607 family protein.					0.151415	0.0064466			LOC_Os03g13050_1	0.22472	0.489062	2.98368	0.113055	0.479327	0.521324
Os04g0538400	19720	AK108230	S-16478	Similar to Nodulin 21 (N-21).					0.165184	0.006701			LOC_Os04g45520_1	1.78063	1.78856	6.97135	5.23712	3.79807	3.17757
Os08g0371200	36781	AK120474	S-29886	Conserved hypothetical protein.					0.170805	0.0091338			LOC_Os08g28350_1	0.0886263	0	0	0	0.189039	0.154202
Os02g0662000	20599	AK109149	S-17181	RCc3 protein.					0.182719	0.0047415			LOC_Os02g44310_1	0.582046	1.26672	0	0	2.27609	0.675139
Os01g0919200	31750	AK100437	S-25057	Cell division protein FtsZ family protein.					0.202167	0.0088727			LOC_Os01g69020_1	0	0	0	0.118975	0	0
Os06g0217700	44335	AK062617	S-35404	Conserved hypothetical protein.					0.250183	0.0039375			LOC_Os06g11400_1	6.26595	8.43322	1.45956	1.32731	7.03434	7.07686
Os10g0552700	17805	AK063090	S-14926	Similar to Tumor-related protein (Fragment).					0.259141	0.0098717			LOC_Os10g40520_1	19.9038	22.6319	2.22699	7.20071	44.8398	63.0359
Os04g0554800	31056	AU030532	S-25454	Similar to RCc3 protein.					0.282531	0.0004676	0.495999	0.0068024	LOC_Os04g46830_1	20.2359	10.6303	0	0	1.19071	2.42818
Os07g0162700	38339	AK110810	S-31061	Esterase/lipase/thioesterase domain containing protein.					0.283274	0.0049111			LOC_Os07g06860_1	0.105506	0.229615	0	0	0	0.122381
Os10g0505500	10861	AK062529	S-9197	Similar to Nonspecific lipid-transfer protein 2G (LTP2G) (Lipid transfer protein 2 isoform 1) (LTP2-1) (7 kDa lipid transfer protein 1).					0.293841	0.0064126			LOC_Os10g36160_1	6.9641	22.4427	13.3362	10.5108	3.42794	4.66035
Os12g0127900	25746		S-21302	Conserved hypothetical protein.					0.306044	0.008398			LOC_Os12g03430_1	1.07165	1.83249	0.338778	0.462122	1.63274	1.95337
Os11g0240700	42482	AK100421	S-34160	Conserved hypothetical protein.					0.312061	0.0087339			#N/A	#N/A	#N/A	#N/A	#N/A	#N/A	#N/A
Os01g0778300	26255	CI254667	S-21712	Conserved hypothetical protein.					0.320517	0.0034313			#N/A	#N/A	#N/A	#N/A	#N/A	#N/A	#N/A
Os12g0163700	32799	AK063572	S-26821	Similar to Actin 7 (Actin 2).					0.327171	0.005345			LOC_Os12g06660_1	1.83712	3.44285	0.112926	0.205387	0.544245	1.42063
Os01g0822900	29290	AK120044	S-10534	Similar to Lipid transfer protein.					0.331194	0.0022749			LOC_Os01g60740_1	11.9638	24.5349	5.60038	6.79057	11.9415	7.6503
Os01g0954900	13194	AK110957	S-11153	Similar to Nucleoid DNA-binding-like protein.					0.331718	0.00895			LOC_Os01g72510_1	0.887365	0.751017	0.109091	0.198412	0.105153	0.571828
Os03g0761000	12941	CI547238	S-10939	SWIB/MDM2 domain containing protein.					0.335659	0.0051407			LOC_Os03g55310_1	6.76583	10.7088	6.35177	6.6014	12.2449	15.2203
Os05g0375600	5491	CI137380	S-4604	Protein chain release factor, RF-1/RF-2 family protein.					0.340074	0.0069387			LOC_Os05g31160_1	27.4355	19.9803	0.590581	4.29655	15.7116	13.0019
Os01g0735400	21987	CI099201	S-18299	(No Hit)					0.342004	0.0020227			#N/A	#N/A	#N/A	#N/A	#N/A	#N/A	#N/A
Os09g0466400	103	AK108246	S-67	Similar to ZF-HD homeobox protein.					0.356809	0.0092804			LOC_Os09g29130_1	1.40009	1.23786	5.03463	4.57844	1.77316	0.913509
Os02g0697400	19888	L43362	S-16616	Similar to 4-coumarate--CoA ligase 1 (EC 6.2.1.12) (4CL 1) (4-coumaroyl-CoA synthase 1) (Clone 4CL14) (Fragment).					0.358583	0.0041434			LOC_Os02g46970_1	7.96163	12.6153	0.0772728	0.772982	2.38346	7.77686
Os05g0186000	36333	AK060420	S-29555	Similar to 30S ribosomal protein S31, chloroplast (Fragment).					0.360062	0.0084702			LOC_Os05g09400_1	2.42855	0.556346	0	0.771656	2.86268	0.593047
Os03g0758400	41701	AK062704	S-33573	Ankyrin repeat containing protein.					0.365713	0.0088277			LOC_Os03g55110_1	9.32072	8.61148	35.9977	31.5857	23.4446	17.4411
Os02g0152900	10603	AK061136	S-8982	Conserved hypothetical protein.					0.37114	0.008802			LOC_Os02g05890_1	47.9759	39.009	4.2761	7.10682	47.0445	37.4086
Os02g0769900	26134	AK103954	S-21614	Protein prenyltransferase domain containing protein.					0.378949	0.009316			LOC_Os02g53050_1	1.83234	1.38038	1.40357	1.27639	1.20258	1.2262
Os01g0848900	37951	AK065438	S-30775	Conserved hypothetical protein.					0.383907	0.007841			LOC_Os01g62970_1	3.23731	5.61024	213.72	181.325	32.2241	27.8155
Os04g0381400	38231		S-30986	Esterase/lipase/thioesterase domain containing protein.					0.390319	0.0020529			LOC_Os04g31240_1	0.892623	0.832556	0.282182	0.128307	0.951981	1.47913
Os02g0606000	24531	AK101400	S-20345	Conserved hypothetical protein.					0.397111	0.0044158			LOC_Os02g39340_1	25.8345	19.8658	16.6425	24.7235	28.0422	32.7633
Os02g0198700	40115	AK106394	S-24641	Similar to Subtilisin-like protease.					0.397219	0.0099547			LOC_Os02g10520_1	1.27161	1.77907	0.133997	0.243711	0.322898	1.19404
Os11g0118600	24373	AK108947	S-20222	Protein of unknown function DUF1191 family protein.					0.404434	0.003523			LOC_Os11g02630_1	7.64386	4.32522	0.16915	0.46147	3.99456	2.39393
Os01g0815800	42473	AK101927	S-34153	Similar to 60S ribosomal protein L24-A (L30A) (RP29) (YL21).					0.407443	0.0018464			LOC_Os01g59990_1	86.712	121.816	44.9728	61.8579	118.307	99.7949
Os02g0689700	8960	AK063776	S-7598	Ribosomal protein L18P/L5E family protein.					0.417237	0.0053724			LOC_Os02g46440_1	0	0	1.98336	0	0	0
Os08g0515800	7472	AK061787	S-6318	Mitochodrial transcription termination factor-related family protein.					0.419144	0.0027369			LOC_Os08g40430_1	2.25308	1.66083	0.402081	1.17007	4.10819	3.9623
Os03g0138200	18772	AK105857	S-15699	Cytochrome P450 family protein.					0.419275	0.0058108			LOC_Os03g04530_1	0.925691	5.03649	0	0	0.179499	0.195226
Os01g0940100	8704	AK064590	S-7383	Similar to Hexokinase.					0.420954	0.0062124			LOC_Os01g71320_1	7.88291	6.58656	2.492	9.63133	5.40457	8.00074
Os03g0141100	40352	AK110816	S-32552	Conserved hypothetical protein.					0.425332	0.0024569			LOC_Os03g04760_1	0	0.119459	0.242932	0	0	0
Os02g0612000	6728	CI398763	S-5672	GrpE protein family protein.					0.427356	0.0084342			LOC_Os02g39870_1	25.7293	23.4647	23.1811	19.6013	29.7923	24.3019
Os04g0134800	24802		S-20569	Plant peroxidase family protein.					0.441295	0.0040416			LOC_Os04g04750_1	0	0	0	0	0	0
Os12g0406200	29568	AK071037	S-24302	Similar to 40S ribosomal protein S3a (CYC07 protein).					0.44227	0.0083903			LOC_Os12g21798_1	40.7083	57.5322	16.8905	26.3494	48.4451	46.9313
Os06g0237000	2653	CI399012	S-2113	Hypothetical protein.					0.442346	0.0089371			LOC_Os06g13000_1	5.94164	3.91845	1.79293	2.89862	4.41652	2.92386
Os07g0222900	39873	CI470056	S-32200	Hypothetical protein.					0.444334	0.0068933			LOC_Os07g12160_1	6.52258	5.11445	0.318391	0.386056	4.70574	6.1194
Os06g0607100	14899	AK071250	S-12573	Conserved hypothetical protein.					0.444904	0.0032887			LOC_Os06g40500_1	7.70419	5.78164	0	1.60383	5.94988	9.09047
Os03g0183100	33266	AJ315791	S-27179	SAP-like protein BP-73 (OsBP-73) (Riaa1).					0.446721	0.0087936			LOC_Os03g08480_1	26.9752	31.5497	36.5467	39.6053	29.0625	36.5045
Os11g0643600	25003		S-20729	Conserved hypothetical protein.					0.446818	0.0049223			LOC_Os11g42410_1	0	0	1.4715	1.00363	0.177297	0.771324
Os03g0802100	36108		S-29385	Protein kinase-like domain containing protein.					0.447326	0.0050912			LOC_Os03g58764_1	0.0788864	0.257523	4.80059	2.53999	2.01917	2.19608
Os07g0568900	36190	AK062660	S-29450	Conserved hypothetical protein.					0.453085	0.0019656			LOC_Os07g38150_1	17.379	13.9345	2.2771	4.14154	19.0224	19.0976
Os01g0201600	24410	AK073568	S-20254	Virulence factor, pectin lyase fold family protein.					0.45564	0.0051981			LOC_Os01g10490_1	5.48189	16.2951	0.44381	0.269064	3.2797	3.56706
Os01g0719200	36197	AK064230	S-29456	Conserved hypothetical protein.					0.460903	6.76e-05			LOC_Os01g52120_1	0.488977	1.06417	5.13975	7.13404	1.82523	1.13437
Os03g0705800	6178	CI247822	S-5205	Conserved hypothetical protein.					0.46354	0.0093262			LOC_Os03g49830_1	2.56365	1.88977	0.183002	0.41605	0.793778	1.34295
Os08g0117300	29993	AK059505	S-854	Similar to 40S ribosomal protein S13.					0.464115	0.007165			LOC_Os08g02410_1	64.8974	69.1319	31.1786	36.0863	80.1412	71.117
Os01g0558800	16140	AK068120	S-13577	Conserved hypothetical protein.					0.465226	0.0087322			LOC_Os01g37820_1	10.8949	9.01817	3.09091	3.09193	11.818	9.82908
Os09g0383400	31951	AK103385	S-26152	DEAD/DEAH box helicase, N-terminal domain containing protein.					0.465842	0.0049113			LOC_Os09g21520_2	0.178993	0	0	0.0600334	0.445422	0.138414
Os03g0846900	45150	AK059297	S-35879	Conserved hypothetical protein.					0.466454	0.0077765			LOC_Os03g62950_1	3.84816	2.24326	0.608254	0.414855	4.25063	3.0289
Os09g0459900	19077	AK063208	S-15957	Cyclin-dependent kinase inhibitor family protein.					0.471147	0.0076167			LOC_Os09g28580_1	17.2352	14.0659	5.72092	11.8502	9.80333	16.3266
Os10g0128100	42208	AK111012	S-33957	Conserved hypothetical protein.					0.476522	0.0040774			#N/A	#N/A	#N/A	#N/A	#N/A	#N/A	#N/A
Os09g0424300	22158	AK101535	S-18437	S-adenosylmethionine decarboxylase.					0.481627	0.0077968			LOC_Os09g25620_1	1.59397	1.32152	0	0.610984	1.61901	1.84891
Os03g0836400	6652	CI561895	S-5603	Harpin-induced 1 domain containing protein.					0.483063	0.003889			LOC_Os03g62020_1	0.615269	0	0.17019	0	0	0.356838
Os04g0405100	24402	AU068274	S-20246	Sterile alpha motif SAM domain containing protein.					0.484225	0.0017143			LOC_Os04g33220_1	21.8093	18.1872	9.39673	11.7583	19.5642	20.6478
Os11g0482400	41817	AK062180	S-1891	Tetratricopeptide-like helical domain containing protein.					0.488086	0.0015959			LOC_Os11g29230_1	9.6325	10.7993	0.775114	0.822361	7.4713	6.90702
Os07g0689800	36889	AK071235	S-29973	Heat shock protein DnaJ, N-terminal domain containing protein.					0.489588	0.0046893			LOC_Os07g49000_1	0.881561	2.32967	0.0696712	0	0.604403	0.803438
Os02g0268600	16680		S-14015	Expansin/Lol pI family protein.					0.48979	0.00937			LOC_Os02g16850_1	0	0	0	0.538719	0	0
Os01g0754100	42787	AK058239	S-34375	Nucleic acid-binding, OB-fold domain containing protein.					0.490889	0.0016019			LOC_Os01g55030_1	22.8276	24.6613	29.4367	22.3079	28.0237	31.241
Os12g0528000	15256	AK069942	S-12866	Conserved hypothetical protein.					0.491698	0.0045371			LOC_Os12g34350_1	0.588467	0.640345	0	0.676695	0.896569	0
Os04g0602000	462	CI207644	S-331	Conserved hypothetical protein.					0.494855	0.0039287			LOC_Os04g51290.1	0	0	0	0.0641533	0	0.0739564
Os05g0579600	11779	CI437851	S-9951	Homeodomain-like containing protein.							0.199136	0.0050778	LOC_Os05g50340_1	42.284	34.3467	0	2.39694	1.2703	8.98042
Os06g0474300	34260	AK103398	S-27953	Methyltransferase type 11 domain containing protein.							0.399544	0.0097902	LOC_Os06g27980_1	0	0	0	0	0	0
Os01g0625300	5299	AY344495	S-4430	Similar to Heat shock transcription factor 31 (Fragment).							0.428083	0.0048923	LOC_Os01g43590_1	0.735678	0.57181	0.348852	1.58621	0.336257	0.243812

## Sheet: JA(+)
Locus ID	FeatureNum	Accession	Probe Sequence ID	Description	microarray 1h (Fold change)	microarray 1h (P-value)	microarray 3h (Fold change)	microarray 3h (P-value)	microarray 6h (Fold change)	microarray 6h (P-value)	microarray 12h (Fold change)	microarray 12h (P-value)	model	Control #1 (RPKM)	Control #2 (RPKM)	Dehydration #1 (RPKM)	Dehydration #2 (RPKM)	Rehydration #1 (RPKM)	Rehydration #2 (RPKM)
Os05g0191500	21666	AK066719	S-18037	Acid phosphatase (Class B) family protein.	8.0583	0.004517							LOC_Os05g10310_1	3.70048	2.57024	0.0871143	0.712987	2.43511	1.36989
Os01g0124400	41956	AK064050	S-33776	Similar to Bowman Birk trypsin inhibitor.					5.9859	0.0064779			#N/A	#N/A	#N/A	#N/A	#N/A	#N/A	#N/A
Os03g0402800	38695	AK106184	S-31324	ZIM domain containing protein.	6.30519	0.0043506							LOC_Os03g28940_1	53.2606	62.3928	330.74	418.208	156.818	280.962
Os12g0511200	29741	AK106737	S-24441	Hly-III related proteins family protein.	5.98773	0.0007591					4.11533	0.0084022	LOC_Os12g32640_1	0.166412	0.633791	0.184126	0.586048	0.0887392	0
Os04g0540900	37125	AK066397	S-30156	Protein kinase-like domain containing protein.	5.79562	0.009781							LOC_Os04g45730_1	3.77412	5.83603	3.40661	5.59627	4.44878	8.29468
Os10g0530600	25375	AK109314	S-21016	Similar to Glutathione S-transferase GST 20 (EC 2.5.1.18).	5.4134	0.002818	10.7995	0.0068199					LOC_Os10g38720_1	0	0.194629	0.3958	0.359936	0	0.414937
Os01g0142800	3543	AK105664	S-2892	Similar to Peptide transporter.							2.0965	0.0035436	LOC_Os01g04950.1	9.42267	16.5582	23.571	25.263	14.9803	12.8306
Os11g0542100	43564	CI435373	S-34903	Zinc finger, RING-type domain containing protein.	4.9446	0.0010371							LOC_Os11g34020_1	1.90354	1.70582	2.35395	4.05598	0.238838	1.4287
Os06g0597600	30855	AK120804	S-25303	Aromatic-ring hydroxylase family protein.	3.8656	0.0057343			4.73765	0.0032705			LOC_Os06g39660_1	2.22574	1.61464	3.86989	5.97203	1.9216	1.59821
Os01g0603800	29217	AK066820	S-24040	Similar to Triticum sp. (pAWJL3) leucine rich repeat region mRNA (Fragment).	3.80216	0.0007648							LOC_Os01g41930_1	2.96978	1.86613	0.694203	1.09425	1.73976	1.40702
Os04g0518200	13543	AK072373	S-11450	Phenylalanine ammonia-lyase.	3.45063	0.0052247					2.11185	0.0095251	LOC_Os04g43770_1	14.624	15.6012	2.22088	4.3278	6.11628	8.64781
Os04g0585900	17906	AK070920	S-15005	Protein of unknown function DUF581 family protein.	3.41847	0.0048587							LOC_Os04g49650_1	0.825304	0.898062	0	0	0	0.191461
Os03g0767000	22137	AB116527	S-6859	Similar to Allene oxide synthase (EC 4.2.1.92).	3.41553	0.0019666							LOC_Os03g55800_1	5.04265	6.63775	1.70982	6.3014	1.99506	4.05669
Os08g0105800	12344	AK065355	S-10425	Cytochrome P450 family protein.	3.39257	0.0087678	2.34261	0.0034594					LOC_Os08g01490_1	5.31752	2.29867	7.81785	5.71689	6.60336	3.37973
Os03g0767000	8091	AK068620	S-6859	Similar to Allene oxide synthase (EC 4.2.1.92).	3.31963	0.0066499							LOC_Os03g55800_1	5.04265	6.63775	1.70982	6.3014	1.99506	4.05669
Os07g0201500	37682	CI011885	S-30582	UDP-glucuronosyl/UDP-glucosyltransferase family protein.	3.27897	0.0077316			8.28839	0.0024438	3.89547	0.0054378	LOC_Os07g10190_1	4.086	1.86121	1.15652	1.43417	2.73624	1.5431
Os01g0155700	20186	CI138407	S-240	(No Hit)					2.15619	0.0088863			#N/A	#N/A	#N/A	#N/A	#N/A	#N/A	#N/A
Os09g0417800	17043	AK067834	S-14303	WRKY transcription factor 62.	3.22013	0.0034514					2.09988	0.0084472	LOC_Os09g25070_1	5.50099	8.64638	5.68077	2.58302	9.38688	6.38082
Os01g0167100	38958	AK072599	S-31519	Conserved hypothetical protein.			2.4025	0.0025187					#N/A	#N/A	#N/A	#N/A	#N/A	#N/A	#N/A
Os01g0187200	39287	AK110797	S-31762	Non-protein coding transcript, unclassifiable transcript.							5.72457	0.0090216	#N/A	#N/A	#N/A	#N/A	#N/A	#N/A	#N/A
Os01g0717000	25762	AK070065	S-21316	Similar to GmCK1p (EC 2.7.1.32).	3.15792	0.0021307					3.72164	0.0024407	LOC_Os01g51920_1	41.0724	51.4061	392.024	572.364	185.516	335.279
Os03g0607400	24132	AK069904	S-20028	Similar to Metal transporter Nramp2 (AtNramp2).	3.12107	0.0092461							LOC_Os03g41064_1	0.918559	0.333179	0	0	0	0.710316
Os02g0621600	13311	AK108575	S-11257	Conserved hypothetical protein.	2.88243	0.0067727							LOC_Os02g40820_1	7.91515	6.77739	7.89626	7.18077	5.25863	4.96682
Os09g0442100	32251	AK111977	S-26390	Protein kinase-like domain containing protein.	2.83592	0.0073189					3.29343	0.005656	LOC_Os09g27010_1	4.74701	5.06616	28.6856	46.6616	16.551	19.8013
Os01g0946700	19245	AK069096	S-16093	Similar to Glucan endo-1,3-beta-glucosidase GV (EC 3.2.1.39) ((1->3)-beta-glucan endohydrolase GV) ((1->3)-beta-glucanase isoenzyme GV) (Beta-1,3- endoglucanase GV).	2.80641	0.0046515	3.81243	0.0039333					LOC_Os01g71830_1	0.80888	1.17359	33.5618	10.3092	22.717	29.555
Os06g0345200	21760	AK107186	S-18113	Similar to Tyrosine aminotransferase.	2.79042	0.0091027			3.21943	0.0069432			LOC_Os06g23684_1	14.7545	10.7725	12.0068	12.7386	14.4159	13.2498
Os07g0551300	40803	AK102758	S-32907	Similar to KI domain interacting kinase 1.	2.78435	0.0061863					2.15931	0.0099953	LOC_Os07g36590_1	20.4418	23.2771	20.6402	45.0704	17.9889	37.4457
Os06g0618000	11543	AK110866	S-9754	Conserved hypothetical protein.	2.76205	0.0037996							LOC_Os06g41380_1	0.409792	0.334439	0.79347	0.103082	0.218521	0.713001
Os01g0747300	30589	AK066261	S-25094	Protein of unknown function DUF506, plant family protein.	2.74193	0.0035567							LOC_Os01g54340_1	14.6834	7.4079	38.6958	24.4446	22.6355	19.9737
Os03g0283200	30905	AF237487	S-25344	Similar to IN2-1 protein.	2.73908	0.0085115							LOC_Os03g17480_1	7.45244	3.47547	0.16828	0.765159	3.8929	2.64624
Os05g0515200	23594	AK062293	S-19607	Cytochrome P450 family protein.	2.67289	0.0077505							LOC_Os05g43910_1	6.71783	4.50418	10.6613	13.5188	11.2896	9.91744
Os04g0525100	37397	AK109806	S-30358	UDP-glucuronosyl/UDP-glucosyltransferase family protein.	2.67019	0.0018755			4.2068	0.0008036			LOC_Os04g44354_1	0	0	0	0.292301	0.929463	1.68483
Os04g0684900	13352	AK111967	S-11290	Ribonuclease CAF1 family protein.	2.6349	0.0074996							LOC_Os04g58810_1	3.24561	15.1203	11.3344	11.532	6.05752	10
Os06g0218900	35398	CI122454	S-28834	LMBR1-like conserved region domain containing protein.	2.63297	0.0077638							LOC_Os06g11520_1	1.0843	4.98176	1.19972	1.75774	2.05583	4.33216
Os10g0343000	37345	AK069512	S-30321	Conserved hypothetical protein.	2.60107	0.0016867							LOC_Os10g20230_1	3.94098	4.45659	3.16348	3.1101	3.54375	4.57131
Os03g0348200	41457	CB617712	S-33389	Terpene synthase-like domain containing protein.	2.56158	0.0066732							LOC_Os03g22634_1	23.6806	6.5656	1.72282	4.76542	4.08236	3.68749
Os05g0567800	41926	AK108622	S-33752	Similar to Integral membrane protein.	2.52744	0.0047883							LOC_Os05g49270_1	27.5444	26.436	26.6106	22.5643	18.9774	18.5667
Os06g0121800	757	CI141089	S-555	Peptidase A1, pepsin family protein.	2.45221	0.0088894							LOC_Os06g03120_1	0	2.05438	0	0.111742	0	0.386452
Os07g0643700	28604	AK109637	S-23560	Esterase/lipase/thioesterase domain containing protein.	2.44686	0.0022536	4.43028	0.0013721	4.84261	0.0055929	4.89024	0.0007071	LOC_Os07g44910_1	0.546688	0	2.29854	1.21016	0	1.14143
Os01g0796700	15106	AK120491	S-12740	Zinc finger, RING-type domain containing protein.	2.44156	0.0056877	4.04585	0.0016571					LOC_Os01g58400_1	0.640098	0	4.42645	3.13979	0	1.29933
Os01g0509900	15372	AK109797	S-12958	Conserved hypothetical protein.	2.43785	0.0034293							LOC_Os01g32640_1	1.13018	0.878442	0.178641	0.162454	0.516573	0.374556
Os04g0625200	18566	CI035515	S-15530	Phospholipid/glycerol acyltransferase domain containing protein.	2.35905	0.0052967	3.36161	0.0017834					LOC_Os04g53370_1	6.07915	6.05209	2.71912	2.47274	2.75889	5.10105
Os04g0491500	16948	AK101116	S-14227	TGF-beta receptor, type I/II extracellular region family protein.	2.35626	0.0076527							LOC_Os04g41450_1	0.688919	0.812124	0.0635209	0	0.489821	0.599329
Os03g0700400	2176	CI110568	S-1700	Similar to Lipoxygenase 1 (EC 1.13.11.12).	2.3551	0.0020879					3.93096	0.0063411	LOC_Os03g49350_1	0.71122	0.696528	3.85593	2.86249	1.51703	1.64995
Os11g0533800	40378	AK069909	S-32573	Cyclin-like F-box domain containing protein.	2.27148	0.0045838	2.74637	0.0088567					LOC_Os11g32940_1	7.87054	5.8682	3.30593	1.97981	7.38353	3.29671
Os02g0226400	34377	AK066447	S-28049	Non-protein coding transcript, unclassifiable transcript.	2.22959	0.0038265							LOC_Os02g13304_1	5.79367	4.53131	3.20519	1.63955	6.95131	6.5103
Os12g0235700	21753	CI549222	S-18108	Protein kinase domain containing protein.	2.21205	0.0089641							LOC_Os12g13300_1	1.16172	1.8661	0.244833	0.667946	1.00297	1.60419
Os08g0138900	32962	AK107842	S-26945	Conserved hypothetical protein.	2.2009	0.0014443	2.40276	0.0081037					LOC_Os08g04430_1	90.6499	51.5481	55.4341	43.9381	46.3638	46.5819
Os02g0816600	6348	AK058624	S-5351	Conserved hypothetical protein.	2.20086	0.0098704							LOC_Os02g57160_1	77.6517	82.9852	50.0005	75.2239	60.1108	68.6657
Os06g0238700	15008		S-12659	WD40-like domain containing protein.	2.1862	0.0081862							LOC_Os06g13140_1	0.571811	0	0.105446	0.0958916	0.508196	0.221089
Os07g0658400	15176	AK120896	S-12799	Similar to Ferredoxin-dependent glutamate synthase, chloroplast precursor (EC 1.4.7.1) (Fd-GOGAT).	2.17409	0.0086365							LOC_Os07g46460_1	452.851	393.097	56.5337	111.757	262.843	247.953
Os05g0311500	13281	AK058638	S-11232	Protein of unknown function DUF567 family protein.	2.17398	0.0099477							LOC_Os05g24650_1	53.3955	26.3729	64.8055	71.8886	40.3874	47.5865
Os01g0194000	42403	AK058353	S-34097	Conserved hypothetical protein.	2.16697	0.0034187					2.28746	0.0076452	LOC_Os01g09770_1	14.2399	12.6857	9.17635	23.775	9.92983	25.0484
Os05g0487300	1293	AK064162	S-975	Conserved hypothetical protein.	2.15628	0.0060389							LOC_Os05g40890_2	5.60638	5.90998	29.0772	19.2149	11.7715	11.1771
Os01g0739200	8625	AK073172	S-7314	Dual specificity protein phosphatase domain containing protein.	2.15405	0.0030639							LOC_Os01g53710_1	20.3359	18.6815	8.02782	13.0585	14.3861	13.3944
Os03g0245700	28986	AK112059	S-23861	Very-long-chain 3-ketoacyl-CoA synthase family protein.	2.11492	0.0063513							LOC_Os03g14170_1	19.9906	29.2796	2.52302	6.73025	13.2135	24.863
Os01g0243300	14898	AK109301	S-12572	Conserved hypothetical protein.			3.44769	0.0092319					#N/A	#N/A	#N/A	#N/A	#N/A	#N/A	#N/A
Os01g0871900	6422		S-5420	TGF-beta receptor, type I/II extracellular region family protein.	2.08014	0.0083714							LOC_Os01g65140_1	6.49706	5.69035	0.525997	0.797227	4.22506	3.12477
Os10g0427900	17019	AK060296	S-14283	Conserved hypothetical protein.	2.07181	0.0070579							LOC_Os10g29240_1	4.29337	2.68058	0	0.49573	3.15266	2.53085
Os05g0445800	25657		S-21236	Conserved hypothetical protein.	2.06566	0.0025161							LOC_Os05g37340_1	0.551967	1.60167	0.339289	0.370255	0.32704	0.497971
Os03g0764100	18291	AK072942	S-15311	Zinc finger transcription factor ZF1.	2.04911	0.0035689					2.70649	0.0029762	LOC_Os03g55540_1	51.1162	80.2671	121.374	104.775	56.1346	78.3708
Os07g0119000	21161	AK069889	S-17625	Similar to MAP3K gamma protein kinase (Fragment).	2.04445	0.0058335							LOC_Os07g02780_1	2.39656	1.541	0.060265	1.04128	1.16179	1.45311
Os02g0678200	30579	AU030644	S-25086	Conserved hypothetical protein.	2.03709	0.0026408							LOC_Os02g45520_1	18.3634	20.042	0	1.70982	1.34461	2.98843
Os06g0554600	23051	CI174967	S-19168	Conserved hypothetical protein.	2.02362	0.0060348							LOC_Os06g36070_1	5.1742	6.50618	1.90832	3.47081	3.92411	2.26733
Os03g0764100	39826	AF332876	S-32165	Zinc finger transcription factor ZF1.	2.02202	0.0094227					2.60376	0.0040514	LOC_Os03g55540_1	51.1162	80.2671	121.374	104.775	56.1346	78.3708
Os01g0261400	14291	AU166981	S-12073	(No Hit)	3.16336	0.0024084							#N/A	#N/A	#N/A	#N/A	#N/A	#N/A	#N/A
Os06g0729900	31260	CI424389	S-25616	Peptidoglycan-binding LysM domain containing protein.	2.01359	0.005232							LOC_Os06g51360_1	9.39254	10.1184	25.0455	27.974	13.6233	24.0775
Os04g0585200	40170	AK099753	S-32413	Similar to Glutamate receptor 3.3 precursor (Ligand-gated ion channel 3.3).	2.01028	0.0092067							LOC_Os04g49570_2	21.1143	22.6741	1.07352	3.90499	7.53898	8.62825
Os01g0302900	41106	AK107212	S-33127	Conserved hypothetical protein.			2.67914	0.0070004					#N/A	#N/A	#N/A	#N/A	#N/A	#N/A	#N/A
Os03g0829200	7813	AK108175	S-6612	Similar to Soluble epoxide hydrolase.			21.3974	0.0057427			9.58287	0.0090606	LOC_Os03g61360_1	0.759151	3.16663	134.113	103.374	62.2068	56.3565
Os08g0168000	34545	AK108761	S-28175	Terpenoid cylases/protein prenyltransferase alpha-alpha toroid domain containing protein.			13.5505	0.001766					LOC_Os08g07100_1	6.26056	4.43844	51.7423	3.14965	48.3568	4.07105
Os01g0832600	40058	AK106774	S-32336	Similar to Leucoanthocyanidin dioxygenase-like protein.			13.1783	0.0051301					LOC_Os01g61610_2	0	0.586145	9.43658	2.07763	2.10642	1.7703
Os07g0190000	43985	AK100909	S-35180	Similar to 1-deoxy-D-xylulose 5-phosphate synthase 2 precursor.			12.488	0.0098893	11.9734	0.0021913			LOC_Os07g09190_1	2.2652	2.28003	3.38353	11.1682	4.4089	12.3492
Os01g0306400	32378	CI438003	S-26493	Conserved hypothetical protein.			11.2401	0.0099751					LOC_Os01g20030_1	0	0	0.48751	0	0.234955	0
Os04g0658200	13212	CI452886	S-11168	Conserved hypothetical protein.			10.9786	0.008806					LOC_Os04g56309_1	0	0	5.79359	3.68804	2.51299	1.21474
Os03g0718800	1075	CI255934	S-804	Similar to Physical impedance induced protein.			9.20448	0.0031801					LOC_Os03g50960_1	1.21786	0.883486	111.618	65.7632	60.613	41.4377
Os10g0118200	9639	AK069308	S-8177	Similar to O-methyltransferase ZRP4 (EC 2.1.1.-) (OMT).			8.70254	0.0004572					LOC_Os10g02880_1	2.51476	1.18977	126.299	80.0903	24.9542	10.6533
Os07g0551700	23818	AK067424	S-19781	Similar to Cellulose synthase (Fragment).			7.25542	5.82e-05			2.79305	0.0061226	LOC_Os07g36630_1	4.01847	5.08182	0.0600839	0	0.173744	0.188967
Os01g0123900	34173	AK104410	S-21030	Similar to Bowman-Birk type proteinase inhibitor (EBI).			6.59825	0.0089952			6.82021	0.0048266	LOC_Os01g03310_1	229.511	42.9187	124.403	36.8125	242.298	60.8618
Os01g0123900	25392	AK104671	S-21030	Similar to Bowman-Birk type proteinase inhibitor (EBI).			6.53505	0.0098732			6.96684	0.0039406	LOC_Os01g03310_1	229.511	42.9187	124.403	36.8125	242.298	60.8618
Os02g0574100	6735	AK068280	S-5678	Sugar transporter family protein.			6.19679	0.0076658	7.85193	0.0046782	3.97609	0.0075899	LOC_Os02g36450_1	0.958432	1.04293	8.67642	6.13685	1.76556	1.11172
Os01g0162300	35516	AK108785	S-28929	Leucine-rich repeat, plant specific containing protein.			6.16882	0.00929					LOC_Os01g06876_1	6.17221	7.5354	0.999395	12.4208	1.12387	12.5726
Os03g0180800	35829	AK070649	S-29172	ZIM domain containing protein.			5.85601	0.0047192					LOC_Os03g08310_1	0.468095	1.52808	13.2933	33.4404	9.48522	37.1024
Os04g0404400	1252	AK112111	S-946	Conserved hypothetical protein.			5.83395	0.0060651	4.3027	0.0065418			LOC_Os04g33150_1	0	0.271764	6.21743	5.90536	1.46495	1.15876
Os06g0223700	24860	AK070214	S-20614	Protein of unknown function DUF581 family protein.			5.78277	0.0085936	6.91851	0.0012484			LOC_Os06g11980_1	7.226	4.7592	46.0774	46.1116	20.8887	16.1017
Os09g0439200	44777	AK108738	S-35678	ZIM domain containing protein.			5.75478	0.0085626					LOC_Os09g26780_1	11.1636	5.81543	53.4811	34.7735	23.052	19.6992
Os05g0457200	15177	CI000749	S-12800	Similar to Protein phpsphatase 2C (PP2C) (EC 3.1.3.16).			5.3809	0.0096986					LOC_Os05g38290_2	0	1.37228	13.202	17.4718	6.7248	17.1035
Os06g0626600	32763	AK109408	S-26789	Sulfotransferase family protein.			5.34086	0.0051744					LOC_Os06g42120_1	0.127618	0.138868	1.27082	0.642037	0	0
Os01g0854000	17817	AK070440	S-14934	Conserved hypothetical protein.			5.31281	5.9e-05					LOC_Os01g63480_1	1.35649	2.24926	1.71529	1.42988	3.92674	2.84719
Os02g0221900	22678	AK064029	S-18864	Cytochrome P450 family protein.			5.21637	0.0042399					LOC_Os02g12890_1	6.97136	9.67862	1.3299	0.241879	1.62372	1.67304
Os07g0631200	16595	AK120260	S-13948	Zinc finger, RING-type domain containing protein.			4.99105	0.0057175					LOC_Os07g43740_1	2.05284	2.4572	3.8613	3.30487	2.84615	3.80987
Os09g0526600	21035	AK106545	S-17519	Similar to Heat shock factor protein 3 (HSF 3) (Heat shock transcription factor 3) (HSTF 3).			4.75791	0.0019332					LOC_Os09g35790_1	1.3701	2.08724	20.8189	13.1424	9.15689	9.64134
Os01g0901600	23782	CI435163	S-19755	AMP-dependent synthetase and ligase domain containing protein.			4.72647	0.0010794					LOC_Os01g67540_1	5.11073	3.21511	7.51019	5.86549	8.0907	6.11339
Os12g0150200	5843	AK064287	S-4914	Cytochrome P450 family protein.			4.69098	0.0079162	3.48532	0.0077854			LOC_Os12g05440_1	0.425059	0.578164	8.93577	10.1576	6.5732	12.4493
Os07g0625500	34294	AK064628	S-27983	Similar to Fimbriata-associated protein (Fragment).			4.57227	0.0084155	4.85424	0.0079081			LOC_Os07g43250_1	0	0	0.212637	0	0	0
Os05g0179300	38747	AK100028	S-31367	Transferase family protein.			4.56849	0.0043195			3.46078	0.0054035	LOC_Os05g08640_1	25.2228	27.6319	11.3139	6.9449	24.3555	16.9018
Os08g0248700	29283	AK111788	S-24089	Similar to Blind.			4.42711	0.0064441					LOC_Os08g15020_1	1.00594	1.77876	0.139127	1.01216	0.134104	1.02098
Os03g0593600	1708		S-1311	Cytochrome P450 family protein.			4.42618	0.0065312					LOC_Os03g39650_1	0.399226	0.108605	0	0	0.106444	0.11577
Os01g0956200	31528	AK106051	S-9716	Protein of unknown function DUF563 family protein.			4.38581	0.002452			4.72872	0.0041794	LOC_Os01g72610_1	6.35223	14.8744	57.2947	56.6339	28.1276	37.4006
Os05g0114000	5253	AK069313	S-4391	Similar to PRLI-interacting factor F (Fragment).			4.35106	0.0067676	3.97681	0.0076591			LOC_Os05g02310_1	32.0201	35.5939	3.3596	9.72103	10.7453	13.1276
Os03g0806600	6387	AK070959	S-5388	Conserved hypothetical protein.			4.33871	0.0040839					LOC_Os03g59180_1	11.1461	19.5677	26.8028	41.8697	12.3628	35.856
Os02g0291000	25453	CI032203	S-21079	EF-Hand type domain containing protein.			4.32735	0.0025345			2.84886	0.0050169	LOC_Os02g18880_1	6.33119	2.75573	0.280204	0.509629	2.43079	2.35002
Os04g0538000	36058	AK108550	S-29344	Heat shock chaperonin-binding domain containing protein.			4.20121	0.0042846					LOC_Os04g45480_1	0.808076	0.791383	0.268227	0.569154	0.861811	1.12478
Os02g0720900	21611	AK121603	S-17993	Peptidase A1, pepsin family protein.			4.16844	0.0049571					LOC_Os02g48900_1	75.2678	84.7004	12.3542	19.1557	46.4332	49.1039
Os05g0406100	18546	AK069515	S-15511	Inosine/uridine-preferring nucleoside hydrolase domain containing protein.			4.14373	0.0040182			5.78519	0.0032027	LOC_Os05g33630_1	51.8066	33.5473	19.3504	45.5816	21.6683	38.7129
Os04g0527400	39833	AK107295	S-32168	Conserved hypothetical protein.			4.07939	0.0003156			3.94655	0.0010499	LOC_Os04g44530_1	2.90648	3.61453	42.003	73.9472	11.9562	35.2959
Os05g0192100	4848	AK061404	S-4034	Acid phosphatase (Class B) family protein.			4.07795	0.0008871					LOC_Os05g10370_1	20.413	7.97774	4.13543	6.21964	9.50538	3.83514
Os01g0956200	11499	AK068399	S-9716	Protein of unknown function DUF563 family protein.			4.04911	0.0038468					LOC_Os01g72610_1	6.35223	14.8744	57.2947	56.6339	28.1276	37.4006
Os03g0820500	28683	CI417173	S-23621	Similar to WCOR719.			4.01913	0.0096102					LOC_Os03g60580_1	4.30689	4.68657	823.21	630.891	304.305	286.838
Os06g0191200	36205	AK073349	S-29461	Zinc finger, RanBP2-type domain containing protein.			4.00025	0.0093637					LOC_Os06g09170_2	2.64863	2.43872	3.38141	0.410003	3.58527	3.30858
Os02g0536500	15798	AK073251	S-13301	Conserved hypothetical protein.			3.91804	0.004114					LOC_Os02g33330_1	14.7986	20.6731	24.3395	27.567	23.6741	15.0778
Os05g0526900	15041	CI278387	S-12687	UDP-glucuronosyl/UDP-glucosyltransferase family protein.			3.82621	0.007674	7.19367	0.009882	8.10415	0.0032183	LOC_Os05g45090_1	0.175105	0.571626	0.581231	0.440471	0.0933745	0.406222
Os01g0322700	41389	AK101374	S-33340	Non-protein coding transcript, unclassifiable transcript.			2.3644	0.009866					#N/A	#N/A	#N/A	#N/A	#N/A	#N/A	#N/A
Os01g0151400	3432	AK120703	S-2798	Gamma-glutamyltranspeptidase family protein.			3.7982	0.0060339					LOC_Os01g05810_1	9.14952	8.16545	16.8967	13.9085	13.8998	10.1548
Os03g0830800	34748	AK109894	S-28339	Pectinesterase inhibitor domain containing protein.			3.78461	0.0034359	3.89496	0.0027816			LOC_Os03g61530_1	0	0	2.3004	0.836783	0.443469	0.241162
Os04g0430700	5780	AK105112	S-4860	Proteinase inhibitor, propeptide domain containing protein.			3.63039	0.0079498	4.88863	0.0063535			LOC_Os04g35140_1	2.15377	1.30808	0.609612	0.705568	2.72434	1.97536
Os06g0112100	4013	AK061381	S-3304	Conserved hypothetical protein.			3.62896	0.0020077			4.30985	0.0015688	LOC_Os06g02210_1	14.3721	16.7943	18.1608	15.1184	21.8596	15.3447
Os05g0530400	38789	AY344492	S-24279	Heat stress transcription factor Spl7 (Heat shock transcription factor) (Heat shock factor RHSF10).			3.6086	0.0056293					LOC_Os05g45410_1	3.17676	4.07727	3.1544	1.96703	3.56175	3.49588
Os10g0457600	43636	AK072460	S-34944	Similar to Acetyl-CoA C-acyltransferase (3-ketoacyl-coa thiolase b) (EC 2.3.1.16) (Fragment).			3.60367	0.0063252					LOC_Os10g31950_1	34.9679	50.7058	148.974	261.212	87.5723	184.877
Os02g0643800	16765	CI556117	S-14082	Auxin responsive SAUR protein family protein.			3.58231	0.0071618					LOC_Os02g42990_1	8.62696	8.12379	40.2002	28.545	11.5008	14.8177
Os04g0592600	31017	AK071102	S-25425	Conserved hypothetical protein.			3.47884	0.0019221					LOC_Os04g50216_1	42.94	41.2676	75.1238	74.3484	51.2753	53.7812
Os06g0112100	16738	AK104612	S-3304	Conserved hypothetical protein.			3.46301	0.0092124			4.18287	0.0029618	LOC_Os06g02210_1	14.3721	16.7943	18.1608	15.1184	21.8596	15.3447
Os01g0621400	37697	AK106945	S-30594	Conserved hypothetical protein.							2.19345	0.0028164	#N/A	#N/A	#N/A	#N/A	#N/A	#N/A	#N/A
Os01g0623200	27015	CI236138	S-22317	C4-dicarboxylate transporter/malic acid transport protein family protein.			3.39193	0.0039498					LOC_Os01g43460_2	0.476789	0.963526	15.2233	11.9249	7.70005	4.42437
Os01g0508500	17	AK120501	S-6	Conserved hypothetical protein.			3.34801	0.0048943					LOC_Os01g32460_1	85.5045	100.834	2.3302	6.78097	18.867	7.32858
Os10g0571200	42740	AK120979	S-34342	Similar to Pyruvate kinase isozyme G, chloroplast (EC 2.7.1.40) (Fragment).			3.27091	0.0080985					LOC_Os10g42100_1	18.9021	23.3336	4.88325	11.7972	12.3141	17.6333
Os02g0709300	14926	AK109446	S-12596	Conserved hypothetical protein.			3.27037	0.0076136					LOC_Os02g47950_1	0.200475	0	0.221814	0	0.427612	0.697616
Os05g0566400	38657	AK100389	S-31298	Similar to Blast and wounding induced mitogen-activated protein kinase.			3.25044	0.0051182					LOC_Os05g49140_1	60.1395	54.8177	8.42564	25.9991	38.3166	29.3679
Os01g0132000	28331	AK059239	S-23354	Similar to Wound-induced protease inhibitor (WIP1).			3.2241	0.0072845	8.63141	0.0020076	4.55904	0.0071249	LOC_Os01g04050_1	126.185	61.1732	1644.97	818.972	647.864	350.907
Os06g0231600	17501		S-14666	Zinc finger, RING-type domain containing protein.			3.20525	0.006766					LOC_Os06g12560_1	2.0563	2.38675	3.33693	2.3449	3.50887	3.02124
Os05g0567800	27752	AK100792	S-22899	Similar to Integral membrane protein.			3.17618	0.0011207			2.4859	0.0098771	LOC_Os05g49270_1	27.5444	26.436	26.6106	22.5643	18.9774	18.5667
Os03g0302000	30150	CI447574	S-24753	Peroxisomal biogenesis factor 11 family protein.			3.11559	0.0064826			2.87041	0.0068803	LOC_Os03g19010_1	3.75919	5.9898	32.9776	23.3701	15.1776	14.9501
Os04g0618200	14097	AK065875	S-11904	UDP-glucose 4-epimerase family protein.			3.05843	0.0003483			3.01008	2.85e-05	LOC_Os04g52730_1	12.6669	19.8902	68.1244	88.4101	38.3045	60.1661
Os03g0849800	2056	AK069826	S-1599	Conserved hypothetical protein.			3.02298	0.0032656					LOC_Os03g63270_1	6.00643	12.1766	26.8562	32.1221	11.2322	16.4156
Os09g0262000	30560		S-25074	Similar to Cinnamoyl-CoA reductase (EC 1.2.1.44).			3.00307	0.0084053					LOC_Os09g08720_1	2.1374	0.775277	4.72983	0.143375	4.25513	0.330568
Os08g0417000	14452	AK104072	S-1988	2OG-Fe(II) oxygenase domain containing protein.			2.98581	0.0008603					LOC_Os08g32160_1	28.7836	28.9622	3.73107	8.60368	16.3121	25.1452
Os06g0683100	39373	AK067955	S-31824	NAD-dependent epimerase/dehydratase family protein.			2.96436	0.0093056					LOC_Os06g46920_1	1.15554	1.88612	23.3973	23.719	9.6126	13.8057
Os01g0536400	23900	CI557769	S-19839	Isopenicillin N synthase family protein.			2.96062	0.0051397					LOC_Os01g35230_1	0.334537	0.121343	0.123382	0.336607	0	0.258695
Os06g0244000	8488	AK062130	S-7190	SAM dependent carboxyl methyltransferase family protein.			2.95394	0.0009463					LOC_Os06g13560_1	25.3075	51.7217	243.659	111.058	116.013	111.994
Os01g0192300	195	AK062109	S-134	Similar to I-box binding factor (Fragment).			2.94045	0.0024736	2.89552	0.0051315			LOC_Os01g09640_1	26.929	20.8021	273.752	235.723	108.9	94.0279
Os02g0653900	15388	AK064950	S-12970	Similar to Avr9/Cf-9 rapidly elicited protein 14 (Fragment).			2.93778	0.0046483	2.41073	0.0067271			LOC_Os02g43700_1	10.6685	9.78019	7.11479	8.96993	10.0531	10.4254
Os03g0123500	11741	AK120888	S-9915	Similar to HOS66 protein.			2.91714	0.0065736					LOC_Os03g03164_2	1.32903	1.92826	0	0.222876	0.354352	1.927
Os06g0244000	14493	AK098988	S-12238	SAM dependent carboxyl methyltransferase family protein.			2.90608	0.0089007					LOC_Os06g13560_1	25.3075	51.7217	243.659	111.058	116.013	111.994
Os02g0814000	36421	AK104442	S-29624	Protein of unknown function DUF862, eukaryotic domain containing protein.			2.89803	0.0037999					LOC_Os02g56900_1	32.6999	38.3198	273.758	281.165	144.253	207.023
Os02g0766700	5291	AK072062	S-4423	Similar to Abscisic acid responsive elements-binding factor (ABA-responsive element binding protein 2) (AREB2).			2.8786	0.0097981					LOC_Os02g52780_1	16.2502	13.8231	191.026	228.828	96.1554	131.562
Os03g0123500	43747	AB007629	S-35024	Similar to HOS66 protein.			2.87241	0.0058285					LOC_Os03g03164_2	1.32903	1.92826	0	0.222876	0.354352	1.927
Os02g0739400	26028	AK070652	S-21531	Similar to Avr9/Cf-9 rapidly elicited protein 231 precursor.			2.82963	0.0099929					LOC_Os02g50600_1	15.826	20.8257	35.5303	40.1803	23.1588	38.102
Os01g0131900	36956		S-30027	Similar to Wound-induced protease inhibitor (WIP1).			2.82899	0.0096191	6.46605	0.0027359			LOC_Os01g04040_1	0	0	0	0.534611	0.566655	1.23261
Os07g0408100	22297	AK108466	S-18551	WD40-like domain containing protein.			2.81513	0.0013811			2.84033	0.0033293	LOC_Os07g22534_1	0	0	0	0	0.768091	0
Os04g0580800	12064	AK067005	S-10193	Zinc finger, RING-type domain containing protein.			2.80809	0.0028836					LOC_Os04g49160_1	11.1502	11.7099	27.5431	16.1765	12.9978	19.8515
Os11g0614400	27373	AK058531	S-22606	Similar to Patatin-like protein 1.			2.79633	0.0036035			2.89767	0.0033535	LOC_Os11g39990_1	7.42129	9.77566	18.5833	42.1505	10.8308	17.6696
Os05g0490400	38856	AK069746	S-31442	Conserved hypothetical protein.			2.7821	0.0005464					LOC_Os05g41150_1	2.15765	2.1407	2.24688	5.81061	1.75968	2.87079
Os08g0417000	2510	AK068735	S-1988	2OG-Fe(II) oxygenase domain containing protein.			2.77561	0.0040784					LOC_Os08g32160_1	28.7836	28.9622	3.73107	8.60368	16.3121	25.1452
Os10g0393800	32928	AK108245	S-26922	Lipolytic enzyme, G-D-S-L family protein.			2.77305	0.0085138	6.81456	0.001693			LOC_Os10g25400_1	0.993391	1.80161	31.2642	32.0963	18.0106	21.6371
Os01g0329000	26250	AK071961	S-21708	Actin-crosslinking proteins family protein.			2.75741	0.0059416					LOC_Os01g22560_1	3.84908	4.85855	0.170351	0	0.164201	0.357176
Os03g0123500	31266	AK060316	S-25621	Similar to HOS66 protein.			2.74399	0.0079562					LOC_Os03g03164_2	1.32903	1.92826	0	0.222876	0.354352	1.927
Os08g0237000	18818	AK104451	S-15740	Xyloglucan endotransglycosylase/hydrolase protein 8 precursor (EC 2.4.1.207) (End-xyloglucan transferase) (OsXTH8) (OsXRT5).			2.73947	0.0017697			2.06645	0.0097111	LOC_Os08g13920_1	171.869	183.694	120.136	94.4408	109.037	125.945
Os01g0108400	25480	AU096466	S-21102	Basic helix-loop-helix dimerisation region bHLH domain containing protein.			2.73664	0.0044408					LOC_Os01g01840_1	17.2208	2.61795	1.26092	0.891851	6.21202	1.32188
Os05g0511000	16943	AK067012	S-14223	Protein of unknown function DUF887, TLC-like family protein.			2.73447	0.0056007					LOC_Os05g43540_1	25.5506	32.5558	51.2249	47.9017	31.9077	33.1835
Os01g0734200	32597	AF015302	S-26665	Similar to RbohAOsp (Fragment).			2.71989	0.0063103					LOC_Os01g53294_1	14.6689	15.2625	16.0363	22.5805	12.7149	11.9986
Os01g0866000	12161	AK108924	S-10274	Similar to E3 ubiquitin ligase EL5 (EC 6.3.2.-).			2.692	0.0089985					LOC_Os01g64620_1	0.347775	1.51374	1.15438	1.57467	0	0.201699
Os11g0551800	35280	AK061812	S-28737	Similar to Yippee-like protein 1 (DGL-1) (Mdgl-1).			2.69147	0.0055655					LOC_Os11g35020_2	3.09418	3.21391	4.04599	7.50028	6.29987	10.4409
Os01g0795300	13306	AK101716	S-8890	Conserved hypothetical protein.					4.81226	0.0077079	4.85758	0.0076203	#N/A	#N/A	#N/A	#N/A	#N/A	#N/A	#N/A
Os03g0726500	35858	AK069807	S-29193	Conserved hypothetical protein.			2.679	0.0097747					LOC_Os03g51650_1	52.5252	42.967	245.914	252.539	98.4439	156.716
Os03g0719400	7897	AK120822	S-6688	Esterase/lipase/thioesterase domain containing protein.			2.65479	0.0070034					LOC_Os03g51010_1	5.23342	4.55583	52.3074	43.3551	24.0932	26.9123
Os04g0405900	34955	AK066299	S-28486	Hypothetical protein.			2.64415	0.0035455	3.47288	0.0021494			LOC_Os04g33310_1	23.6119	33.7686	31.8479	38.2391	30.2185	26.8667
Os11g0575500	43928	CI219794	S-35143	Protein of unknown function DUF563 family protein.			2.64173	0.0008315					LOC_Os11g36700_1	0	0	0	0	0	0
Os09g0266600	41182	AK110823	S-33181	NPH3 domain containing protein.			2.63744	0.0061878					LOC_Os09g09370_2	2.04939	2.37873	0.604676	0.412414	1.74854	1.26782
Os11g0136600	29886	AF319480	S-24549	Similar to Calcium-dependent protein kinase (Fragment).			2.63385	0.0065652					LOC_Os11g04170_1	0	0.272042	0.0922046	0.0838498	0	0
Os03g0798200	43335	AK071950	S-34748	Zinc finger, RING-type domain containing protein.			2.62868	0.0017051	2.3528	0.0025137			LOC_Os03g58390_1	4.29297	4.37326	4.0425	3.6762	4.2862	3.07251
Os04g0536500	28290	AK109552	S-23322	Similar to NAM-like protein.			2.60942	0.0060968					LOC_Os04g45340_1	0.680746	0.74076	0.627673	0.684959	0.726015	0.394813
Os06g0338200	19427	AK067262	S-16239	Copper amine oxidase family protein.			2.60526	0.0001605					LOC_Os06g23114_1	4.70882	2.77547	2.31557	1.44771	2.30172	1.89651
Os07g0601600	12645	AU174425	S-10689	Similar to A.thaliana gene induced upon wounding stress.			2.59321	0.004066					LOC_Os07g41050_1	8.02889	8.62749	2.55401	4.44321	2.78291	3.95804
Os05g0566400	14354	AK061645	S-12124	Similar to Blast and wounding induced mitogen-activated protein kinase.			2.57544	0.0050398					LOC_Os05g49140_1	60.1395	54.8177	8.42564	25.9991	38.3166	29.3679
Os12g0158700	22389	CI405605	S-18621	Conserved hypothetical protein.			2.57413	0.0025803					LOC_Os12g06190_1	1.32994	1.08539	0.735751	1.00363	1.06378	2.31397
Os04g0340300	10935	AK071447	S-9261	Terpenoid cylases/protein prenyltransferase alpha-alpha toroid domain containing protein.			2.57134	0.0087842					LOC_Os04g27190_1	32.5473	51.6423	7.1186	6.93053	31.1597	24.4955
Os06g0637500	27542	AK121564	S-22740	Similar to MYB transcription factor R2R3 type.			2.53151	0.0099968					LOC_Os06g43090_1	4.37183	9.90022	25.624	31.1489	13.9877	17.6802
Os03g0126000	8856	AY224452	S-7509	Similar to Phosphorybosyl anthranilate transferase 1.			2.51638	0.0083992					LOC_Os03g03450_1	19.5411	19.6669	54.6083	73.3634	29.4898	57.5173
Os06g0126500	34996	AK065197	S-28519	Ubiquitin domain containing protein.			2.50597	0.0028536					LOC_Os06g03640_1	41.1471	55.8424	2.89872	10.6993	13.806	18.412
Os08g0459600	31125	AK071203	S-25510	Similar to 12-oxophytodienoate reductase 3 (EC 1.3.1.42) (12-oxophytodienoate- 10,11-reductase 3) (OPDA-reductase 3) (LeOPR3).			2.50413	0.004047	2.63248	0.0081103			LOC_Os08g35740_1	19.7224	31.8104	34.3388	47.9491	26.586	57.7147
Os04g0618200	22676	AB097461	S-18863	UDP-glucose 4-epimerase family protein.			2.49017	0.0021831			2.35138	0.0076146	LOC_Os04g52730_1	12.6669	19.8902	68.1244	88.4101	38.3045	60.1661
Os04g0513400	19860	AK068772	S-16592	Similar to Beta-glucosidase.			2.47212	0.0033501					LOC_Os04g43390_2	12.055	10.6082	137.557	63.9176	41.3647	26.6286
Os11g0701000	4099	AK103295	S-3382	Class III chitinase homologue (OsChib3H-c).			2.45843	0.0076637					LOC_Os11g47510_1	0	0	2.13362	5.45708	0.514148	0.139799
Os08g0237000	9288	AK060654	S-7876	Xyloglucan endotransglycosylase/hydrolase protein 8 precursor (EC 2.4.1.207) (End-xyloglucan transferase) (OsXTH8) (OsXRT5).			2.44426	0.0046627					LOC_Os08g13920_1	171.869	183.694	120.136	94.4408	109.037	125.945
Os07g0548500	42236	AK109605	S-33977	Conserved hypothetical protein.			2.43969	0.0074463					LOC_Os07g36400_1	2.08545	1.04737	0.887475	2.09836	1.62532	1.86077
Os08g0498100	27932	AK104801	S-13819	Similar to Caffeoyl-CoA O-methyltransferase 2 (EC 2.1.1.104) (Trans-caffeoyl-CoA 3-O-methyltransferase 2) (CCoAMT-2) (CCoAOMT-2).			2.43511	0.0020234			2.30673	0.0080794	LOC_Os08g38900_1	198.662	319.228	182.911	184.01	191.875	248.194
Os09g0332700	29408	AK067899	S-24176	Similar to PDR-type ABC transporter 2 (Fragment).			2.42033	0.0077464					LOC_Os09g16330_2	19.2136	16.6281	61.0826	45.7497	24.8851	24.9801
Os08g0500800	43228	AK101328	S-34669	PUG domain containing protein.			2.41867	0.0072091					LOC_Os08g39150_1	14.5514	19.8099	43.2826	33.2126	26.2009	23.3087
Os03g0126000	29685	AK121680	S-24395	Similar to Phosphorybosyl anthranilate transferase 1.			2.41628	0.001687					LOC_Os03g03450_1	19.5411	19.6669	54.6083	73.3634	29.4898	57.5173
Os02g0190300	31544	CI370857	S-25847	ABC transporter related domain containing protein.			2.41282	0.0095079			2.80921	0.0046841	LOC_Os02g09720_1	3.19885	3.48085	3.84711	3.25363	4.00488	3.71047
Os04g0638100	30819	AK103592	S-25271	Transferase family protein.			2.40646	0.0067043			2.66613	0.0041076	LOC_Os04g54560_1	2.80641	1.93409	0.931542	1.60014	3.79118	2.49571
Os04g0594000	26041	AK063313	S-21541	RWD domain containing protein.			2.40448	0.0044478					LOC_Os04g50760_1	0.312213	0.0849343	0.431808	0.942435	0.665949	0.362148
Os01g0834900	15212	AK063898	S-12830	Hypothetical protein.	7.3707	0.0041528							#N/A	#N/A	#N/A	#N/A	#N/A	#N/A	#N/A
Os01g0286900	39487	AK103865	S-31904	Similar to Auxin-responsive protein IAA31 (Indoleacetic acid-induced protein 31).			2.39256	0.0043555			4.51209	0.0035697	LOC_Os01g18360_1	2.45844	3.03186	0.906709	2.14383	1.39836	3.80219
Os01g0734200	5621	AK103747	S-4723	Similar to RbohAOsp (Fragment).			2.37203	0.000721					LOC_Os01g53294_1	14.6689	15.2625	16.0363	22.5805	12.7149	11.9986
Os02g0561000	8472	CI563011	S-5583	(No Hit)							4.34614	0.0036378	#N/A	#N/A	#N/A	#N/A	#N/A	#N/A	#N/A
Os05g0574600	9897	AK070754	S-8396	Similar to Fatty acid elongase 1-like protein.			2.34169	0.0013327					LOC_Os05g49900_1	1.35132	2.24437	25.9685	16.5309	11.9845	14.602
Os02g0561400	15300	CI262881	S-7629	(No Hit)							4.43533	0.0055989	#N/A	#N/A	#N/A	#N/A	#N/A	#N/A	#N/A
Os10g0572900	32991	AK108363	S-26966	Protein of unknown function DUF296 domain containing protein.			2.33942	0.0060203					LOC_Os10g42230_2	0	1.3815	3.42399	1.75647	1.43862	0
Os01g0917900	29557	AK109460	S-24294	Zinc finger, RING-type domain containing protein.			2.33678	0.0004947					LOC_Os01g68900_1	4.92343	7.18388	0.74284	1.914	3.58011	2.20648
Os01g0681900	31410	AK105755	S-25741	NADH dependent Glutamate Synthase precursor (EC 1.4.1.14).			2.3212	0.0049901					LOC_Os01g48960_1	47.1798	52.7923	134.925	163.104	58.6174	68.2402
Os01g0767600	42139	AK070672	S-33911	Conserved hypothetical protein.			2.31841	0.0047744	2.17113	0.0001263			LOC_Os01g56180_1	4.07992	3.44069	47.3992	34.5861	22.4088	13.0143
Os04g0541700	32759	AK109177	S-26786	Homeodomain-like containing protein.			2.31105	0.0058667					LOC_Os04g45810_1	22.9998	13.0891	334.042	287.016	113.624	126.186
Os11g0158400	24171	AK102797	S-20061	Similar to Digalactosyldiacylglycerol synthase 1.			2.30517	0.0018964			3.28921	0.0087849	LOC_Os11g05990_1	38.3787	42.5678	78.7152	51.2813	39.2857	44.4454
Os02g0609500	22247	AK106881	S-18511	Hypothetical protein.	2.08886	0.0062245							#N/A	#N/A	#N/A	#N/A	#N/A	#N/A	#N/A
Os09g0325300	18835	AK068435	S-15756	Conserved hypothetical protein.			2.30093	0.0038397					LOC_Os09g15639_1	9.65561	11.2497	5.28774	6.1825	9.46555	9.16358
Os07g0162900	5400	AK106266	S-4519	Esterase/lipase/thioesterase domain containing protein.			2.29022	0.0081915					LOC_Os07g06880_1	1.98147	1.2483	0.807721	0.839466	0.556114	0.362903
Os02g0532900	41304	AK072635	S-22107	Glycoside hydrolase, family 17 protein.			2.28854	0.0027479					LOC_Os02g33000_1	1.61484	2.79555	0.32486	0.664704	0.861111	0.936558
Os03g0725800	27945	AK120539	S-23047	Basic helix-loop-helix dimerisation region bHLH domain containing protein.			2.27257	0.0058777			2.50393	0.0091693	LOC_Os03g51580_1	7.68054	5.45446	6.79847	5.12493	7.50149	5.34538
Os02g0686700	43156	AK111294	S-34624	Protein of unknown function DUF581 family protein.					2.02926	0.0009668			#N/A	#N/A	#N/A	#N/A	#N/A	#N/A	#N/A
Os09g0458200	26830	AK108675	S-22164	Conserved hypothetical protein.			2.26116	0.0075753					LOC_Os09g28470_1	0.163676	0.534317	0.78476	0.439171	0.17456	0.442994
Os03g0599600	16513	AK066487	S-13881	Conserved hypothetical protein.			2.25634	0.003489					LOC_Os03g40260_1	4.58095	4.47787	4.12358	3.67181	5.71364	4.50308
Os04g0107200	23957	AK106201	S-19886	D-isomer specific 2-hydroxyacid dehydrogenase, catalytic region domain containing protein.			2.25284	0.0042348					LOC_Os04g01650_1	2.27165	1.41252	1.79532	0.326529	1.7305	0.941062
Os11g0546200	19839	CI446091	S-16576	Conserved hypothetical protein.			2.24395	0.0091472			3.82694	0.0036948	LOC_Os11g34364_1	4.1602	3.30345	3.73218	2.94147	5.27624	3.78221
Os08g0470200	29006	AK059773	S-23877	Similar to Nectarin III.			2.24071	0.0025382					LOC_Os08g36630_1	3.46471	6.14396	26.9766	24.0157	11.2222	12.652
Os03g0118500	22952	AK108640	S-19089	Non-protein coding transcript, putative npRNA.					3.24066	0.0054925			#N/A	#N/A	#N/A	#N/A	#N/A	#N/A	#N/A
Os11g0701800	27876	AB027419	S-23005	Chitinase (EC 3.2.1.14) III C10701-rice (EC 3.2.1.14) (Class III chitinase homologue (OsChib3H-a)H-).			2.20564	0.0065655					LOC_Os11g47580_1	0.129241	0	5.43391	4.8115	3.99722	1.94885
Os01g0176200	18515	AK102335	S-15489	UDP-glucuronosyl/UDP-glucosyltransferase family protein.			2.2039	0.0082285					LOC_Os01g08110_1	0.964896	0.78747	2.22417	1.61811	2.05812	1.86537
Os03g0179900	27469	AK121637	S-22684	Similar to Avr9/Cf-9 rapidly elicited protein 44 (Fragment).			2.20355	0.0003341					LOC_Os03g08220_1	14.8189	17.354	6.45443	11.2185	9.73348	13.8604
Os01g0192300	13772	AK102403	S-11650	Similar to I-box binding factor (Fragment).			2.19804	0.0009847					LOC_Os01g09640_1	26.929	20.8021	273.752	235.723	108.9	94.0279
Os03g0140300	34374	AK107532	S-28046	Conserved hypothetical protein.					2.67989	0.008095			#N/A	#N/A	#N/A	#N/A	#N/A	#N/A	#N/A
Os03g0335300	7915	AK111509	S-3422	Similar to Vacuolar sorting receptor homolog (Fragment).			2.18913	0.0046246					LOC_Os03g21720_1	50.9538	52.9037	235.291	202.98	106.866	123.407
Os08g0359300	15172	AK071671	S-12796	Esterase/lipase/thioesterase domain containing protein.			2.17955	0.0038059					LOC_Os08g27050_1	1.41898	1.46281	8.51115	5.93647	2.15053	1.5593
Os05g0134400	7760	AK061809	S-6566	Haem peroxidase, plant/fungal/bacterial family protein.			2.17706	0.0003745					LOC_Os05g04380_1	79.9193	127.11	90.3507	113.943	53.1124	72.526
Os05g0287800	17249	AK071727	S-14469	Conserved hypothetical protein.			2.168	0.0027385					LOC_Os05g21180_2	7.98447	15.3717	54.5595	105.941	34.0617	82.9465
Os09g0272200	10823	AK110674	S-9165	Hypothetical protein.			2.16646	0.0053208			2.46699	0.0053707	LOC_Os09g09944_1	1.96359	0.427339	1.0863	2.17331	0.418832	0.911057
Os10g0512800	25039	CI527814	S-20753	tRNA-binding arm domain containing protein.			2.15908	0.00471					LOC_Os10g36880_1	12.0677	20.724	5.63222	10.9061	7.90931	10.5365
Os03g0250000	27972	AK061120	S-23070	EF-Hand type domain containing protein.			2.14672	0.0064249					LOC_Os03g14590_1	22.4741	22.2043	201.324	154.508	78.0234	78.8604
Os05g0149000	25380	AK111047	S-21020	Pectinesterase inhibitor domain containing protein.			2.14643	0.0048963					LOC_Os05g05640_1	1.50658	1.09293	0.69456	2.90548	0.401691	2.18443
Os01g0119000	4770	AK105948	S-3967	Protein of unknown function DUF563 family protein.			2.14414	0.0065651					LOC_Os01g02930_1	0.166754	1.08873	4.61259	3.94296	1.42274	2.22438
Os01g0185300	20462	AK098922	S-17069	Transferase family protein.			2.14392	0.0007572					LOC_Os01g09010_1	51.2147	85.2948	202.077	193.637	105.908	151.234
Os04g0549700	19777	AK107119	S-16526	Similar to Dehydration responsive element binding protein 1F (DREB1F protein).			2.13533	0.0024832					LOC_Os04g46400_1	4.72298	7.31968	1.26684	2.01609	1.67902	1.82612
Os06g0159900	38391	AK063418	S-31101	Similar to Arm repeat containing protein.			2.12961	0.00261					LOC_Os06g06490_1	1.1275	1.39048	3.3267	3.10089	6.33302	5.14412
Os10g0415300	1502	AK108799	S-1142	Similar to Glutathione reductase (Fragment).			2.12311	0.0012398					LOC_Os10g28000_1	0.435301	0.947353	4.69595	5.69393	1.62487	2.39838
Os08g0460600	13228	AK109251	S-11182	Conserved hypothetical protein.			2.10551	0.0091282	2.1445	0.0035783	2.84731	0.0032296	LOC_Os08g35860_1	11.5958	8.73561	30.8641	23.8247	17.5559	14.0148
Os05g0529700	26835	AK062298	S-22168	Heat shock protein DnaJ family protein.			2.10074	0.0012051					LOC_Os05g45350_1	6.73988	11.4514	32.4458	18.7981	10.5929	13.4412
Os01g0706600	29655	CI208232	S-24370	Conserved hypothetical protein.			2.09149	0.009534			2.10104	0.0047391	LOC_Os01g51030_1	1.83564	1.42676	47.0038	32.1905	20.9754	21.9006
Os04g0572700	22211	AK103254	S-18481	Similar to Zfwd1 protein (Fragment).			2.09067	0.00937					LOC_Os04g48375_1	3.08706	2.23947	0.379517	0.517693	2.92652	1.59147
Os03g0847900	40071	AK060311	S-7172	Conserved hypothetical protein.			2.08849	0.0021242					LOC_Os03g63060_1	6.81292	9.97624	4.09478	6.17804	3.94695	4.78057
Os03g0794200	35425	CI422957	S-28857	GCN5-related N-acetyltransferase domain containing protein.			2.08292	0.0045128					LOC_Os03g58010_1	5.74625	7.35626	7.66688	11.7337	6.6691	8.82172
Os03g0806800	42077	AK061623	S-33858	Conserved hypothetical protein.			2.08155	0.0066507					LOC_Os03g59210_1	42.5222	48.9927	0	3.35571	14.2274	13.5397
Os09g0507400	17910	AK067860	S-15008	Conserved hypothetical protein.			2.07317	0.0015476	2.06374	0.0059734			LOC_Os09g32960_1	11.0925	8.10444	33.1378	22.6413	24.6744	19.8515
Os03g0847900	8463	AK061411	S-7172	Conserved hypothetical protein.			2.06597	0.0027314					LOC_Os03g63060_1	6.81292	9.97624	4.09478	6.17804	3.94695	4.78057
Os08g0278900	11584	AK100085	S-9789	MIR domain containing protein.			2.06404	0.0033788					LOC_Os08g17680_1	24.3237	24.5178	16.431	20.0946	19.7972	23.0167
Os06g0156600	9572	AK121780	S-8117	Lipolytic enzyme, G-D-S-L family protein.			2.05907	0.0063844					LOC_Os06g06250_2	94.4955	121.432	16.0077	64.6424	27.6226	63.8409
Os11g0621000	39823	AK099685	S-32164	Protein of unknown function DUF716 family protein.			2.05739	0.0056664	2.45058	0.0050884	2.84195	0.0033419	LOC_Os11g40570_1	0	0	5.14575	4.67949	3.44161	4.62389
Os12g0573000	34487	AK067552	S-28133	Hypothetical protein.			2.0572	0.0010092					LOC_Os12g38480_1	2.27583	3.26892	0.70506	2.19831	2.1359	0.950335
Os03g0161200	2021	AK066932	S-1570	Similar to Sulfate transporter 3.1 (AST12) (AtST1).			2.04692	0.0045753					LOC_Os03g06520_1	60.3572	37.6054	145.699	120.143	40.8295	36.3255
Os03g0145500	8414	AK066503	S-7127	uDENN domain containing protein.			2.04171	0.0023926					LOC_Os03g05200_1	10.0073	11.0387	32.4593	40.323	17.6418	24.0109
Os05g0446900	5050	AK101748	S-4209	Glycoside hydrolase, starch-binding domain containing protein.			2.04062	0.0070893					LOC_Os05g37450_1	5.3647	6.96751	4.02098	4.17901	3.96809	3.41246
Os07g0103100	11569	AK122009	S-9777	Similar to Glutamate receptor 3.4 precursor (Ligand-gated ion channel 3.4) (AtGLR4). Splice isoform 2.			2.03803	0.0071031					LOC_Os07g01310_1	8.67421	8.16672	5.13259	4.06037	4.42441	4.81205
Os03g0132000	11364	AK121384	S-1524	Similar to 4-coumarate-CoA ligase-like protein.			2.03617	0.0084454					LOC_Os03g04000_1	10.4297	10.0613	4.66506	10.9408	8.83549	11.3256
Os11g0157200	23302	AK119781	S-19247	Harpin-induced 1 domain containing protein.			2.02259	0.0074753	2.07492	0.0059847			LOC_Os11g05860_1	62.834	60.3391	158.718	123.262	67.0124	55.7552
Os02g0763900	39563	AK100977	S-31969	Similar to Galactoside 2-alpha-L-fucosyltransferase (EC 2.4.1.69) (Xyloglucan alpha-(1,2)-fucosyltransferase) (AtFUT1).			2.01917	0.0015123					LOC_Os02g52610_1	0	0	1.14036	0	1.19078	0
Os11g0128300	5282	AK063715	S-4415	Similar to ZF-HD homeobox protein (Fragment).			2.00847	0.0020359					LOC_Os11g03420_1	13.7673	22.1148	55.1279	58.0484	26.3358	25.6014
Os11g0157200	23161	AK104479	S-19247	Harpin-induced 1 domain containing protein.			2.00744	0.004662	2.06454	0.0039758	2.20353	0.0035783	LOC_Os11g05860_1	62.834	60.3391	158.718	123.262	67.0124	55.7552
Os05g0595300	19098	AK059614	S-15973	Similar to CONSTANS-like protein.			2.00553	0.0096693					LOC_Os05g51690_1	21.0608	32.8815	35.6855	29.688	38.846	27.6156
Os08g0520000	34295	AK063556	S-27984	Mitochondrial substrate carrier family protein.			2.00429	0.0030386					LOC_Os08g40850_1	8.23335	8.54727	9.00503	48.3727	7.16598	39.2985
Os10g0118000	40388	AK069721	S-32580	Similar to O-methyltransferase ZRP4 (EC 2.1.1.-) (OMT).					53.5287	7.28e-05			LOC_Os10g02840_1	1.00906	0.411757	1.95382	0.253826	10.6271	0.146306
Os12g0639200	15730	AK122160	S-13251	Similar to ATPase 3.					16.1827	0.0056269			LOC_Os12g44190_1	0.0784298	0.256032	0	0	0.16729	0
Os05g0510600	27974	CI393837	S-23071	Similar to Tyrosine/dopa decarboxylase (EC 4.1.1.28).					15.3431	0.0022993			LOC_Os05g43510_1	0	0.181083	1.38094	1.67442	0.621175	0.579085
Os01g0132000	10706	AB059238	S-9064	Similar to Wound-induced protease inhibitor (WIP1).					10.8797	0.0059559			LOC_Os01g04050_1	126.185	61.1732	1644.97	818.972	647.864	350.907
Os12g0143800	14550	AB079873	S-458	Similar to Disrupted meiotic cDNA 1 protein (Fragment).					10.5733	0.0078227			LOC_Os12g04980_1	0.465193	0.379653	5.1471	9.24441	1.48838	0.809394
Os01g0704100	29929	AK072215	S-24579	Similar to Membrane transporter.					9.89627	0.0026901			LOC_Os01g50820_1	0.38418	0.836097	0.255044	0.386557	1.72085	4.09976
Os11g0683800	19799	AK100871	S-9095	Virulence factor, pectin lyase fold family protein.					9.11075	0.0089829			LOC_Os11g45730_1	0	0	0.10061	0	0	0
Os05g0162000	39017	AK067416	S-31567	Similar to Peroxidase (Fragment).					8.77221	0.0087295			LOC_Os05g06970_1	1.00984	2.56403	7.32476	11.7415	8.61597	12.104
Os02g0276200	19964	CI461237	S-16677	Isochorismatase hydrolase family protein.					8.026	0.0035754	5.84221	0.0003185	LOC_Os02g17620_1	6.8313	4.27428	3.96819	3.78046	3.46064	0.990487
Os05g0479800	42621	AK121345	S-34256	Disease resistance protein family protein.					7.66314	0.0046321			LOC_Os05g40160_1	0.842152	0.808584	0.328869	0.249225	0.792488	0.517154
Os11g0112400	10279	CI529944	S-8706	Haem peroxidase, plant/fungal/bacterial family protein.					7.64711	0.0018995			LOC_Os11g02130_1	0.622931	0.542278	4.82467	8.02285	2.52455	2.74574
Os12g0123700	29644	CI071913	S-24361	No apical meristem (NAM) protein domain containing protein.					7.50006	0.0002138			LOC_Os12g03040_1	6.18575	6.27627	190.065	176.796	50.8154	50.5166
Os02g0818000	13689	AK071580	S-11576	CBS domain containing protein.					7.05857	0.0022158			LOC_Os02g57280_1	852.056	758.122	458.846	639.813	579.614	566.63
Os11g0634200	13917	AK066700	S-11762	Conserved hypothetical protein.					6.78394	0.0082981	6.03465	0.0094726	LOC_Os11g41600_2	0.311764	1.18737	7.76136	7.21494	5.48618	4.88197
Os08g0167800	43048	CI225244	S-34541	Terpenoid cylases/protein prenyltransferase alpha-alpha toroid domain containing protein.					6.6843	0.0060504	3.67789	0.0067332	LOC_Os08g07080_1	126.057	21.6394	2.39364	3.43256	34.4308	6.56297
Os03g0661600	34283	AK058637	S-27972	Similar to Alpha-amylase/trypsin inhibitor (Antifungal protein).					6.68122	0.0053278			LOC_Os03g45960_1	3.78408	1.98784	30.4631	9.45309	20.7352	16.195
Os01g0644000	6367	AK063835	S-5368	Twin-arginine translocation pathway signal domain containing protein.					6.47611	0.0071528			LOC_Os01g45640_1	78.6633	130.686	923.193	566.749	335.801	284.713
Os11g0700900	9775	AB027422	S-8295	Conserved hypothetical protein.					6.39986	0.0069699			LOC_Os11g47500_1	0.888442	1.35347	178.318	60.2516	24.2566	25.9696
Os03g0405400	26862	AK120358	S-22190	Non-protein coding transcript, uncharacterized transcript.					3.12737	0.0099158			#N/A	#N/A	#N/A	#N/A	#N/A	#N/A	#N/A
Os04g0167800	20370	AK108398	S-16997	Similar to Chalcone reductase homologue (Fragment).					5.97567	0.0062088			LOC_Os04g08550_1	9.1454	6.51157	10.4936	5.56664	8.91065	8.38172
Os08g0498600	4377	AK106735	S-3625	Similar to Caffeoyl-CoA 3-O-methyltransferase (Fragment).					5.783	0.0067858			LOC_Os08g38920_1	0	0.213412	1.95298	1.18401	0.209163	0
Os03g0757600	6295	AK102229	S-5304	UDP-glucuronosyl/UDP-glucosyltransferase family protein.					5.68662	0.0028957			LOC_Os03g55050_1	1.34257	1.16874	1.26265	2.29649	2.7921	3.97111
Os05g0499800	29477	AK103146	S-24233	UDP-glucuronosyl/UDP-glucosyltransferase family protein.					5.53249	0.0044877			LOC_Os05g42040_1	7.5638	7.75116	11.3752	17.4379	7.36191	13.9695
Os07g0642200	38382	AK058442	S-31092	Lipolytic enzyme, G-D-S-L family protein.					5.3959	0.0065481			LOC_Os07g44780_1	1.19229	1.2974	1.3192	1.09061	0.693586	1.50871
Os12g0112000	2593	AK069456	S-2058	Similar to Peroxidase precursor (EC 1.11.1.7) (Fragment).					5.34975	0.0081987			LOC_Os12g02080_1	1.80516	2.88098	10.9186	19.0109	13.9898	10.3298
Os10g0524500	9830	AF251031	S-6025	Similar to Mandelonitrile lyase-like protein.					5.11596	0.0090959			LOC_Os10g38050_1	0	0.0635254	0.581336	2.0559	0.560348	1.55747
Os08g0158200	27580	AK104045	S-22767	FAD linked oxidase, N-terminal domain containing protein.					4.94603	0.0070856			LOC_Os08g06170_1	4.12945	5.53849	0.531279	0.676395	1.22904	1.44811
Os03g0843000	1932	AK064669	S-1497	Non-protein coding transcript, uncharacterized transcript.			2.30147	0.005967					#N/A	#N/A	#N/A	#N/A	#N/A	#N/A	#N/A
Os01g0626400	21670	AK108745	S-18041	DNA-binding protein WRKY2-like (WRKY transcription factor 11) (WRKY16).					4.68699	0.0031348			LOC_Os01g43650_1	0	0	5.54934	0.525678	0.891499	0
Os03g0599400	13245	AK106733	S-11199	Conserved hypothetical protein.					4.55837	0.0045943	2.38562	0.0036877	LOC_Os03g40250_1	0.0802096	0.174562	0	0	0.171087	0.0930384
Os07g0615200	44745	AK065604	S-17307	ZIM domain containing protein.					4.52947	0.0049334	5.30245	0.0040346	LOC_Os07g42370_1	176.703	182.585	184.628	222.856	174.26	186.307
Os07g0615200	20771	AK068566	S-17307	ZIM domain containing protein.					4.5254	0.004363	5.42753	0.0046887	LOC_Os07g42370_1	176.703	182.585	184.628	222.856	174.26	186.307
Os04g0604200	10134	AK063614	S-8588	Similar to Xyloglucan endotransglycosylase (Fragment).					4.42644	0.0068377			LOC_Os04g51450_1	0.830574	1.24272	0.229746	0.522321	0.442903	0.602135
Os08g0198900	32826	AK103696	S-26843	DNA-binding WRKY domain containing protein.					4.38722	0.0075483			LOC_Os08g09900_1	1.64655	3.27626	1.09309	1.4674	2.5588	2.29188
Os10g0560000	37920	AK059709	S-30753	Protein of unknown function DUF828, plant family protein.					4.3865	0.0043472			LOC_Os10g41060_1	17.6032	16.8937	4.19295	6.70354	14.9277	14.3923
Os09g0520800	25624	AK109462	S-21214	Glycoside hydrolase, family 29 (alpha-L-fucosidase) protein.					4.27033	0.0054323	2.75003	0.0015455	LOC_Os09g34920_1	2.62672	1.2813	2.60566	0.729096	1.2558	1.1557
Os04g0618200	35035	AK102657	S-28550	UDP-glucose 4-epimerase family protein.					4.24252	0.0043248			LOC_Os04g52730_1	12.6669	19.8902	68.1244	88.4101	38.3045	60.1661
Os02g0823100	28533	AK102174	S-23510	Similar to Plasma membrane intrinsic protein (Plasma membrane integral protein ZmPIP1-5).					4.11527	0.002072			LOC_Os02g57720_1	15.1144	15.6474	42.7372	35.5908	29.1046	24.3497
Os02g0485000	39883	AK064246	S-32209	Transferase family protein.					4.03226	0.0094625			LOC_Os02g28340_1	0.671442	0.730635	0.212261	0.289542	1.02299	0.445047
Os04g0461600	26754	AK072586	S-22108	Similar to Fw2.2.					4.02718	0.0019108			LOC_Os04g38790_1	4.06801	6.49241	1.65038	1.63727	7.80935	5.81967
Os05g0499800	3121	AK064392	S-2517	UDP-glucuronosyl/UDP-glucosyltransferase family protein.					4.0128	0.0051876			LOC_Os05g42040_1	7.5638	7.75116	11.3752	17.4379	7.36191	13.9695
Os08g0498400	40318	AK065515	S-32525	Similar to Caffeoyl-CoA 3-O-methyltransferase (Fragment).					3.99614	0.0040603			LOC_Os08g38910_2	5.77934	7.47542	5.18801	45.5334	20.7006	19.0992
Os04g0223500	35760	AK071801	S-29115	FAD dependent oxidoreductase family protein.					3.96536	0.0053134			LOC_Os04g14690_1	2.01479	2.95499	18.9002	8.0209	13.3597	7.62078
Os07g0168300	17911	AF402798	S-15009	Similar to Glutathione S-transferase GST 40 (EC 2.5.1.18).					3.83569	0.0016551	4.51353	0.0011478	LOC_Os07g07320_1	8.16852	7.00835	1.91189	1.89671	4.35585	4.37307
Os10g0463800	17006	AK102352	S-14272	Conserved hypothetical protein.					3.81894	0.0026927			LOC_Os10g32680_1	35.4955	33.1417	699.122	324.703	161.216	120.92
Os01g0170600	40234	AK067202	S-32463	Universal stress protein (Usp) family protein.					3.77245	0.0007573	2.05613	0.0083212	LOC_Os01g07590_1	10.8626	12.0772	14.1091	14.1375	15.9923	17.2565
Os05g0430900	34250	AK068274	S-27944	TGF-beta receptor, type I/II extracellular region family protein.					3.71738	0.0072932			LOC_Os05g35594_1	2.41862	3.11922	0.396454	0.721062	1.9107	2.38983
Os12g0437800	37982	AK063833	S-30801	Similar to MPI.					3.7125	0.0053716			LOC_Os12g25090_1	22.7619	25.0902	1234.71	551.153	256.312	216.363
Os06g0606700	30208	AU071153	S-24798	Tetratricopeptide-like helical domain containing protein.					3.71131	0.0079412	3.90939	0.0080785	LOC_Os06g40440_1	14.6027	16.5994	2.01963	4.85394	5.97919	9.22527
Os05g0546300	26335	AK108536	S-21781	Conserved hypothetical protein.					3.65032	0.001222			LOC_Os05g46830_1	3.37593	3.67355	0.747056	1.4946	0.720085	3.1327
Os01g0247500	13046	AK065614	S-11033	Protein kinase-like domain containing protein.					3.58219	0.0067171			LOC_Os01g14510_1	3.76822	3.70038	5.38961	6.56584	4.90097	5.01056
[truncated: 378 more rows]

## Sheet: JA(-)
Locus ID	FeatureNum	Accession	Probe Sequence ID	Description	microarray 1h (Fold change)	microarray 1h (P-value)	microarray 3h (Fold change)	microarray 3h (P-value)	microarray 6h (Fold change)	microarray 6h (P-value)	microarray 12h (Fold change)	microarray 12h (P-value)	model	Control #1 (RPKM)	Control #2 (RPKM)	Dehydration #1 (RPKM)	Dehydration #2 (RPKM)	Rehydration #1 (RPKM)	Rehydration #2 (RPKM)
[truncated: 639 more rows]

[truncated: 2 more sheets: zeatin(+), zeatin(-)]
