# Supplementary material for: Comprehensive Analysis of Rice Seedling Transcriptome during Dehydration and Rehydration
Source: Int J Mol Sci. 2023 May 8;24(9):8439. doi: 10.3390/ijms24098439 (PMC10179524; doi:10.3390/ijms24098439)
Supplement: Supplementary file 1 [file ijms-24-08439-s001.zip › Supplementary Table S8_Park and Jeong.xlsx]

## Sheet: Cytokinin
		locus	Control #1 (RPKM)	Control #2 (RPKM)	Dehydration #1 (RPKM)	Dehydration #2 (RPKM)	Rehydration #1 (RPKM)	Rehydration #2 (RPKM)
Biosynthesis	LOGL5	LOC_Os03g64070	32.2678	26.3005	40.2515	55.2825	34.0149	32.5153
Biosynthesis	LOGL1	LOC_Os01g51210	4.60937	9.42348	33.0728	28.6706	17.727	24.1407
Biosynthesis	LOGL7	LOC_Os05g46360	25.7079	19.3335	54.6922	58.3255	26.2529	24.4083
Biosynthesis	LOGL3	LOC_Os03g01880	39.5548	28.2148	30.299	23.6934	15.9429	17.4932
Biosynthesis	LOGL10	LOC_Os10g33900	13.3681	12.0566	3.99758	8.96721	3.21105	5.86721
Signaling	HK3	LOC_Os01g69920	32.3019	29.2985	138.025	124.757	55.2643	54.3775
Signaling	AHP2	LOC_Os09g39400	39.1382	39.5356	105.7	70.9977	65.0798	52.3948
Signaling	RR4	LOC_Os01g72330	14.3845	13.5582	39.789	51.9822	32.6266	28.7877
Signaling	RR6	LOC_Os04g57720	3.05802	5.82332	21.1471	31.5387	9.92002	18.179
Signaling	RR21	LOC_Os03g12350	21.7624	24.0745	131.533	141.937	56.1272	56.3599
Signaling	RR23	LOC_Os02g55320	15.1127	15.9076	50.9291	38.6615	26.1254	19.7067
Signaling	PHP1	LOC_Os01g54050	31.4623	19.0632	7.41717	5.84575	9.53252	8.29417
Signaling	PHP2	LOC_Os05g09410	18.6963	15.1587	0.811234	0.922159	2.54132	4.03967
Signaling	RR2	LOC_Os02g35180	27.5291	20.8753	2.54713	8.58973	27.8253	20.2496
Signaling	RR10	LOC_Os12g04500	14.2234	10.477	3.87383	13.4308	26.1378	26.905
Signaling	PRR73	LOC_Os03g17570	12.0433	0	0.450855	0	6.85667	15.6501
Signaling	PRR37	LOC_Os07g49460	7.10299	13.5394	3.25202	3.15451	2.29872	4.03429
Deactivation	CKX11	LOC_Os08g35860	11.5958	8.73561	30.8641	23.8247	17.5558	14.0148
Deactivation	CKX4	LOC_Os01g71310	2.11061	3.2598	16.7235	15.7562	5.73632	5.13328
Deactivation	CKX1	LOC_Os01g09260	0.203358	0	7.76265	0.204617	1.95193	0.70765
Deactivation	CKX9	LOC_Os05g31040	9.10764	8.73306	0.798186	1.45172	3.26982	3.97469
Deactivation	CKX3	LOC_Os10g34230	1.50972	0.884591	0	0.058425	0.743128	0.471472

## Sheet: ABA
		locus	Control #1 (RPKM)	Control #2 (RPKM)	Dehydration #1 (RPKM)	Dehydration #2 (RPKM)	Rehydration #1 (RPKM)	Rehydration #2 (RPKM)
Biosynthesis	SDR	LOC_Os01g12710	54.6479	74.2498	365.211	292.55	172.913	196.644
Biosynthesis	PSY3	LOC_Os09g38320	5.80364	6.04463	91.184	123.715	34.8385	42.2185
Biosynthesis	GGPS	LOC_Os07g39270	1.09546	1.49005	4.34324	4.59267	2.43398	1.80012
Biosynthesis	BCH	LOC_Os03g03370	3.87107	5.84292	46.2853	98.8834	23.7055	64.1665
Biosynthesis	ABA4	LOC_Os01g03750	5.99475	8.69765	66.5296	53.3727	20.9238	24.6535
Biosynthesis	NCED2	LOC_Os12g42280	0.760631	0.413844	4.13785	7.07938	1.01401	2.57334
Biosynthesis	NCED3	LOC_Os07g05940	0.302906	0.32961	122.581	125.646	59.8448	80.372
Biosynthesis	AAO3;1/AAO3	LOC_Os07g18120	4.56379	3.72459	14.123	7.60555	6.00804	3.88758
Biosynthesis	BCH	LOC_Os10g38940	10.4043	8.45343	19.9538	54.0185	5.77002	8.68924
Biosynthesis	BCH	LOC_Os04g48880	42.9013	44.05	5.96391	7.96925	29.0949	33.5581
Biosynthesis	VDE	LOC_Os04g31040	38.3725	26.4859	1.72511	5.75227	29.1919	27.8312
Biosynthesis	AAO	LOC_Os07g18162	14.8672	15.8811	0.603661	3.43102	9.16441	10.2838
Biosynthesis	AAO	LOC_Os10g04860	12.385	10.3139	1.8877	2.32067	5.52604	6.12016
Biosynthesis	LCYE	LOC_Os02g09750	21.8646	20.4612	4.45131	5.01597	19.8674	13.2895
Biosynthesis	CYP97A3	LOC_Os02g57290	10.8161	10.3192	0.210695	0.766414	8.97649	10.1164
Signaling	PP2C1	LOC_Os01g40094	21.4222	12.4382	148.052	183.618	57.8841	84.0027
Signaling	PP2C3	LOC_Os01g62760	20.4347	8.05939	105.249	146.083	36.5446	52.7883
Signaling	PP2C4	LOC_Os03g16170	6.90442	2.05838	188.158	186.716	58.3032	74.2726
Signaling	PP2C5	LOC_Os05g38290	0	1.37228	13.202	17.4718	6.7248	17.1035
Signaling	PP2C9	LOC_Os09g15670	1.2463	0.986303	93.6437	91.8846	32.3835	39.5576
Signaling	SAPK1	LOC_Os03g27280	20.7012	21.9091	134.709	82.3662	70.0643	59.9756
Signaling	bZIP23	LOC_Os02g52780	16.2502	13.8231	191.026	228.828	96.1554	131.562
Signaling	PLDα13	LOC_Os10g38060	4.94931	6.05884	9.49197	10.3334	4.39869	6.5542
Signaling	PYR/PYL/PCAR	LOC_Os02g15640	82.4118	58.922	17.4937	24.4964	55.0631	60.5367
Signaling	PYR/PYL/PCAR	LOC_Os03g18600	20.8604	57.2301	11.6104	8.39581	30.6073	45.6074
Signaling	PLDα7	LOC_Os05g40180	21.2316	14.9727	1.49081	2.17738	13.4119	11.0823
Signaling	PLDα8	LOC_Os06g40190	10.609	8.68619	3.36192	3.6273	7.68942	6.63077
Deactivation	ABA-GTase	LOC_Os07g32010	3.75004	6.43833	15.1215	9.64273	8.17656	8.98962
Deactivation	ABA8OX1	LOC_Os02g47470	1.38665	6.03559	8.66853	8.30163	5.8415	4.90572

## Sheet: Auxin
		locus	Control #1 (RPKM)	Control #2 (RPKM)	Dehydration #1 (RPKM)	Dehydration #2 (RPKM)	Rehydration #1 (RPKM)	Rehydration #2 (RPKM)
Biosynthesis	ASB1	LOC_Os04g38950	34.4834	37.0582	33.8971	108.392	34.6489	101.815
Biosynthesis	ASA1	LOC_Os03g61120	6.33174	6.20094	18.6041	13.0958	7.42806	7.91567
Biosynthesis	AAO3	LOC_Os07g18120	4.56379	3.72459	14.123	7.60555	6.00804	3.88758
Biosynthesis	ASA2	LOC_Os03g15780	1.27974	1.07607	1.02979	4.62386	2.6056	6.54494
Biosynthesis	TAA1;3	LOC_Os01g52010	32.7293	33.2083	7.43837	6.67537	13.0189	12.4153
Biosynthesis	TAA1;2	LOC_Os01g51980	14.7565	9.65356	0.388744	0.530279	2.15458	2.85277
Biosynthesis	YUCCA6	LOC_Os07g25540	1.30966	1.83229	0.103505	0.094126	0.0997678	0.108509
Biosynthesis	AAO1	LOC_Os10g04860	12.385	10.3139	1.8877	2.32067	5.52604	6.12016
Biosynthesis	NIT2	LOC_Os02g42330	27.4542	21.9755	8.34069	9.45775	30.3717	24.7206
Signaling	IAA17	LOC_Os05g14180	288.513	212.193	23.1762	51.6867	174.992	151.131
Signaling	IAA10	LOC_Os02g57250	33.9655	31.5246	2.34881	3.26679	13.9836	13.3258
Signaling	IAA31	LOC_Os12g40900	10.0052	15.7865	1.21772	4.73156	2.13411	4.29402
Signaling	ARF3	LOC_Os01g54990	8.49938	8.47298	2.00216	2.81388	4.50304	5.47003
Signaling	ARF8	LOC_Os02g41800	7.85949	10.0744	1.03174	0.871234	4.90142	5.87167
Signaling	ARF9	LOC_Os04g36054	24.7758	28.8058	3.8674	8.89588	8.6616	13.0575
Signaling	ARF10	LOC_Os04g43910	6.11506	9.26094	0.209257	0.761183	2.01702	2.26687
Signaling	IAA16	LOC_Os05g09480	3.95131	4.67904	0	1.16934	5.57744	5.2573
Signaling	IAA19	LOC_Os05g48590	30.9882	28.5497	86.7454	107.987	50.2343	68.7738
Signaling	TIR1;1	LOC_Os05g05800	10.8055	12.2138	32.6232	24.526	16.2587	14.4769
Signaling	IAA6	LOC_Os01g53880	0.709668	2.23947	6.0461	6.49794	2.64901	2.46952
Signaling	IAA20	LOC_Os06g07040	0.783164	0.852207	42.2865	52.6391	4.67736	3.08864
Signaling	ARF16	LOC_Os06g09660	2.66869	4.02087	15.8427	10.1212	4.26923	3.51223
Signaling	ARF19	LOC_Os06g48950	3.91923	3.62274	12.0767	13.5266	5.66303	6.59914
Signaling	IAA13	LOC_Os03g53150	35.8937	51.9326	42.9503	92.4296	12.0513	21.8967
Signaling	ARF15	LOC_Os05g48870	25.0739	39.3903	28.9925	47.0488	18.7911	22.1407

## Sheet: Ethylene
		locus	Control #1 (RPKM)	Control #2 (RPKM)	Dehydration #1 (RPKM)	Dehydration #2 (RPKM)	Rehydration #1 (RPKM)	Rehydration #2 (RPKM)
Biosynthesis	ACO1	LOC_Os09g27820	12.0104	13.5532	55.8622	85.7118	21.467	23.6058
Biosynthesis	ACS2	LOC_Os04g48850	0.744096	2.67199	10.1266	8.61005	5.87247	10.012
Biosynthesis	ACS1	LOC_Os03g51740	0.164643	0	3.27903	13.9156	0.175591	0.286464
Biosynthesis	ACO3	LOC_Os09g27750	23.3695	34.5118	35.3379	60.2409	53.8823	36.9175
Biosynthesis	ACO5	LOC_Os05g05680	62.2368	157.641	22.1801	26.972	45.2447	70.5687
Biosynthesis	ACS	LOC_Os02g20360	15.9339	9.41851	0.761789	0.890695	3.14694	2.73813
Biosynthesis	ACS5	LOC_Os01g09700	0.936353	17.1361	0	0.0856497	0.817051	3.45582
Signaling	EIN3;3	LOC_Os07g48630	38.7603	35.8082	152.835	162.871	73.1733	77.3968
Signaling	EIN4	LOC_Os04g08740	4.80878	7.22115	18.2498	12.1931	17.4884	12.1598
Signaling	EIN3;4	LOC_Os09g31400	6.79299	6.61376	15.0321	15.8735	7.95965	8.81256
Signaling	EIN5	LOC_Os03g58060	12.2697	14.0214	20.242	25.2223	12.0538	14.0281

## Sheet: JA
		locus	Control #1 (RPKM)	Control #2 (RPKM)	Dehydration #1 (RPKM)	Dehydration #2 (RPKM)	Rehydration #1 (RPKM)	Rehydration #2 (RPKM)
Biosynthesis	OPR7	LOC_Os08g35740	19.7224	31.8104	34.3388	47.9491	26.586	57.7147
Biosynthesis	JMT3	LOC_Os06g20920	10.066	21.2135	3.10157	3.46157	4.89206	4.5817
Biosynthesis	JMT2	LOC_Os06g22440	8.99548	14.2598	0.245753	0.335227	11.1334	8.75959
Signaling	JAZ1	LOC_Os03g08320	5.76281	14.1428	275.263	267.717	116.121	187.593
Signaling	JAZ2	LOC_Os10g25290	12.4677	18.5168	248.865	245.471	88.7646	122.338
Signaling	JAZ6	LOC_Os03g08310	0.468095	1.52808	13.2933	33.4404	9.48522	37.1024
Signaling	JAZ5	LOC_Os03g08330	9.73739	13.1645	59.9093	103.914	37.1339	99.4284
Signaling	JAZ7	LOC_Os09g26780	11.1636	5.81543	53.4811	34.7735	23.052	19.6992
Signaling	JAZ9	LOC_Os04g32480	0.674626	0.550575	14.3689	22.2307	7.015	14.6724
Signaling	ZIM8	LOC_Os09g23660	43.0025	48.5334	64.7124	85.5212	48.8239	67.3531
Signaling	ZIM18	LOC_Os10g25230	0.318482	0	10.5715	26.2771	5.77422	19.764

## Sheet: GA
		locus	Control #1 (RPKM)	Control #2 (RPKM)	Dehydration #1 (RPKM)	Dehydration #2 (RPKM)	Rehydration #1 (RPKM)	Rehydration #2 (RPKM)
Biosynthesis	KO2	LOC_Os06g37364	4.14546	8.66096	0.642141	1.91871	4.3327	4.03913
Biosynthesis	GA20ox1	LOC_Os03g63970	3.59546	3.24445	0.6792	1.23532	7.57557	4.98428
Deactivation	GA2ox3	LOC_Os01g55240	3.5284	8.99241	38.1151	41.5751	25.3509	17.2326
Deactivation	GA2ox6	LOC_Os04g44150	1.14095	2.35891	6.31197	5.74004	3.77213	2.38217
