# Supplementary material for: Comprehensive Analysis of Rice Seedling Transcriptome during Dehydration and Rehydration
Source: Int J Mol Sci. 2023 May 8;24(9):8439. doi: 10.3390/ijms24098439 (PMC10179524; doi:10.3390/ijms24098439)
Supplement: Supplementary file 1 [file ijms-24-08439-s001.zip › Supplementary Table S9_Park and Jeong.xlsx]

## Sheet: Group1
family	locus	model	annotation	Control #1 (RPKM)	Control #2 (RPKM)	Dehydration #1 (RPKM)	Dehydration #2 (RPKM)	Rehydration #1 (RPKM)	Rehydration #2 (RPKM)	Dehydration vs. Control (Fold change)	Dehydration vs. Control (P-value)	Rehydration vs. Control (Fold change)	Rehydration vs. Control (P-value)	Rehydration vs.Dehydration (Fold change)	Rehydration vs.Dehydration (P-value)
ABI3VP1	LOC_Os07g37610	LOC_Os07g37610_1	B3 DNA binding domain containing protein, putative, expressed	16.3698	14.9366	65.6248	86.9281	24.0856	27.971	6.07545	2.01061e-13	1.65096	0.00881296	-3.48886	1.07698e-07
ABI3VP1	LOC_Os08g01090	LOC_Os08g01090_2	B3 DNA binding domain containing protein, expressed	7.58325	7.48161	21.3677	9.9701	20.8119	0	2.66748	0.0060982	1.38305	0.640314	-1.82671	0.396108
AP2-EREBP	LOC_Os04g52090	LOC_Os04g52090_1	AP2 domain containing protein, expressed	13.6104	17.5469	57.2902	46.2937	19.8799	27.7993	4.22331	4.82826e-09	1.52647	0.113506	-2.62036	0.000183411
AP2-EREBP	LOC_Os01g58420	LOC_Os01g58420_1	AP2 domain containing protein, expressed	34.8082	55.4567	139.59	146.449	75.4987	76.6621	4.02621	9.3821e-09	1.69384	0.00807642	-2.24387	0.000297505
AP2-EREBP	LOC_Os05g41780	LOC_Os05g41780_1	AP2 domain containing protein, expressed	35.2507	36.4796	60.4943	68.1871	43.4258	54.5739	2.25234	0.00121691	1.35818	0.123415	-1.57224	0.0414543
AP2-EREBP	LOC_Os02g09650	LOC_Os02g09650_1	AP2 domain containing protein, expressed	2.22889	3.0991	10.4126	8.09857	3.69772	5.02712	4.37458	0.00147906	1.62864	0.365585	-2.54099	0.0344806
AP2-EREBP	LOC_Os07g42510	LOC_Os07g42510_1	AP2 domain containing protein, expressed	21.5109	68.5174	95.318	84.1595	59.5807	68.9191	2.58477	0.00178456	1.44962	0.171249	-1.67866	0.0234474
AP2-EREBP	LOC_Os02g54160	LOC_Os02g54160_1	AP2 domain containing protein, expressed	48.785	72.5126	182.215	151.968	90.3128	94.7927	3.52034	2.61486e-06	1.53131	0.0209168	-2.17382	0.00205999
AP2-EREBP	LOC_Os03g08470	LOC_Os03g08470_3	AP2 domain containing protein, expressed	0	0	3.11267	1.65934	0.931127	1.80037	240.104	0.00958123	104.496	0.0285062	-2.1089	0.242944
AP2-EREBP	LOC_Os05g29810	LOC_Os05g29810_1	AP2 domain containing protein, expressed	0.442207	1.76437	6.5237	7.1191	2.98688	5.30032	7.83694	0.00149637	3.76429	0.0702796	-1.98168	0.17129
AP2-EREBP	LOC_Os02g51300	LOC_Os02g51300_1	AP2 domain containing protein, expressed	13.869	13.5461	21.9086	30.0113	15.1477	14.9243	2.3738	0.000140083	1.09254	0.711398	-2.06033	0.00259485
AP2-EREBP	LOC_Os01g49830	LOC_Os01g49830_1	B3 DNA binding domain containing protein, expressed	4.77314	13.093	27.6163	29.8166	12.1961	7.49741	4.12583	2.43115e-06	1.11996	0.734806	-3.4613	5.08647e-06
AP2-EREBP	LOC_Os05g47650	LOC_Os05g47650_1	B3 DNA binding domain containing protein, expressed	1.61275	1.42587	27.4353	24.848	9.24495	7.48275	21.4147	0	5.45368	0.000153505	-3.72148	1.31017e-06
AP2-EREBP	LOC_Os04g55520	LOC_Os04g55520_1	AP2 domain containing protein, expressed	24.3943	34.0062	47.2707	54.9284	44.5796	51.3916	2.21177	0.00201529	1.6454	0.0137157	-1.27401	0.292193
AP2-EREBP	LOC_Os06g07030	LOC_Os06g07030_1	AP2 domain containing protein, expressed	7.01347	6.3598	68.6643	76.3425	20.9662	21.2008	13.5533	0	3.12978	2.50714e-05	-4.10199	4.32332e-10
AP2-EREBP	LOC_Os02g45420	LOC_Os02g45420_1	AP2 domain containing protein, expressed	0	0.617156	3.55599	7.41866	0.705683	0.986802	22.1377	5.68235e-06	2.75769	0.264629	-7.61079	0.000334725
AP2-EREBP	LOC_Os06g03670	LOC_Os06g03670_1	dehydration-responsive element-binding protein, putative, expressed	0	0.627926	41.0222	70.9814	21.6938	49.6991	217.602	0	110.746	5.55112e-16	-1.85701	0.0269683
AP2-EREBP	LOC_Os08g43210	LOC_Os08g43210_1	AP2 domain containing protein, expressed	1.15896	1.62145	8.97624	7.82971	6.53327	4.60909	7.49953	0.000290654	4.00104	0.0275936	-1.77481	0.246098
AP2-EREBP	LOC_Os05g27930	LOC_Os05g27930_1	AP2 domain containing protein, expressed	0.660914	0	19.5352	13.6801	9.86809	10.6232	59.1584	9.10383e-15	28.5829	1.5076e-09	-1.9537	0.0297726
AP2-EREBP	LOC_Os01g07120	LOC_Os01g07120_2	AP2 domain containing protein, expressed	1.96887	2.57093	21.9781	21.3073	6.25273	9.08434	12.0228	0	3.36758	8.00139e-06	-3.39119	2.27442e-07
AP2-EREBP	LOC_Os08g31580	LOC_Os08g31580_1	ethylene-responsive transcription factor, putative, expressed	25.1597	25.9259	137.185	160.81	64.5409	72.9593	7.31976	1.11022e-16	2.67779	2.75741e-07	-2.58971	7.15254e-05
AP2-EREBP	LOC_Os03g09170	LOC_Os03g09170_1	ethylene-responsive transcription factor, putative, expressed	0.733466	0.399064	63.7058	100.861	18.9041	42.397	173.64	0	51.6958	0	-3.18455	1.8708e-05
AP2-EREBP	LOC_Os05g49700	LOC_Os05g49700_1	AP2 domain containing protein, expressed	1.60578	4.22274	33.4612	45.7786	14.8422	23.2826	17.2405	0	6.58521	4.0168e-07	-2.47916	0.00029524
AP2-EREBP	LOC_Os02g42585	LOC_Os02g42585_1	AP2 domain containing protein, expressed	0.444221	0.322255	14.9909	23.8384	6.15889	15.1146	61.1731	0	26.7242	6.40288e-12	-2.16718	0.00949466
AP2-EREBP	LOC_Os04g44670	LOC_Os04g44670_1	AP2 domain containing protein, expressed	0.1677	0.364968	1.76273	1.85611	0.536554	1.45891	8.35139	0.00555711	3.63189	0.137538	-2.19109	0.246269
AP2-EREBP	LOC_Os02g43820	LOC_Os02g43820_1	AP2 domain containing protein, expressed	0.210466	0.22902	6.63676	5.71774	2.46908	1.58683	33.1448	3.88568e-07	8.79299	0.0101578	-3.56505	0.0158773
AP2-EREBP	LOC_Os03g64260	LOC_Os03g64260_1	AP2 domain containing protein, expressed	0.176915	0.962558	16.4427	21.3612	1.13208	1.23127	41.3213	1.70564e-10	2.0785	0.410184	-18.8105	4.01919e-09
AP2-EREBP	LOC_Os02g43790	LOC_Os02g43790_1	ethylene-responsive transcription factor, putative, expressed	3.61577	4.6129	14.623	19.1943	10.2389	19.3795	5.18184	2.12634e-06	3.57987	0.000383917	-1.36459	0.318812
AP2-EREBP	LOC_Os04g46220	LOC_Os04g46220_1	ethylene-responsive transcription factor, putative, expressed	11.4538	23.5209	47.3124	29.9641	28.5653	29.3648	2.86673	0.000159984	1.67147	0.0223885	-1.6187	0.0524205
AP2-EREBP	LOC_Os02g52670	LOC_Os02g52670_1	AP2 domain containing protein, expressed	0	0.187413	12.3866	11.7841	3.85734	4.99441	134.915	1.97342e-06	39.0786	0.00102928	-3.25297	0.007011
AP2-EREBP	LOC_Os08g36920	LOC_Os08g36920_1	AP2 domain containing protein, expressed	0.434719	0.473043	2.0843	8.31077	2.62722	9.58071	13.5127	0.000649148	12.8414	0.000496649	1.00537	0.992916
AP2-EREBP	LOC_Os09g28440	LOC_Os09g28440_1	AP2 domain containing protein, expressed	0.295609	0	1.63537	6.2462	3.7832	11.3153	27.9255	0.000708668	43.2238	2.20273e-05	1.63219	0.403383
AP2-EREBP	LOC_Os11g06770	LOC_Os11g06770_2	ethylene-responsive transcription factor ERF110, putative, expressed	0	0.147925	25.7202	29.6816	9.71368	13.8761	392.803	2.78431e-10	131.635	1.51026e-06	-2.82022	0.000466911
AP2-EREBP	LOC_Os01g64790	LOC_Os01g64790_1	AP2 domain containing protein, expressed	0.893324	2.37619	37.0106	41.3472	17.6784	26.1353	30.4262	0	13.4705	1.11022e-15	-2.14244	0.00188344
AP2-EREBP	LOC_Os08g42550	LOC_Os08g42550_3	AP2 domain containing protein, expressed	2.67694	1.88484	6.75136	7.09026	1.97328	3.92703	3.76984	7.5034e-05	1.27416	0.524613	-2.81932	0.000954706
AP2-EREBP	LOC_Os02g32140	LOC_Os02g32140_1	AP2 domain containing protein, expressed	0.732365	1.02462	17.9428	15.8959	3.57058	4.36885	24.0157	1.09912e-14	4.45971	0.0138217	-5.09184	3.59089e-07
AP2-EREBP	LOC_Os04g32620	LOC_Os04g32620_1	ethylene-responsive transcription factor ERF114, putative, expressed	1.17998	1.5133	44.5298	27.774	12.5396	10.0698	34.3371	0	8.39274	1.11022e-16	-3.87731	1.42539e-07
AP2-EREBP	LOC_Os04g32790	LOC_Os04g32790_1	AP2 domain containing protein, expressed	0	0	3.43984	9.0369	1.84203	2.27054	512.328	0.0027566	133.191	0.019707	-3.55512	0.0164563
AP2-EREBP	LOC_Os07g12510	LOC_Os07g12510_1	AP2 domain containing protein, expressed	12.0931	11.9895	28.5447	25.9582	13.9004	17.7679	2.83498	0.000195064	1.30328	0.303955	-2.06234	0.00876868
ARF	LOC_Os12g41950	LOC_Os12g41950_1	auxin response factor, putative, expressed	5.37844	7.28224	11.5385	13.1369	6.91834	7.28639	2.46088	0.000124842	1.12365	0.618062	-2.0742	0.00197128
ARF	LOC_Os06g09660	LOC_Os06g09660_1	auxin response factor, putative, expressed	2.66869	4.02087	15.8427	10.1212	4.26923	3.51223	4.98331	1.86997e-07	1.17242	0.648233	-4.0296	2.33166e-06
ARF	LOC_Os06g48950	LOC_Os06g48950_1	auxin response factor 19, putative, expressed	3.91923	3.62274	12.0767	13.5266	5.66303	6.59914	4.24826	1.74922e-08	1.6116	0.0658801	-2.49714	8.82612e-05
ARR-B	LOC_Os02g55320	LOC_Os02g55320_1	two-component response regulator, putative, expressed	15.1127	15.9076	50.9291	38.6615	26.1253	19.7067	3.66761	1.00363e-07	1.476	0.0483643	-2.35579	0.000315792
ARR-B	LOC_Os03g12350	LOC_Os03g12350_2	two-component response regulator, putative, expressed	4.57811	6.5974	27.2438	26.8917	5.08049	11.3383	6.12432	8.88178e-16	1.46808	0.200646	-3.96753	7.0762e-07
BES1	LOC_Os02g13900	LOC_Os02g13900_1	BES1/BZR1 homolog protein, putative, expressed	0.223331	0.243019	9.76057	12.3592	2.73909	3.75623	56.3103	4.50248e-10	13.0381	0.00169062	-4.08474	0.000302169
bHLH	LOC_Os10g23050	LOC_Os10g23050_1	helix-loop-helix DNA-binding protein, putative, expressed	0.570473	3.47629	21.7132	18.7125	14.3584	10.9845	12.9856	8.33531e-10	6.38033	6.44398e-05	-1.90307	0.0342891
bHLH	LOC_Os01g11910	LOC_Os01g11910_1	basic helix-loop-helix, putative, expressed	2.86826	3.44966	10.2723	9.18965	6.43998	5.51583	3.86115	8.56801e-05	1.89559	0.083694	-1.92967	0.0340267
bHLH	LOC_Os01g56690	LOC_Os01g56690_1	helix-loop-helix DNA-binding domain containing protein, expressed	0	0	1.31307	17.1154	1.8985	25.6958	427.948	0.00438411	516.809	0.00261974	1.30495	0.700323
bHLH	LOC_Os01g51140	LOC_Os01g51140_2	helix-loop-helix DNA-binding domain containing protein, expressed	1.2096	2.16792	4.56616	10.5958	5.99489	4.29174	5.58798	5.77888e-05	3.07036	0.0148853	-1.72549	0.105166
bHLH	LOC_Os05g46370	LOC_Os05g46370_1	bHelix-loop-helix transcription factor, putative, expressed	1.06518	0.737598	4.71424	2.92301	3.61458	2.69573	5.24898	0.00840601	3.44656	0.0485878	-1.44226	0.470295
bHLH	LOC_Os06g10820	LOC_Os06g10820_1	helix-loop-helix DNA-binding domain containing protein, expressed	0	0	5.09126	24.693	0	0.593047	542.162	0.00249598	9.26466	0.292002	-53.4817	9.51428e-06
bHLH	LOC_Os08g36740	LOC_Os08g36740_1	bHelix-loop-helix transcription factor, putative, expressed	0	0.238756	5.3409	16.9993	0.936013	1.27253	96.0115	2.47812e-05	7.81026	0.083098	-11.5743	0.000221046
bHLH	LOC_Os09g28210	LOC_Os09g28210_1	bHelix-loop-helix transcription factor, putative, expressed	0.898969	1.8167	47.7436	101.178	10.4093	11.6192	67.8003	0	8.08953	1.75797e-05	-7.92463	3.44169e-15
bHLH	LOC_Os08g38210	LOC_Os08g38210_1	transcription factor BIM2, putative, expressed	0	1.44597	4.58376	11.6401	1.41718	6.52807	14.2517	1.99553e-05	5.5978	0.0221001	-2.39828	0.060338
bHLH	LOC_Os01g50940	LOC_Os01g50940_1	helix-loop-helix DNA-binding domain containing protein, expressed	2.30835	2.59558	11.4081	7.27759	4.02103	2.85605	4.83716	2.03497e-05	1.40853	0.475903	-3.2667	0.00098262
bHLH	LOC_Os01g13460	LOC_Os01g13460_1	helix-loop-helix DNA-binding domain containing protein, expressed	13.8318	13.7073	24.8691	22.0565	18.0443	17.0468	2.1447	0.00211073	1.27036	0.206416	-1.59974	0.0401385
bHLH	LOC_Os08g42470	LOC_Os08g42470_1	BEE 1, putative, expressed	1.54729	5.18062	10.4037	15.6885	2.79262	3.58954	4.9375	0.00011646	-1.03783	0.949019	-4.88529	5.2137e-05
bHLH	LOC_Os02g47660	LOC_Os02g47660_1	basic helix-loop-helix, putative, expressed	7.02982	8.98378	21.8872	20.3975	13.4254	15.6446	3.32854	3.89419e-06	1.81163	0.0253603	-1.73899	0.0206759
bHLH	LOC_Os12g41650	LOC_Os12g41650_4	helix-loop-helix DNA-binding domain containing protein, expressed	1.09669	0	8.49401	7.31056	2.55855	1.74914	17.159	2.358e-07	3.73086	0.0991982	-4.33893	0.000108718
bHLH	LOC_Os06g06900	LOC_Os06g06900_1	helix-loop-helix DNA-binding domain containing protein, expressed	5.82624	6.93797	10.3386	19.799	4.57232	10.8384	2.94111	0.00135716	1.20051	0.648928	-2.31256	0.0186128
bHLH	LOC_Os01g67480	LOC_Os01g67480_1	helix-loop-helix DNA-binding domain containing protein, expressed	26.3728	33.635	84.7162	138.862	65.6285	98.4609	4.65168	4.16284e-10	2.73205	5.13794e-07	-1.61205	0.0551858
bHLH	LOC_Os03g53020	LOC_Os03g53020_1	helix-loop-helix DNA-binding domain containing protein, expressed	7.58561	8.11677	55.8138	93.8804	26.9668	79.043	11.834	0	6.70204	4.18016e-11	-1.67344	0.0869935
bHLH	LOC_Os03g26210	LOC_Os03g26210_3	helix-loop-helix DNA-binding domain containing protein, expressed	3.02545	0	8.73258	12.309	1.54317	8.23932	8.19824	0.00132169	3.06817	0.155797	-2.56865	0.0589769
bHLH	LOC_Os03g12940	LOC_Os03g12940_1	OsFBO13 - F-box and other domain containing protein, expressed	0	0	0.678322	2.59081	0.457683	0.640007	251.18	0.00917697	67.0965	0.0479054	-3.46068	0.0618052
bHLH	LOC_Os06g09370	LOC_Os06g09370_1	PTF1, putative, expressed	15.8852	15.4535	29.6444	54.3585	21.6258	32.3513	3.3162	2.58908e-06	1.71097	0.010042	-1.83632	0.0152981
BSD	LOC_Os02g49450	LOC_Os02g49450_1	BSD domain-containing protein, putative, expressed	11.3113	14.9193	25.0305	29.3153	15.719	16.6987	2.61512	0.000212408	1.23672	0.425257	-2.00277	0.00534369
BSD	LOC_Os11g35320	LOC_Os11g35320_1	BSD domain-containing protein, putative, expressed	5.75765	5.96689	16.988	12.69	9.74685	8.05663	3.1972	0.000364681	1.51852	0.176394	-1.99924	0.0204803
BSD	LOC_Os06g07820	LOC_Os06g07820_1	BSD domain containing protein, expressed	9.93575	8.23161	40.4755	27.038	21.1929	14.9299	4.70187	3.88541e-08	1.97747	0.0113125	-2.25628	0.00187053
bZIP	LOC_Os01g64730	LOC_Os01g64730_1	bZIP transcription factor domain containing protein, expressed	17.5136	28.3747	99.2577	121.2	45.9693	57.6714	6.08005	1.68754e-13	2.26771	5.57979e-05	-2.54036	6.58005e-05
bZIP	LOC_Os08g36790	LOC_Os08g36790_1	bZIP transcription factor, putative, expressed	10.279	9.62165	30.3283	29.5821	18.0351	12.4358	3.76201	2.92331e-07	1.52807	0.108103	-2.34199	0.000954893
bZIP	LOC_Os02g52780	LOC_Os02g52780_1	bZIP transcription factor, putative, expressed	16.2502	13.8231	191.026	228.828	96.1554	131.562	17.4331	0	7.50717	0	-2.20077	0.00270977
bZIP	LOC_Os06g10880	LOC_Os06g10880_2	bZIP transcription factor, putative, expressed	0.541048	2.55123	9.37868	9.52693	0.961711	0.941375	7.87936	6.69888e-06	-1.58215	0.53059	-11.6893	1.60137e-07
bZIP	LOC_Os05g03860	LOC_Os05g03860_1	CPuORF3 - conserved peptide uORF-containing transcript, expressed	137.167	137.197	276.279	236.035	157.275	188.459	2.36167	0.0018958	1.25412	0.214316	-1.78477	0.0276043
bZIP	LOC_Os12g37410	LOC_Os12g37410_1	CPuORF5 - conserved peptide uORF-containing transcript, expressed	157.191	163.267	301.207	236.929	196.008	189.898	2.13131	0.00665195	1.20104	0.306969	-1.68182	0.0485538
bZIP	LOC_Os08g26880	LOC_Os08g26880_1	bZIP transcription factor domain containing protein, expressed	9.80307	14.8661	39.3476	42.1832	28.0282	31.5726	4.17904	9.40156e-11	2.42242	0.000122543	-1.6347	0.0330762
bZIP	LOC_Os09g13575	LOC_Os09g13575_1	expressed protein	0	0	14.0175	9.56051	5.62976	0	323.916	0.00628035	60.9333	0.0607384	-4.93761	0.0386762
bZIP	LOC_Os02g09830	LOC_Os02g09830_1	bZIP transcription factor domain containing protein, expressed	0.926938	0.403462	37.332	24.6226	3.36116	3.65566	56.2876	2.88658e-15	5.01259	0.0395032	-10.6168	2.70263e-11
bZIP	LOC_Os03g58250	LOC_Os03g58250_1	bZIP transcription factor domain containing protein, expressed	9.39848	10.227	55.6875	45.2505	22.1078	24.0448	6.51321	1.53222e-12	2.342	0.000226116	-2.63237	3.7927e-05
bZIP	LOC_Os02g07840	LOC_Os02g07840_1	bZIP transcription factor domain containing protein, expressed	5.82324	7.4772	19.3293	14.7654	18.8798	13.7794	3.24912	0.000297683	2.46355	0.00101097	-1.25182	0.46808
bZIP	LOC_Os02g16680	LOC_Os02g16680_1	bZIP transcription factor domain containing protein, expressed	11.2819	13.777	64.0784	55.8757	27.5402	28.79	6.05958	6.23279e-13	2.24546	0.00060085	-2.554	6.04661e-05
bZIP	LOC_Os12g06520	LOC_Os12g06520_1	bZIP transcription factor domain containing protein, expressed	12.0777	12.0052	27.8831	20.6826	16.3488	16.7036	2.54978	0.00113327	1.36616	0.243694	-1.76761	0.0345928
bZIP	LOC_Os10g38820	LOC_Os10g38820_1	bZIP family transcription factor, putative, expressed	0.10803	0.470214	2.74917	6.3045	0.806495	1.12777	19.0595	5.32549e-05	3.28227	0.166229	-5.49665	0.0066933
bZIP	LOC_Os08g43090	LOC_Os08g43090_1	bZIP family transcription factor, putative, expressed	8.43203	7.42372	25.4443	22.2132	15.6964	16.2715	3.77441	3.85136e-07	2.00077	0.00324063	-1.78452	0.0169783
bZIP	LOC_Os09g34060	LOC_Os09g34060_1	transcription factor RF2a, putative, expressed	7.59091	7.75439	21.3401	14.1846	13.0522	11.5004	2.94145	0.000151691	1.59776	0.0788246	-1.74705	0.0400397
bZIP	LOC_Os07g44950	LOC_Os07g44950_1	bZIP transcription factor domain containing protein, expressed	5.84779	7.43881	23.1471	20.6353	12.649	14.6171	4.16213	1.61606e-07	2.04757	0.008601	-1.92297	0.00715048
bZIP	LOC_Os07g48820	LOC_Os07g48820_2	transcription factor, putative, expressed	9.53812	7.76443	15.3065	20.513	6.75571	18.2424	2.58048	0.000307142	1.42853	0.249301	-1.71013	0.0705359
bZIP	LOC_Os04g54474	LOC_Os04g54474_1	transcription factor, putative, expressed	19.7385	18.8908	42.1003	24.0082	26.2081	21.1484	2.18594	0.00693537	1.22308	0.297486	-1.6963	0.0446077
bZIP	LOC_Os01g46970	LOC_Os01g46970_1	transcription factor, putative, expressed	4.11227	3.60167	27.9658	39.8633	4.49269	13.4956	10.9317	0	2.30297	0.0509192	-4.49224	7.94185e-07
bZIP	LOC_Os05g49420	LOC_Os05g49420_1	transcription factor, putative, expressed	22.7464	17.3449	120.881	124.579	34.7344	39.7765	7.65051	4.44089e-16	1.84002	0.00210644	-3.94258	2.38513e-09
C2C2-CO-like	LOC_Os08g15050	LOC_Os08g15050_1	CCT/B-box zinc finger protein, putative, expressed	7.08512	5.13982	27.2312	17.2596	14.3171	9.94849	4.59108	1.16228e-05	1.96892	0.0509232	-2.21296	0.0141677
C2C2-CO-like	LOC_Os06g16370	LOC_Os06g16370_1	CCT/B-box zinc finger protein, putative, expressed	5.32742	5.79708	14.7362	13.9966	5.57646	6.40836	3.23289	0.000181446	1.0721	0.852533	-2.85627	0.00047568
C2C2-Dof	LOC_Os01g55340	LOC_Os01g55340_1	dof zinc finger domain containing protein, putative, expressed	2.25187	3.26719	41.6922	29.0023	12.3283	11.8412	16.2979	3.33067e-15	4.37585	0.000777576	-3.52536	1.58039e-05
C2C2-Dof	LOC_Os10g26620	LOC_Os10g26620_1	dof zinc finger domain containing protein, putative, expressed	20.5925	17.7179	64.026	44.6522	30.9849	27.7745	3.5944	3.31908e-07	1.52501	0.0306911	-2.23571	0.000770866
C2C2-Dof	LOC_Os08g38220	LOC_Os08g38220_1	dof zinc finger domain containing protein, putative, expressed	12.2848	12.4129	18.3081	29.01	19.1177	27.1905	2.39364	0.00181087	1.8611	0.0179158	-1.21495	0.469132
C2C2-Dof	LOC_Os07g32510	LOC_Os07g32510_1	dof zinc finger domain containing protein, putative, expressed	9.31575	10.8219	24.7237	27.4868	17.1852	15.1864	3.26201	9.22926e-07	1.60952	0.0301931	-1.91958	0.00479479
C2C2-Dof	LOC_Os02g47810	LOC_Os02g47810_1	dof zinc finger domain containing protein, putative, expressed	0.268735	0.682329	4.46011	6.39943	2.38838	1.55859	14.3407	9.46993e-06	4.16713	0.0508048	-3.25768	0.018495
C2H2	LOC_Os03g60570	LOC_Os03g60570_1	ZOS3-22 - C2H2 zinc finger protein, expressed	1.06613	2.32024	65.272	70.6213	35.6268	52.5575	50.4567	0	25.935	0	-1.84689	0.00889758
C2H2	LOC_Os03g60560	LOC_Os03g60560_1	ZOS3-21 - C2H2 zinc finger protein, expressed	0.70307	2.10389	169.389	230.796	100.664	156.376	178.987	0	91.4405	0	-1.85258	0.0114313
C2H2	LOC_Os12g39400	LOC_Os12g39400_1	ZOS12-09 - C2H2 zinc finger protein, expressed	0.703396	1.42147	19.5679	13.5483	4.71536	7.34307	19.8564	1.89959e-13	5.64687	0.0010188	-3.32485	0.000271041
C2H2	LOC_Os03g55540	LOC_Os03g55540_1	ZOS3-18 - C2H2 zinc finger protein, expressed	51.1162	80.2671	121.374	104.775	56.1346	78.3708	2.19931	0.00133724	1.0272	0.896925	-2.02579	0.00236752
C2H2	LOC_Os03g32230	LOC_Os03g32230_1	ZOS3-12 - C2H2 zinc finger protein, expressed	0.590145	3.53194	24.3228	24.6426	8.49674	24.8143	15.3255	1.38113e-10	8.17981	4.31247e-05	-1.76931	0.108868
C2H2	LOC_Os08g37920	LOC_Os08g37920_1	ZOS8-09 - C2H2 zinc finger protein, expressed	1.91276	3.56027	7.40728	7.34387	3.86518	4.14545	3.42591	0.000167229	1.47366	0.291317	-2.19357	0.00851837
C2H2	LOC_Os03g10140	LOC_Os03g10140_1	ZOS3-04 - C2H2 zinc finger protein, expressed	10.6713	10.6506	27.4499	26.3305	20.2972	18.3701	3.16411	3.91991e-07	1.80911	0.0041746	-1.6576	0.030128
C2H2	LOC_Os11g48000	LOC_Os11g48000_1	ZOS11-11 - C2H2 zinc finger protein, expressed	0.987158	2.14837	6.77186	8.74075	3.89537	2.86261	6.282	0.000125009	2.18381	0.168088	-2.72282	0.021379
C2H2	LOC_Os09g38790	LOC_Os09g38790_3	ZOS9-19 - C2H2 zinc finger protein, expressed	13.3905	12.2875	42.7891	31.1698	26.4304	18.7777	3.64496	1.42406e-08	1.75469	0.0239802	-1.97093	0.0103098
C2H2	LOC_Os01g63980	LOC_Os01g63980_1	ZOS1-17 - C2H2 zinc finger protein, expressed	0.267409	0.387978	16.0758	14.7088	5.7989	4.13572	57.4063	2.22045e-16	14.7946	2.53623e-05	-3.67372	2.75901e-05
C2H2	LOC_Os05g37190	LOC_Os05g37190_1	ZOS5-08 - C2H2 zinc finger protein, expressed	1.06265	2.40902	45.6586	26.1959	14.8275	17.0511	26.7926	0	9.21924	6.28497e-13	-2.74283	0.000281226
C3H	LOC_Os06g07350	LOC_Os06g07350_1	RNA-binding motif protein, putative, expressed	28.3304	27.9164	55.552	50.9935	37.0964	34.961	2.38512	0.000193315	1.27704	0.194871	-1.76997	0.0124183
C3H	LOC_Os04g56750	LOC_Os04g56750_1	zinc finger C-x8-C-x5-C-x3-H type family protein, expressed	4.25659	4.26856	13.5749	14.3604	6.05285	4.45333	4.10076	1.00084e-05	1.23476	0.576886	-3.14566	0.000177741
C3H	LOC_Os03g02160	LOC_Os03g02160_3	zinc finger C-x8-C-x5-C-x3-H type family protein, expressed	16.1216	20.5218	44.538	45.3484	18.7076	22.5225	3.0971	1.40774e-06	1.12424	0.538405	-2.61117	2.50688e-05
C3H	LOC_Os05g45020	LOC_Os05g45020_1	zinc finger/CCCH transcription factor, putative, expressed	9.04686	16.0323	55.4831	47.8549	35.4236	37.9276	5.26966	1.83853e-12	2.94213	1.15012e-05	-1.68984	0.0251006
C3H	LOC_Os05g10670	LOC_Os05g10670_1	zinc finger CCCH type family protein, putative, expressed	4.12432	2.91321	50.9171	61.3739	16.7455	12.1697	19.8301	0	4.06535	2.08687e-06	-4.60804	5.28716e-11
C3H	LOC_Os01g15350	LOC_Os01g15350_1	zinc finger C-x8-C-x5-C-x3-H type family protein, expressed	5.59914	6.62586	13.2421	10.845	9.55435	8.84898	2.48747	0.0024211	1.50652	0.113961	-1.56431	0.112781
C3H	LOC_Os12g18120	LOC_Os12g18120_2	zinc finger C-x8-C-x5-C-x3-H type family protein, expressed	10.3126	22.7065	24.9601	31.2104	20.5361	17.8496	2.16665	0.00305545	1.17541	0.50927	-1.74308	0.0245715
C3H	LOC_Os09g31482	LOC_Os09g31482_3	splicing factor U2AF, putative, expressed	0	0	20.6359	3.12768	20.7557	1.88118	887.327	0.00114189	626.575	0.00186931	-1.30321	0.65809
C3H	LOC_Os04g57600	LOC_Os04g57600_1	zinc finger C-x8-C-x5-C-x3-H type family protein, expressed	21.0013	18.917	68.742	59.2849	36.2098	39.856	4.04296	7.72028e-09	1.89196	0.000942164	-2.02411	0.00240242
CAMTA	LOC_Os03g09100	LOC_Os03g09100_1	calmodulin-binding transcription activator, putative, expressed	35.5627	38.7953	57.8823	62.1015	41.4623	47.9525	2.02936	0.00401365	1.19809	0.309126	-1.60498	0.0489402
CCAAT	LOC_Os05g38820	LOC_Os05g38820_4	histone-like transcription factor and archaeal histone, putative, expressed	7.71986	7.25492	17.7303	14.3583	9.60542	11.9394	2.68958	0.00181437	1.42459	0.279876	-1.78681	0.0557589
CCAAT	LOC_Os05g49780	LOC_Os05g49780_1	histone-like transcription factor and archaeal histone, putative, expressed	3.2689	3.18265	14.6578	15.407	4.03674	4.19086	5.8049	4.15205e-05	1.26699	0.687599	-4.33924	0.000819273
CCAAT	LOC_Os11g34200	LOC_Os11g34200_1	histone-like transcription factor and archaeal histone, putative, expressed	27.9319	45.1614	64.2885	54.0884	39.4849	46.4595	2.07074	0.00561459	1.18095	0.423126	-1.65644	0.0272144
CCAAT	LOC_Os05g41450	LOC_Os05g41450_1	histone-like transcription factor and archaeal histone, putative, expressed	7.76825	4.9724	15.6735	12.8739	5.45824	6.04247	2.79993	0.00220352	-1.12256	0.749944	-2.97086	0.000712871
CCAAT	LOC_Os08g29500	LOC_Os08g29500_1	histone-like transcription factor and archaeal histone, putative, expressed	16.6561	14.9673	28.1786	26.3822	17.0761	14.4589	2.16075	0.00309247	-1.00561	0.981372	-2.05899	0.00432775
CPP	LOC_Os06g22670	LOC_Os06g22670_1	tesmin/TSO1-like CXC domain containing protein, expressed	3.25985	2.92647	10.4598	8.61005	6.171	6.33356	3.85578	8.95536e-05	2.00472	0.0639676	-1.81786	0.0534793
CPP	LOC_Os07g07974	LOC_Os07g07974_1	tesmin/TSO1-like CXC domain containing protein, expressed	15.8303	21.4558	39.3317	65.4137	27.8179	40.1225	3.51141	2.73113e-07	1.82269	0.00344754	-1.82342	0.0142964
DBP	LOC_Os01g19130	LOC_Os01g19130_1	protein phosphatase 2C, putative, expressed	18.7225	19.0008	180.428	211.907	74.904	117.699	13.0421	0	5.07732	1.88738e-15	-2.43417	0.000736352
DBP	LOC_Os05g04360	LOC_Os05g04360_1	protein phosphatase 2C, putative, expressed	24.8844	30.9312	90.9794	97.5806	48.1482	50.8836	4.25862	5.86525e-10	1.77372	0.00272584	-2.27402	0.00017191
E2F-DP	LOC_Os03g05760	LOC_Os03g05760_1	transcription factor Dp, putative, expressed	6.28348	6.83742	17.1635	14.9168	10.1567	12.7548	3.06997	0.0005154	1.73372	0.051653	-1.67784	0.0924259
EIL	LOC_Os03g20780	LOC_Os03g20780_1	ethylene-insensitive 3, putative, expressed	121.602	107.048	310.247	281.797	197.36	211.528	3.25979	3.47996e-05	1.77669	0.00219628	-1.73963	0.0346737
EIL	LOC_Os07g48630	LOC_Os07g48630_1	ethylene-insensitive 3, putative, expressed	38.7603	35.8082	152.835	162.871	73.1733	77.3968	5.30895	7.50283e-10	2.00694	9.53757e-05	-2.50593	0.000299306
EIL	LOC_Os09g31400	LOC_Os09g31400_1	ethylene-insensitive 3, putative, expressed	6.79299	6.61376	15.0321	15.8735	7.95965	8.81256	2.88778	5.19108e-07	1.24316	0.366662	-2.20056	0.00108505
FAR1	LOC_Os03g21660	LOC_Os03g21660_1	transposon protein, putative, unclassified, expressed	1.51242	1.64575	6.08511	5.46456	5.27888	5.10346	4.55807	0.000450248	3.27005	0.00554441	-1.32017	0.416259
G2-like	LOC_Os02g07170	LOC_Os02g07170_1	MYB family transcription factor, putative, expressed	0.159085	0.17311	13.7295	3.20139	2.88429	2.39888	59.3033	1.03942e-05	14.2325	0.00583322	-3.94049	0.0225324
G2-like	LOC_Os06g45890	LOC_Os06g45890_1	MYB family transcription factor, putative, expressed	4.18812	12.1529	28.2788	25.1762	16.3776	18.4354	4.22544	8.49099e-06	2.15941	0.0124424	-1.83714	0.0149368
G2-like	LOC_Os09g12770	LOC_Os09g12770_1	Myb-like DNA-binding domain containing protein, putative, expressed	28.6326	22.5505	45.9697	45.8337	36.9428	30.425	2.24381	0.00165307	1.30679	0.196135	-1.62491	0.0310736
G2-like	LOC_Os02g04640	LOC_Os02g04640_1	Myb-like DNA-binding domain containing protein, putative, expressed	5.766	4.86039	141.613	87.4338	36.0304	28.3543	27.3738	0	6.01473	5.55112e-16	-4.3162	1.88637e-08
G2-like	LOC_Os03g20900	LOC_Os03g20900_1	Myb transcription factor, putative, expressed	16.3657	21.6245	28.0238	35.3843	29.8171	29.4917	2.10903	0.0004969	1.56425	0.0240684	-1.27692	0.280357
G2-like	LOC_Os06g45410	LOC_Os06g45410_1	MYB family transcription factor, putative, expressed	1.54527	2.88258	8.30454	5.88617	2.58976	2.9447	4.0815	0.00522343	1.2563	0.697502	-3.06388	0.019871
G2-like	LOC_Os03g45194	LOC_Os03g45194_1	oxidoreductase, short chain dehydrogenase/reductase family domain containing protein, expressed	12.5934	14.3651	37.8617	31.285	22.4156	17.7306	3.2475	4.28108e-07	1.49171	0.0821423	-2.06646	0.00242202
G2-like	LOC_Os07g02800	LOC_Os07g02800_2	MYB family transcription factor, putative, expressed	24.1096	19.5081	46.5118	56.2927	35.4924	27.6071	2.93902	2.63718e-05	1.43745	0.0720947	-1.93654	0.00389445
G2-like	LOC_Os03g55590	LOC_Os03g55590_1	MYB family transcription factor, putative, expressed	12.0891	4.85834	91.1995	58.3316	42.2686	29.5591	11.0262	8.65974e-15	4.15678	7.0381e-08	-2.52198	0.000388985
GRAS	LOC_Os12g38490	LOC_Os12g38490_1	SCARECROW, putative, expressed	12.1814	15.3737	27.8176	21.6032	22.3642	21.2267	2.28317	0.00179507	1.58468	0.0160283	-1.36476	0.186971
GRAS	LOC_Os01g65900	LOC_Os01g65900_1	chitin-inducible gibberellin-responsive protein, putative, expressed	44.1751	43.4536	85.0497	77.8584	78.1571	71.1768	2.34331	0.00046404	1.69894	0.00298098	-1.30769	0.254303
GRAS	LOC_Os07g36170	LOC_Os07g36170_1	chitin-inducible gibberellin-responsive protein, putative, expressed	13.8883	12.3025	28.5108	37.7074	16.8316	23.4321	3.15453	5.52972e-07	1.52471	0.0426368	-1.96047	0.00342094
GRAS	LOC_Os01g71970	LOC_Os01g71970_1	GRAS family transcription factor containing protein, expressed	7.89758	9.73967	43.5747	36.2358	28.0759	28.7036	5.73536	8.34666e-13	3.21659	2.06334e-06	-1.68734	0.0209972
HB	LOC_Os09g21180	LOC_Os09g21180_1	homeobox associated leucine zipper, putative, expressed	1.94015	1.16116	84.9009	109.711	11.7943	11.4774	77.1223	0	7.34885	4.11815e-07	-9.94565	0
HB	LOC_Os03g10210	LOC_Os03g10210_1	homeobox domain containing protein, expressed	1.25937	1.3704	192.711	205.661	35.9955	43.8239	188.212	0	29.8558	0	-5.97685	1.19904e-14
HB	LOC_Os02g43330	LOC_Os02g43330_1	homeobox associated leucine zipper, putative, expressed	0.730172	0.397271	561.352	488.202	109.022	113.351	1131.49	0	188.614	0	-5.67775	3.40471e-11
HB	LOC_Os04g45810	LOC_Os04g45810_1	homeobox associated leucine zipper, putative, expressed	22.9998	13.0891	334.042	287.016	113.624	126.186	21.4746	0	6.54391	0	-3.11718	1.03647e-05
HB	LOC_Os02g35770	LOC_Os02g35770_1	homeobox associated leucine zipper, putative, expressed	2.60515	4.63879	36.1616	31.3361	5.80935	4.94479	11.8573	3.77476e-15	1.49944	0.406042	-7.48367	2.35212e-12
HB	LOC_Os03g12860	LOC_Os03g12860_1	homeobox associated leucine zipper, putative, expressed	3.68841	3.53194	9.14147	13.9542	6.92327	7.52986	4.01332	0.00147657	1.98375	0.152906	-1.91901	0.0915011
HB	LOC_Os10g01470	LOC_Os10g01470_1	homeobox associated leucine zipper, putative, expressed	28.144	18.1799	61.5352	89.5802	38.8647	41.7497	4.02082	4.05416e-08	1.71862	0.0109539	-2.22653	0.000357846
HB	LOC_Os07g48560	LOC_Os07g48560_1	homeobox domain containing protein, expressed	0.458309	0.249356	6.71898	8.41589	1.71075	1.19612	25.55	4.15665e-07	3.94573	0.101744	-6.12729	0.000538666
HB	LOC_Os03g55990	LOC_Os03g55990_1	homeobox domain containing protein, expressed	2.42045	1.35454	8.11079	8.00211	1.91761	2.80757	5.26111	2.39287e-05	1.22634	0.701687	-4.07856	0.000154882
HB	LOC_Os02g05450	LOC_Os02g05450_1	Homeobox domain containing protein, expressed	17.6774	17.1771	34.6045	36.2875	23.3297	24.2079	2.54946	3.40091e-05	1.35705	0.103676	-1.77984	0.00994989
HSF	LOC_Os03g58160	LOC_Os03g58160_1	heat stress transcription factor, putative, expressed	16.9277	14.9074	33.6261	24.2416	22.6717	18.4479	2.29985	0.00124287	1.28609	0.222191	-1.69669	0.0316837
HSF	LOC_Os03g53340	LOC_Os03g53340_6	HSF-type DNA-binding domain containing protein, expressed	0	0.0738082	0.97563	0.887227	0.144678	0.157354	26.5659	0.00410236	3.58515	0.268744	-6.98267	0.0182186
HSF	LOC_Os01g39020	LOC_Os01g39020_1	HSF-type DNA-binding domain containing protein, expressed	2.07247	1.3531	23.16	10.9478	11.3829	4.20689	12.5797	6.29891e-10	4.48775	0.00372573	-2.65908	0.00994253
HSF	LOC_Os02g32590	LOC_Os02g32590_1	HSF-type DNA-binding domain containing protein, expressed	6.98079	5.71758	21.0953	24.9994	13.8493	18.5454	4.53349	5.84103e-09	2.52303	0.00011664	-1.70448	0.0283506
HSF	LOC_Os02g13800	LOC_Os02g13800_1	HSF-type DNA-binding domain containing protein, expressed	0.982716	1.54462	12.0813	8.89918	4.07581	3.79964	10.4813	5.89658e-07	3.11376	0.0441876	-3.18239	0.00283792
HSF	LOC_Os06g35960	LOC_Os06g35960_1	HSF-type DNA-binding domain containing protein, expressed	1.65229	3.23631	32.6632	30.5902	13.1575	15.9713	16.409	0	5.96646	6.99852e-07	-2.59958	9.49318e-05
HSF	LOC_Os09g28354	LOC_Os09g28354_1	CPuORF39 - conserved peptide uORF-containing transcript, expressed	6.38166	7.58526	13.4701	13.8302	11.099	12.4132	2.45566	0.00421418	1.67837	0.0559281	-1.38587	0.259419
HSF	LOC_Os09g35790	LOC_Os09g35790_3	HSF-type DNA-binding domain containing protein, expressed	3.13417	0.426309	12.354	13.5997	6.89408	7.72532	8.74073	0.00027513	3.92799	0.0403249	-2.11858	0.0756894
HSF	LOC_Os04g48030	LOC_Os04g48030_1	heat stress transcription factor B-1, putative, expressed	3.09061	2.75161	11.0878	11.5908	7.79086	9.34253	4.83772	1.02446e-05	2.89623	0.00448102	-1.58217	0.135943
LOB	LOC_Os03g33090	LOC_Os03g33090_1	DUF260 domain containing protein, putative, expressed	1.84232	1.33649	9.34279	8.18727	2.2923	2.67123	6.76882	0.000624376	1.53359	0.532363	-4.17971	0.00483654
LOB	LOC_Os12g01550	LOC_Os12g01550_1	DUF260 domain containing protein, putative, expressed	1.87418	4.84358	9.07232	13.2004	6.24627	4.61961	4.23484	0.0080732	1.64342	0.460951	-2.43626	0.075764
MADS	LOC_Os03g08754	LOC_Os03g08754_1	OsMADS47 - MADS-box family gene with MIKCc type-box, expressed	4.34302	4.48354	11.582	8.40365	4.51306	6.45852	2.84981	0.00848857	1.2296	0.671094	-2.1939	0.0432934
MADS	LOC_Os08g02070	LOC_Os08g02070_1	OsMADS26 - MADS-box family gene with MIKCc type-box, expressed	5.69997	4.28266	13.6645	11.1974	4.48689	2.99097	3.10438	0.00477252	-1.33563	0.573159	-3.93309	0.001607
MADS	LOC_Os02g01355	LOC_Os02g01355_1	MADS-box transcription factor, putative, expressed	4.38342	2.60174	14.3296	14.8355	2.54995	2.77336	5.14598	0.000872491	-1.33016	0.681803	-6.48302	0.000198168
MYB	LOC_Os01g62410	LOC_Os01g62410_1	MYB family transcription factor, putative, expressed	9.73154	10.522	33.1252	32.7432	17.0554	22.9355	4.08444	3.61527e-08	1.96457	0.000920085	-1.97625	0.00327364
MYB	LOC_Os01g16810	LOC_Os01g16810_1	MYB family transcription factor, putative, expressed	0	0.427081	3.14837	4.344	1.77896	1.13813	21.7985	0.000107813	6.79715	0.0361302	-3.03313	0.0630013
MYB	LOC_Os09g01960	LOC_Os09g01960_1	MYB family transcription factor, putative, expressed	6.25327	9.16345	26.9375	22.9027	12.9825	13.3463	4.11137	8.20495e-08	1.71309	0.0487971	-2.26815	0.000641228
MYB	LOC_Os06g43090	LOC_Os06g43090_1	MYB transcription factor TaMYB1, putative, expressed	4.37183	9.90022	25.624	31.1489	13.9877	17.6802	5.06494	1.55702e-07	2.2386	0.00730249	-2.14984	0.0026901
MYB	LOC_Os11g45740	LOC_Os11g45740_1	MYB family transcription factor, putative, expressed	7.65378	23.4713	257.134	210.498	100.798	111.781	19.4951	0	6.92906	1.07692e-13	-2.65157	0.000159432
MYB	LOC_Os12g37690	LOC_Os12g37690_1	MYB family transcription factor, putative, expressed	0.997454	3.39184	46.6282	32.2415	24.0681	19.958	23.292	0	10.1546	7.64266e-12	-2.16156	0.00277299
MYB	LOC_Os07g48870	LOC_Os07g48870_1	MYB family transcription factor, putative, expressed	0.222111	1.08761	8.60135	5.69887	2.60568	2.31871	13.9791	1.70575e-05	3.79734	0.0724813	-3.46649	0.0132919
MYB	LOC_Os01g03720	LOC_Os01g03720_1	MYB family transcription factor, putative, expressed	0.716233	1.11339	5.43409	4.01514	1.85509	1.66158	6.45756	0.00208727	1.92314	0.340348	-3.17277	0.0283012
MYB	LOC_Os04g42950	LOC_Os04g42950_1	MYB family transcription factor, putative, expressed	0.207909	0	1.1502	1.67357	0.110867	0.723486	14.7565	0.00581266	3.45679	0.26709	-4.08896	0.0780063
MYB	LOC_Os10g33810	LOC_Os10g33810_1	myb-related protein Myb4, putative, expressed	0.119548	1.17078	13.2273	10.9462	6.37487	6.1014	23.9017	6.24616e-09	9.75978	0.000453777	-2.30317	0.0234228
MYB	LOC_Os04g43680	LOC_Os04g43680_1	MYB family transcription factor, putative, expressed	7.46764	10.9772	74.6526	80.0159	56.029	85.8603	10.5896	0	7.69549	0	-1.30622	0.26071
MYB	LOC_Os07g37210	LOC_Os07g37210_1	MYB family transcription factor, putative, expressed	0.122061	0.92975	17.827	17.5627	8.07101	8.91974	42.2541	6.45817e-13	16.114	3.57144e-06	-2.48181	0.00385164
MYB	LOC_Os05g48010	LOC_Os05g48010_1	MYB family transcription factor, putative, expressed	5.66857	9.11227	14.8246	17.2406	17.3122	21.6683	2.74763	0.00287122	2.64193	0.000331625	1.01382	0.963079
MYB	LOC_Os02g42850	LOC_Os02g42850_2	MYB family transcription factor, putative, expressed	3.34537	6.30984	32.0793	27.153	9.98992	9.57172	7.83914	2.19318e-11	2.04276	0.0570026	-3.62292	1.44765e-06
MYB	LOC_Os06g40330	LOC_Os06g40330_1	MYB family transcription factor, putative, expressed	2.49612	2.34912	6.34471	8.07773	2.23041	4.06914	3.72989	0.000380159	1.28348	0.606034	-2.75247	0.00766679
MYB	LOC_Os01g04930	LOC_Os01g04930_1	MYB family transcription factor, putative, expressed	11.5421	10.5386	20.4772	16.4192	13.0171	13.0035	2.10619	0.00251374	1.17174	0.504805	-1.70224	0.0296078
MYB	LOC_Os05g37060	LOC_Os05g37060_1	MYB family transcription factor, putative, expressed	0	0.760121	46.9533	67.1233	20.6735	24.5105	184.384	0	57.969	1.73754e-11	-3.00939	4.35526e-06
MYB	LOC_Os01g64360	LOC_Os01g64360_1	MYB family transcription factor, putative, expressed	2.41815	2.01219	149.044	169.173	47.6347	80.8473	89.0585	0	28.4938	0	-2.96421	8.07357e-06
MYB	LOC_Os05g03550	LOC_Os05g03550_1	MYB family transcription factor, putative, expressed	41.6295	41.1223	71.7545	62.2767	46.7134	41.061	2.04681	0.00939584	1.05746	0.757744	-1.83497	0.0192498
MYB-related	LOC_Os04g30890	LOC_Os04g30890_1	MYB family transcription factor, putative, expressed	10.4859	10.7045	31.457	31.2172	17.6394	20.9404	3.70428	1.69357e-07	1.80782	0.0238626	-1.94101	0.00541792
MYB-related	LOC_Os06g51260	LOC_Os06g51260_2	MYB family transcription factor, putative, expressed	5.95277	8.80542	13.5845	13.851	15.2763	6.90485	2.34637	0.00789365	1.51285	0.173438	-1.47264	0.239352
MYB-related	LOC_Os06g45840	LOC_Os06g45840_1	MYB transcription factor, putative, expressed	17.0327	16.3538	43.6374	43.9909	33.5136	34.7595	3.28692	3.89115e-06	2.03364	0.000182395	-1.53118	0.0581601
MYB-related	LOC_Os04g58020	LOC_Os04g58020_1	MYB_Al protein, putative, expressed	13.1308	13.5938	27.8463	20.0933	18.7692	14.9136	2.27481	0.00215207	1.2612	0.328001	-1.7139	0.0306984
MYB-related	LOC_Os05g10690	LOC_Os05g10690_1	Myb transcription factor, putative, expressed	6.23468	3.89178	7.48655	10.8931	6.75236	5.21366	2.23838	0.0077052	1.16861	0.567477	-1.82137	0.0329005
MYB-related	LOC_Os01g09640	LOC_Os01g09640_1	Myb transcription factor, putative, expressed	26.929	20.8021	273.752	235.723	108.9	94.0279	13.4151	0	4.21558	2.01172e-13	-3.01776	2.72128e-05
MYB-related	LOC_Os01g09280	LOC_Os01g09280_1	myb-related transcription activator, putative, expressed	6.2385	7.72842	72.8485	37.1798	25.6922	19.4823	10.1478	9.83658e-14	3.23995	2.40465e-06	-2.96881	7.41015e-05
MYB-related	LOC_Os08g05510	LOC_Os08g05510_1	MYB family transcription factor, putative, expressed	10.839	11.3831	25.1011	16.7395	15.5922	18.8589	2.39042	0.00622566	1.53976	0.0922186	-1.46817	0.19153
MYB-related	LOC_Os03g31230	LOC_Os03g31230_1	MYB family transcription factor, putative, expressed	30.1643	33.1096	55.0435	59.5778	50.1826	36.5134	2.27771	0.000392417	1.36954	0.0983112	-1.57643	0.0509521
MYB-related	LOC_Os09g31454	LOC_Os09g31454_1	MYB family transcription factor, putative, expressed	9.72971	9.5901	35.4165	28.6604	13.7604	17.5831	4.19025	2.8217e-08	1.60987	0.0512501	-2.46422	0.0002092
NAC	LOC_Os01g48446	LOC_Os01g48446_1	no apical meristem protein, putative, expressed	1.3559	3.62152	13.0929	10.2942	6.96741	5.86212	6.03357	0.000142413	2.61048	0.0625141	-2.16974	0.0359414
NAC	LOC_Os11g08210	LOC_Os11g08210_1	no apical meristem protein, putative, expressed	19.6925	22.7567	84.7235	185.616	56.497	156.497	7.86253	5.29576e-14	4.99709	7.24062e-10	-1.4922	0.220341
NAC	LOC_Os01g66120	LOC_Os01g66120_1	No apical meristem protein, putative, expressed	57.1458	81.4494	1183.59	996.498	521.37	706.222	20.0814	0	8.87421	0	-2.14195	0.00565049
NAC	LOC_Os05g34830	LOC_Os05g34830_1	No apical meristem protein, putative, expressed	8.75375	5.45972	161.465	140.819	87.666	97.8235	26.5584	0	12.8503	0	-1.95989	0.00589472
NAC	LOC_Os01g60020	LOC_Os01g60020_1	NAC domain transcription factor, putative, expressed	5.36387	8.30115	24.5306	49.1733	8.89865	32.9063	6.72067	6.09571e-11	3.05643	0.00161194	-2.08087	0.0294158
NAC	LOC_Os03g60080	LOC_Os03g60080_1	NAC domain-containing protein 67, putative, expressed	23.7899	37.2883	470.117	462.247	206.13	314.124	19.4251	0	8.54299	0	-2.15247	0.00467658
NAC	LOC_Os07g37920	LOC_Os07g37920_1	no apical meristem protein, putative, expressed	0.069929	0	1.47008	1.40723	0.522054	0.162227	39.7232	0.00127873	7.79675	0.0972091	-4.7931	0.0324767
NAC	LOC_Os02g34970	LOC_Os02g34970_1	no apical meristem protein, putative, expressed	1.01525	1.10475	88.5815	46.8445	20.5725	21.8702	80.6665	0	19.6163	3.29625e-13	-3.89016	1.0461e-06
NAC	LOC_Os03g21060	LOC_Os03g21060_1	No apical meristem protein, putative, expressed	5.37253	8.24212	119.18	88.6192	47.3412	52.4085	19.549	0	7.34198	0	-2.51765	0.000122058
NAC	LOC_Os07g48450	LOC_Os07g48450_3	no apical meristem protein, putative, expressed	0.226231	2.54381	12.7659	16.8447	6.59486	7.61003	13.8091	3.25346e-09	5.24221	0.00110874	-2.49809	0.00171549
NAC	LOC_Os01g01430	LOC_Os01g01430_1	No apical meristem protein, putative, expressed	0.342284	0.496612	9.72043	5.05123	5.84072	3.83795	21.9286	1.68965e-06	11.2766	0.000347551	-1.84306	0.184648
NAC	LOC_Os11g03300	LOC_Os11g03300_1	NAC domain transcription factor, putative, expressed	3.42772	3.83071	266.198	234.993	68.7658	57.3826	87.2064	0	17.3181	0	-4.77001	2.09187e-09
NAC	LOC_Os12g03040	LOC_Os12g03040_1	no apical meristem protein, putative, expressed	6.18575	6.27627	190.065	176.796	50.8154	50.5166	37.0897	0	8.09114	0	-4.34197	6.20763e-09
NAC	LOC_Os12g41680	LOC_Os12g41680_1	No apical meristem protein, putative, expressed	14.8576	19.9784	32.2912	39.5096	28.6353	31.6366	2.60403	4.48308e-06	1.73075	0.00768675	-1.42501	0.130561
NAC	LOC_Os06g46270	LOC_Os06g46270_1	no apical meristem protein, putative, expressed	4.75589	6.73974	20.4366	16.3591	15.4523	14.1121	4.06235	2.12589e-05	2.58131	0.000802902	-1.48885	0.165824
NAC	LOC_Os02g06950	LOC_Os02g06950_1	no apical meristem protein, putative, expressed	0	0.234019	4.52107	1.08195	0.458721	1.24728	29.0694	0.00072946	6.73778	0.0738117	-4.03997	0.0615863
NAC	LOC_Os02g56600	LOC_Os02g56600_1	no apical meristem protein, putative, expressed	1.29679	2.82222	18.2043	9.623	4.75414	5.07667	8.76672	1.80875e-08	2.40483	0.0801745	-3.44183	0.00022368
NAC	LOC_Os04g43560	LOC_Os04g43560_1	no apical meristem protein, putative, expressed	1.56216	2.6152	8.64222	6.65004	11.1497	12.6841	4.62284	0.00180561	5.69434	1.42649e-05	1.31212	0.43234
NAC	LOC_Os02g41450	LOC_Os02g41450_1	no apical meristem protein, putative, expressed	0.428419	1.63166	7.34733	10.5612	3.42681	4.9694	10.9721	0.000339038	4.04467	0.0673821	-2.56786	0.0835789
NAC	LOC_Os04g52810	LOC_Os04g52810_1	no apical meristem protein, putative, expressed	2.2866	5.83435	13.5224	6.02954	7.06368	9.96905	3.15846	0.00463777	2.11871	0.0368393	-1.40578	0.328081
NAC	LOC_Os11g03370	LOC_Os11g03370_1	no apical meristem protein, putative, expressed	0.864303	2.71699	6.80037	4.54151	5.7355	6.5722	4.09887	0.00906024	3.47442	0.0162624	-1.10393	0.810047
NAC	LOC_Os12g03050	LOC_Os12g03050_1	no apical meristem protein, putative, expressed	0.498116	1.62609	14.2193	13.3319	8.71232	12.9424	16.4312	3.06532e-10	10.2361	1.65642e-07	-1.52787	0.166791
NAC	LOC_Os03g21030	LOC_Os03g21030_1	no apical meristem protein, putative, expressed	8.56185	13.1414	308.926	230.968	126.683	154.823	31.8886	0	13.0068	0	-2.31993	0.00165049
NAC	LOC_Os07g48550	LOC_Os07g48550_1	no apical meristem protein, putative, expressed	16.7855	24.3183	388.612	371.762	113.967	109.123	23.5115	0	5.44596	0	-4.08485	5.34482e-08
NAC	LOC_Os10g42130	LOC_Os10g42130_1	no apical meristem protein, putative, expressed	1.41451	4.16491	9.11424	11.8047	4.88066	3.18497	4.78426	3.8958e-05	1.46986	0.453116	-3.07052	0.00066365
NAC	LOC_Os01g15640	LOC_Os01g15640_1	no apical meristem protein, putative, expressed	22.7051	26.1186	83.7099	88.5268	53.1864	54.4603	4.44021	2.11821e-10	2.20164	3.23623e-05	-1.9103	0.00458248
NAC	LOC_Os08g06140	LOC_Os08g06140_2	no apical meristem protein, putative, expressed	21.0554	21.5886	86.0934	74.956	49.2724	54.8715	4.77381	2.20565e-10	2.43049	1.72768e-06	-1.8599	0.0116301
NAC	LOC_Os02g57650	LOC_Os02g57650_1	No apical meristem protein, putative, expressed	45.2081	41.842	73.1441	74.1401	46.3962	51.5598	2.12378	0.0018282	1.11828	0.539627	-1.7986	0.00943108
NAC	LOC_Os01g70110	LOC_Os01g70110_1	No apical meristem protein, putative, expressed	9.82253	13.2409	35.524	29.3549	19.5442	16.3251	3.56784	1.23419e-05	1.56356	0.0928048	-2.16376	0.00419284
NAC	LOC_Os12g29330	LOC_Os12g29330_1	no apical meristem protein, putative, expressed	12.0571	16.9073	59.6886	49.2774	39.9024	34.6034	4.78933	7.83572e-11	2.58287	2.49772e-05	-1.75566	0.0194443
NAC	LOC_Os05g10620	LOC_Os05g10620_1	no apical meristem protein, putative, expressed	0	0	19.1718	13.5854	0	0	1416.24	0.000357686	#N/A	#N/A	-1300.1	0.000503665
OFP	LOC_Os01g12690	LOC_Os01g12690_1	plant-specific domain TIGR01568 family protein, expressed	0.551884	0.240215	10.3807	9.99538	0.588583	0.640152	30.6063	3.35741e-09	1.49936	0.641756	-19.318	1.03085e-08
OFP	LOC_Os01g43610	LOC_Os01g43610_1	DUF623 domain containing protein, expressed	0.979427	2.4868	6.38168	5.80343	3.9461	4.79677	4.44721	0.00627595	2.5366	0.0999145	-1.66034	0.236316
OFP	LOC_Os04g33870	LOC_Os04g33870_1	DUF623 domain containing protein, expressed	0	0.139306	1.98305	1.28812	0.546131	0.445485	24.5468	0.00633355	6.12002	0.134055	-3.77987	0.0817458
Orphans	LOC_Os01g01960	LOC_Os01g01960_1	transcriptional repressor, putative, expressed	35.3987	38.6355	77.2311	82.1535	44.2028	45.3934	2.70884	0.000215192	1.20742	0.303647	-2.12525	0.00290177
Orphans	LOC_Os01g69920	LOC_Os01g69920_1	histidine kinase, putative, expressed	32.3019	29.2985	138.025	124.757	55.2643	54.3775	5.37462	2.04549e-09	1.76995	0.00222568	-2.87833	4.42337e-05
Orphans	LOC_Os06g08400	LOC_Os06g08400_1	LIM domain-containing protein, putative, expressed	3.28756	7.15478	20.0063	13.4572	5.41864	14.9068	4.14587	9.3213e-06	1.95829	0.0485156	-2.00414	0.0335383
Orphans	LOC_Os04g57720	LOC_Os04g57720_1	OsRR6 type-A response regulator, expressed	3.05802	5.82333	21.1471	31.5387	9.92002	18.179	7.48544	6.19093e-09	3.17247	0.00192821	-2.23166	0.00669179
Orphans	LOC_Os01g72330	LOC_Os01g72330_1	OsRR4 type-A response regulator, expressed	14.3845	13.5582	39.789	51.9822	32.6266	28.7877	4.11262	1.64886e-08	2.19052	0.000180007	-1.77882	0.0133606
Orphans	LOC_Os06g05890	LOC_Os06g05890_1	B-box zinc finger family protein, putative, expressed	15.7764	17.7633	28.9717	28.2206	24.5372	21.6038	2.14048	0.00250202	1.37683	0.175311	-1.47252	0.103361
PLATZ	LOC_Os04g50120	LOC_Os04g50120_1	zinc-binding protein, putative, expressed	17.434	17.0197	42.7682	40.8978	33.2556	27.387	3.04682	6.6788e-06	1.75639	0.00505585	-1.64688	0.0316557
S1Fa-like	LOC_Os04g33440	LOC_Os04g33440_2	DNA-binding protein S1FA, putative, expressed	42.8473	45.1344	82.0442	63.7828	41.3147	37.2185	2.09944	0.00337906	-1.12105	0.594399	-2.23284	0.00115021
SBP	LOC_Os01g69830	LOC_Os01g69830_1	OsSPL2 - SBP-box gene family member, expressed	11.0686	10.5277	105.685	71.6897	21.5106	13.6948	10.4388	0	1.62619	0.0570777	-6.08613	5.10392e-12
SRS	LOC_Os01g72490	LOC_Os01g72490_2	LRP1, putative, expressed	2.19235	1.04968	20.182	9.70605	10.2878	5.39116	11.5802	2.45324e-09	4.74007	0.000365848	-2.31863	0.0168622
TAZ	LOC_Os01g66890	LOC_Os01g66890_1	BTBZ1 - Bric-a-Brac, Tramtrack, and Broad Complex BTB domain with TAZ zinc finger and Calmodulin-binding domains, expressed	14.886	14.4751	17.6387	36.7549	11.7099	23.0225	2.28641	0.00357875	1.17395	0.54119	-1.84434	0.0336135
Tify	LOC_Os04g55920	LOC_Os04g55920_2	zinc-finger protein, putative, expressed	88.5966	89.195	143.075	155.833	103.288	130.38	2.11017	0.00167486	1.30763	0.13634	-1.53078	0.061958
Tify	LOC_Os09g26780	LOC_Os09g26780_1	zinc-finger protein, putative, expressed	11.1636	5.81543	53.4811	34.7735	23.052	19.6992	6.52004	2.78861e-10	2.47757	0.00239548	-2.49727	0.000515624
Tify	LOC_Os04g32480	LOC_Os04g32480_1	zinc-finger protein, putative, expressed	0.674626	0.550575	14.3689	22.2307	7.015	14.6724	36.0068	2.63349e-10	16.9031	4.28622e-06	-2.01034	0.0474202
Tify	LOC_Os03g08310	LOC_Os03g08310_1	ZIM domain containing protein, putative, expressed	0.468095	1.52808	13.2933	33.4404	9.48522	37.1024	28.8891	1.12943e-12	23.1795	4.42567e-10	-1.17804	0.676921
Tify	LOC_Os10g25230	LOC_Os10g25230_1	ZIM domain containing protein, putative, expressed	0.318482	0	10.5715	26.2771	5.77422	19.764	121.384	1.94661e-09	67.834	8.50592e-07	-1.69522	0.181631
Tify	LOC_Os03g08330	LOC_Os03g08330_1	ZIM domain containing protein, putative, expressed	9.73739	13.1645	59.9093	103.914	37.1339	99.4284	8.92241	5.66214e-15	5.94918	4.61444e-11	-1.42008	0.23116
Tify	LOC_Os03g08320	LOC_Os03g08320_1	ZIM domain containing protein, putative, expressed	5.76281	14.1428	275.263	267.717	116.121	187.593	35.0254	0	15.4024	0	-2.14857	0.00432654
Tify	LOC_Os10g25290	LOC_Os10g25290_1	ZIM domain containing protein, putative, expressed	12.4677	18.5168	248.865	245.471	88.7646	122.338	20.2331	0	6.82205	0	-2.81116	1.67104e-05
Trihelix	LOC_Os01g48320	LOC_Os01g48320_1	transcription factor like protein, putative, expressed	6.41664	7.47403	12.6994	13.3674	9.25295	11.4264	2.35786	0.00774825	1.48109	0.14835	-1.50796	0.158825
Trihelix	LOC_Os05g48690	LOC_Os05g48690_2	transcription factor like protein, putative, expressed	6.20553	10.0675	13.4825	16.5748	8.30282	21.0706	2.34304	0.00930367	1.80682	0.0635027	-1.22497	0.547106
Trihelix	LOC_Os04g51320	LOC_Os04g51320_1	transcription factor TF2, putative, expressed	8.46062	10.434	39.6291	41.4298	18.648	26.3337	5.39463	1.91621e-10	2.37094	0.00107195	-2.16132	0.0012229
TUB	LOC_Os01g48370	LOC_Os01g48370_1	OsFBT1 - F-box and tubby domain containing protein, expressed	22.3114	25.2076	70.043	55.2106	44.8577	39.7485	3.34602	2.62993e-07	1.78134	0.0024896	-1.7817	0.014127
TUB	LOC_Os03g22800	LOC_Os03g22800_3	OsFBT5 - F-box and tubby domain containing protein, expressed	18.6573	15.2581	63.5966	44.3083	26.3246	21.5069	4.02421	6.04752e-07	1.40192	0.172695	-2.72348	4.6764e-05
TUB	LOC_Os01g64700	LOC_Os01g64700_2	OsFBT3 - F-box and tubby domain containing protein, expressed	0	0	3.25794	2.24207	0	0	334.062	0.00609339	#N/A	#N/A	-306.693	0.00697296
TUB	LOC_Os05g36190	LOC_Os05g36190_1	OsFBT7 - F-box and tubby domain containing protein, expressed	9.49857	9.95872	19.485	19.603	12.6443	12.2241	2.51883	0.000221172	1.27516	0.300521	-1.87109	0.00713553
TUB	LOC_Os12g06630	LOC_Os12g06630_1	OsFBT14 - F-box and tubby domain containing protein, expressed	13.9734	15.8314	37.6516	28.9468	20.6007	19.3547	2.83671	3.92678e-05	1.34029	0.172788	-2.00626	0.0026837
TUB	LOC_Os05g43850	LOC_Os05g43850_1	OsFBT9 - F-box and tubby domain containing protein, expressed	57.6413	55.5545	112.47	94.4538	77.3795	76.8364	2.30998	0.000704454	1.35636	0.0892667	-1.61396	0.0390041
ULT	LOC_Os01g57240	LOC_Os01g57240_1	expressed protein	5.6034	6.09739	28.1378	30.8793	15.1699	13.1992	6.32943	1.23046e-12	2.42328	0.00070559	-2.47393	0.000179
VOZ	LOC_Os01g54930	LOC_Os01g54930_1	one zinc finger protein, putative, expressed	16.5034	16.4988	56.716	39.3135	24.8775	19.2106	3.70101	1.54187e-07	1.33356	0.137971	-2.63228	0.000104921
WRKY	LOC_Os01g43550	LOC_Os01g43550_2	WRKY12, expressed	0.332711	0	1.47251	2.34339	1.30106	1.28642	12.9397	0.00586666	6.92819	0.0407189	-1.76585	0.420893
WRKY	LOC_Os04g21950	LOC_Os04g21950_1	WRKY51, expressed	16.0532	13.9138	23.0285	26.4826	30.2598	36.5919	2.06679	0.00319469	2.21108	5.63951e-05	1.12755	0.610091
WRKY	LOC_Os02g26430	LOC_Os02g26430_1	WRKY42, expressed	0.467198	0.169462	10.1663	17.3933	8.63661	19.1479	49.9103	7.37371e-09	39.9978	6.42359e-08	-1.17853	0.631703
WRKY	LOC_Os12g40570	LOC_Os12g40570_2	WRKY94, expressed	15.8346	22.454	70.7011	67.682	37.6313	36.0835	4.58981	1.64741e-10	1.93134	0.000732298	-2.24609	0.000451737
WRKY	LOC_Os02g08440	LOC_Os02g08440_1	WRKY71, expressed	4.67995	9.14769	59.3564	54.0653	28.4681	30.0576	10.4974	0	4.26391	3.50094e-09	-2.32266	0.00022597
WRKY	LOC_Os01g14440	LOC_Os01g14440_1	WRKY1, expressed	9.84431	13.3065	66.7146	81.8729	35.3519	70.6539	8.09903	0	4.57492	9.66845e-11	-1.67444	0.0474542
WRKY	LOC_Os08g17400	LOC_Os08g17400_1	WRKY89, expressed	13.5594	11.4297	26.1314	18.3191	12.7637	10.1162	2.25039	0.000980614	-1.09726	0.697108	-2.34322	0.00102843
WRKY	LOC_Os01g43650	LOC_Os01g43650_2	WRKY11, expressed	0.80888	2.01186	5.49774	15.9289	6.77811	9.78464	9.40859	8.55458e-06	5.87739	0.00067783	-1.51331	0.2743
WRKY	LOC_Os01g47560	LOC_Os01g47560_1	WRKY16, expressed	4.09815	5.83781	8.90387	10.0464	11.5227	10.8901	2.40907	0.00575477	2.26382	0.00195921	-1.00788	0.978502
WRKY	LOC_Os03g55080	LOC_Os03g55080_1	WRKY3, expressed	2.42094	3.88222	9.30471	11.5386	4.21261	11.8237	4.183	0.000940923	2.53714	0.081174	-1.5574	0.276501
WRKY	LOC_Os11g29870	LOC_Os11g29870_1	WRKY72, expressed	7.40678	14.7982	71.4728	56.0779	33.9282	43.8022	7.39063	5.17919e-12	3.52521	3.22502e-07	-1.98046	0.00429378
WRKY	LOC_Os05g46020	LOC_Os05g46020_1	WRKY7, expressed	7.64137	16.6301	23.0229	40.4542	10.6571	36.9541	3.29742	4.92841e-05	1.97372	0.0475209	-1.57948	0.163995
WRKY	LOC_Os01g09100	LOC_Os01g09100_1	WRKY10, expressed	1.01404	2.39079	35.1554	27.7186	9.37278	12.5464	23.478	2.10942e-15	6.41741	0.000394751	-3.45348	4.4752e-05
WRKY	LOC_Os05g09020	LOC_Os05g09020_1	WRKY67, expressed	25.5752	44.7265	65.2863	52.7535	32.731	35.8107	2.15263	0.00110221	-1.01933	0.937495	-2.0701	0.00364512
WRKY	LOC_Os12g32250	LOC_Os12g32250_1	WRKY96, expressed	18.4014	17.489	75.1694	55.8584	36.6004	36.2047	4.62763	4.00169e-10	2.01861	0.000238898	-2.17277	0.0011911
WRKY	LOC_Os07g39480	LOC_Os07g39480_1	WRKY87, expressed	17.9222	19.0607	35.9932	34.7733	21.9991	23.4559	2.4047	0.000194413	1.22466	0.283726	-1.85981	0.00640732
WRKY	LOC_Os05g27730	LOC_Os05g27730_1	WRKY53, expressed	38.1585	56.5285	155.703	160.201	86.9907	128.604	4.23556	1.33675e-07	2.28202	3.71552e-05	-1.75727	0.0323472
WRKY	LOC_Os01g61080	LOC_Os01g61080_1	WRKY24, expressed	6.84647	8.59621	12.1537	28.9937	9.62868	37.613	3.29303	3.81968e-05	3.04718	0.000693392	-1.02355	0.948735
WRKY	LOC_Os05g39720	LOC_Os05g39720_1	WRKY70, expressed	1.93128	1.94587	6.56883	12.1632	5.11111	14.9344	5.98543	8.05639e-07	5.11242	2.14045e-05	-1.10631	0.781044
WRKY	LOC_Os03g20550	LOC_Os03g20550_1	WRKY55, expressed	4.81865	14.7594	61.0168	55.6676	25.1244	26.4977	7.69456	6.96146e-11	2.67406	0.00192955	-2.70193	3.42175e-05
WRKY	LOC_Os11g02480	LOC_Os11g02480_1	WRKY46, expressed	3.02765	3.78875	17.9221	15.0796	8.55681	6.32141	6.07669	6.29769e-06	2.19106	0.110886	-2.63309	0.00765972
WRKY	LOC_Os12g02420	LOC_Os12g02420_2	WRKY97, expressed	4.06462	4.75058	15.4906	10.4516	6.42209	4.5401	3.7225	0.00296352	1.2506	0.653233	-2.83122	0.0147581
WRKY	LOC_Os01g60600	LOC_Os01g60600_1	WRKY108, expressed	0.562902	1.12297	3.0103	13.3101	0.900501	9.46753	11.7815	1.2688e-05	6.0944	0.00809937	-1.82801	0.289992
zf-HD	LOC_Os09g29130	LOC_Os09g29130_1	ZF-HD protein dimerisation region containing protein, expressed	1.40009	1.23786	5.03463	4.57844	1.77316	0.913509	4.51243	0.00422285	1.02531	0.971286	-4.16802	0.00648065
zf-HD	LOC_Os11g03420	LOC_Os11g03420_1	ZF-HD protein dimerisation region containing protein, expressed	13.7673	22.1148	55.1279	58.0484	26.3358	25.6014	3.98983	5.50113e-07	1.45578	0.164545	-2.59463	0.000169851

## Sheet: Group2
family	locus	model	annotation	Control #1 (RPKM)	Control #2 (RPKM)	Dehydration #1 (RPKM)	Dehydration #2 (RPKM)	Rehydration #1 (RPKM)	Rehydration #2 (RPKM)	Dehydration vs. Control (Fold change)	Dehydration vs. Control (P-value)	Rehydration vs. Control (Fold change)	Rehydration vs. Control (P-value)	Rehydration vs.Dehydration (Fold change)	Rehydration vs.Dehydration (P-value)
ABI3VP1	LOC_Os07g48200	LOC_Os07g48200_1	B3 DNA binding domain containing protein, putative, expressed	30.9034	36.5542	3.18438	3.75035	18.7687	20.5226	-7.70463	1.11022e-16	-1.71961	0.00306291	4.73037	1.56644e-10
Alfin-like	LOC_Os07g41740	LOC_Os07g41740_1	PHD finger protein, putative, expressed	36.2132	38.4546	8.42808	10.4286	25.4368	31.2866	-3.14168	1.01329e-05	-1.32429	0.140499	2.50515	0.00110606
AP2-EREBP	LOC_Os04g55560	LOC_Os04g55560_3	AP2 domain containing protein, expressed	7.80096	12.4501	3.88409	2.48559	8.45836	10.6322	-2.48581	0.00858886	-1.05718	0.820789	2.49753	0.00484551
AP2-EREBP	LOC_Os09g26420	LOC_Os09g26420_5	AP2 domain containing protein, expressed	37.7769	83.0415	22.7072	23.8618	47.4226	49.2852	-2.02584	0.00791103	-1.23647	0.343476	1.74036	0.0127183
AP2-EREBP	LOC_Os12g41060	LOC_Os12g41060_1	AP2 domain containing protein, expressed	2.12629	4.54484	0	0	0	0.176169	-263.278	0.00747748	-34.8836	6.87348e-05	7.7462	0.33243
AP2-EREBP	LOC_Os09g11480	LOC_Os09g11480_1	AP2 domain containing protein, expressed	15.6023	39.1917	5.00146	5.72202	41.2108	41.1005	-3.97802	0.000144673	1.52093	0.0919424	6.41121	6.58987e-11
AP2-EREBP	LOC_Os06g40150	LOC_Os06g40150_1	AP2 domain containing protein, expressed	9.68488	21.9995	0.93763	2.67982	5.42267	9.82965	-6.85779	1.72205e-05	-2.05878	0.0237512	3.50782	0.022649
ARF	LOC_Os01g54990	LOC_Os01g54990_1	auxin response factor, putative, expressed	8.49938	8.47298	2.00216	2.81388	4.50304	5.47003	-2.78969	0.00150891	-1.71368	0.0483555	1.71832	0.146523
ARF	LOC_Os04g36054	LOC_Os04g36054_1	auxin response factor 9, putative, expressed	24.7758	28.8058	3.8674	8.89588	8.6616	13.0575	-3.38217	2.16936e-05	-2.476	7.31291e-06	1.44591	0.227633
ARF	LOC_Os10g33940	LOC_Os10g33940_1	auxin response factor 18, putative, expressed	10.3402	13.1712	2.96117	4.34529	6.55183	7.47864	-2.53372	0.00273268	-1.67702	0.0286889	1.59512	0.143609
ARF	LOC_Os02g41800	LOC_Os02g41800_1	auxin response factor, putative, expressed	7.85949	10.0744	1.03174	0.871234	4.90142	5.87167	-7.45874	3.96758e-07	-1.66707	0.0512456	4.72266	0.000645984
ARF	LOC_Os04g43910	LOC_Os04g43910_1	auxin response factor, putative, expressed	6.11506	9.26094	0.209257	0.761183	2.01702	2.26687	-12.1101	1.59184e-07	-3.56987	0.000224524	3.55935	0.0564143
bHLH	LOC_Os01g38610	LOC_Os01g38610_1	helix-loop-helix DNA-binding domain containing protein, expressed	14.5117	10.4543	4.46011	4.05598	22.0686	19.0927	-2.34682	0.00840736	1.63328	0.0205303	4.06731	2.42289e-07
bHLH	LOC_Os01g01840	LOC_Os01g01840_1	helix-loop-helix DNA-binding domain containing protein, expressed	17.2208	2.61795	1.26092	0.891851	6.21202	1.32188	-7.43549	0.00138608	-2.69506	0.0817001	2.90555	0.121184
bHLH	LOC_Os11g32100	LOC_Os11g32100_1	inducer of CBF expression 1, putative, expressed	1.81936	6.11924	0	0	0.793778	0.575551	-284.994	0.00703664	-5.60461	0.00498749	52.6314	0.0620187
bHLH	LOC_Os04g23440	LOC_Os04g23440_1	helix-loop-helix DNA-binding domain containing protein, expressed	24.7011	15.6458	4.28312	3.89502	10.8127	7.05604	-3.95358	0.000896221	-2.27374	0.0174279	1.84296	0.232074
bHLH	LOC_Os01g68700	LOC_Os01g68700_1	BHLH transcription factor, putative, expressed	6.35097	4.36476	0.517779	0	2.99451	1.31826	-16.019	2.7323e-05	-2.48848	0.0285288	6.6357	0.0153692
bHLH	LOC_Os10g40740	LOC_Os10g40740_1	helix-loop-helix DNA-binding domain containing protein, expressed	40.017	56.5992	3.43445	11.7333	19.4154	29.6799	-5.16133	4.67541e-07	-1.96613	0.00107201	2.77591	0.00147392
bHLH	LOC_Os02g39140	LOC_Os02g39140_1	helix-loop-helix DNA-binding domain containing protein, expressed	7.63261	13.6528	2.19803	3.05089	14.3847	16.3727	-3.17587	0.00519795	1.45364	0.19161	4.85543	4.95272e-06
bHLH	LOC_Os05g38140	LOC_Os05g38140_1	basic helix-loop-helix DND-binding domain containing protein, expressed	30.0316	41.9758	8.16385	16.5414	32.1667	30.0301	-2.32546	0.00240934	-1.1535	0.463953	2.12603	0.00889831
bHLH	LOC_Os04g35010	LOC_Os04g35010_1	helix-loop-helix DNA-binding domain containing protein, expressed	24.0981	28.231	8.1124	8.40913	17.4982	21.9455	-2.51748	0.000322439	-1.33063	0.136864	1.99493	0.00476577
bZIP	LOC_Os02g03960	LOC_Os02g03960_1	CPuORF1 - conserved peptide uORF-containing transcript, expressed	32.4986	32.6587	1.62982	2.68638	16.888	15.5911	-11.8691	0	-2.00959	0.000232814	6.23371	2.21528e-08
bZIP	LOC_Os09g13570	LOC_Os09g13570_1	CPuORF2 - conserved peptide uORF-containing transcript, expressed	177.905	156.682	54.9667	45.2637	86.9816	81.5575	-2.6467	0.000365118	-1.99645	0.000158903	1.39894	0.148952
bZIP	LOC_Os12g40920	LOC_Os12g40920_1	bZIP transcription factor domain containing protein, expressed	2.99377	5.88892	0.509606	0.579288	0	1.06849	-6.25248	0.00490657	-8.19419	0.00491822	-1.24052	0.828483
bZIP	LOC_Os01g55150	LOC_Os01g55150_1	bZIP transcription factor domain containing protein, expressed	6.9883	15.3639	0.788996	1.57851	3.95466	5.62458	-7.27651	0.000267931	-2.31042	0.0431636	3.28567	0.0658216
bZIP	LOC_Os01g11350	LOC_Os01g11350_1	bZIP transcription factor domain containing protein, expressed	2.08302	5.72628	0.121302	0.220622	0.818459	1.27167	-16.3843	0.00156305	-3.66448	0.0406034	4.69315	0.091861
bZIP	LOC_Os01g58760	LOC_Os01g58760_1	bZIP transcription factor domain containing protein, expressed	6.30717	6.48192	0.775393	0.52885	2.2422	2.84509	-7.65746	0.00349327	-2.52004	0.092968	3.20507	0.115239
C2C2-CO-like	LOC_Os07g47140	LOC_Os07g47140_1	CCT/B-box zinc finger protein, putative, expressed	4.78191	7.15478	0	0.801917	3.08119	4.16005	-10.9911	0.000288261	-1.64785	0.251253	7.00712	0.00962375
C2C2-CO-like	LOC_Os09g06464	LOC_Os09g06464_1	CCT/B-box zinc finger protein, putative, expressed	47.4872	42.8682	17.671	13.1773	27.1393	25.5651	-2.32353	0.000976397	-1.72232	0.00436786	1.4246	0.180494
C2C2-CO-like	LOC_Os02g39710	LOC_Os02g39710_1	CCT/B-box zinc finger protein, putative, expressed	54.5654	61.4316	19.4277	23.0347	63.6459	68.0621	-2.16878	0.00184343	1.13281	0.488437	2.59362	1.42759e-05
C2C2-CO-like	LOC_Os04g42020	LOC_Os04g42020_1	CCT/B-box zinc finger protein, putative, expressed	85.2678	87.2679	27.1558	27.2458	65.1312	69.2339	-2.52936	5.1608e-05	-1.28933	0.167323	2.0706	0.00106936
C2C2-CO-like	LOC_Os02g08150	LOC_Os02g08150_1	CCT/B-box zinc finger protein, putative, expressed	33.0404	23.1382	8.56624	9.2164	17.5606	19.8581	-2.53458	0.000988835	-1.51794	0.0645185	1.75968	0.05023
C2C2-CO-like	LOC_Os03g50310	LOC_Os03g50310_1	CCT/B-box zinc finger protein, putative, expressed	66.9328	53.1185	16.8949	25.6332	58.1363	58.3662	-2.27639	0.000774998	-1.03882	0.836541	2.29885	0.000296751
C2C2-CO-like	LOC_Os06g15330	LOC_Os06g15330_1	CCT/B-box zinc finger protein, putative, expressed	42.095	38.1863	1.60299	3.23943	41.7182	34.2634	-13.1027	0	-1.06094	0.761198	13.0405	0
C2C2-Dof	LOC_Os02g49440	LOC_Os02g49440_1	dof zinc finger domain containing protein, putative, expressed	35.4709	35.3046	7.3671	12.7901	26.3387	31.5953	-2.78533	0.000119668	-1.23014	0.274412	2.40276	0.00213283
C2C2-Dof	LOC_Os01g17000	LOC_Os01g17000_1	expressed protein	4.252	3.21527	0.398695	0.58011	2.99755	2.67502	-5.98643	0.00163501	-1.32478	0.541277	4.76313	0.0128612
C2C2-GATA	LOC_Os02g12790	LOC_Os02g12790_1	GATA zinc finger domain containing protein, expressed	12.4437	13.6395	0.502489	0.913916	6.29652	6.8482	-14.2671	3.64935e-10	-1.98932	0.00818351	7.568	0.000214134
C2C2-GATA	LOC_Os10g40810	LOC_Os10g40810_1	GATA zinc finger domain containing protein, expressed	2.93885	7.11799	0	0.286165	1.92101	2.85907	-24.7063	9.48136e-05	-2.07981	0.148623	12.3163	0.00439186
C2H2	LOC_Os01g65080	LOC_Os01g65080_1	ZOS1-18 - C2H2 zinc finger protein, expressed	361.583	256.817	61.0967	47.6449	219.023	146.613	-4.52003	4.51605e-07	-1.70635	0.0145859	2.79201	0.000161681
C3H	LOC_Os01g45730	LOC_Os01g45730_1	zinc finger C-x8-C-x5-C-x3-H type family protein, expressed	5.03007	6.00321	0.179532	0.816322	3.11491	2.82319	-8.25271	0.00694	-1.84799	0.262492	4.70982	0.0535395
CCAAT	LOC_Os08g33100	LOC_Os08g33100_1	core histone H2A/H2B/H3/H4, putative, expressed	14.2291	21.5754	2.58093	0.938829	11.1949	10.8229	-8.05884	0.000219206	-1.61562	0.203858	5.29697	0.00925511
CCAAT	LOC_Os03g14669	LOC_Os03g14669_1	core histone H2A/H2B/H3/H4, putative, expressed	53.0168	28.2043	2.21605	4.50468	28.1455	26.2384	-9.81821	1.84619e-12	-1.51551	0.0796697	6.68003	3.85945e-09
CCAAT	LOC_Os02g53620	LOC_Os02g53620_1	nuclear transcription factor Y subunit, putative, expressed	3.78757	3.20559	0.155212	0.423445	1.94491	2.76619	-8.9741	0.00748507	-1.50192	0.500207	6.29808	0.0250639
CSD	LOC_Os08g03520	LOC_Os08g03520_1	retrotransposon protein, putative, Ty1-copia subclass, expressed	38.6718	48.1561	14.4636	17.5374	37.758	34.1166	-2.14769	0.00163435	-1.20484	0.342463	1.88217	0.0119597
FAR1	LOC_Os03g15040	LOC_Os03g15040_2	FAR1 family protein, expressed	6.69384	6.20675	1.30394	1.94469	1.00549	4.31966	-3.14193	0.000834104	-2.44474	0.012287	1.37022	0.552182
FHA	LOC_Os11g03390	LOC_Os11g03390_1	FHA domain containing protein, putative, expressed	105.984	74.5243	2.9747	5.83745	56.2897	42.6746	-16.4623	0	-1.8402	0.00424576	9.37749	1.29896e-14
FHA	LOC_Os12g03070	LOC_Os12g03070_1	FHA domain containing protein, putative, expressed	17.7424	14.2751	1.78463	0.540976	11.3533	5.61276	-10.9713	1.8139e-08	-1.89222	0.0255715	5.9942	0.00118586
G2-like	LOC_Os01g74020	LOC_Os01g74020_1	MYB family transcription factor, putative, expressed	39.6215	36.2216	15.1169	11.3726	21.3268	15.5597	-2.27677	0.00197843	-2.0592	0.000726162	1.16197	0.622475
G2-like	LOC_Os06g24070	LOC_Os06g24070_1	myb-like DNA-binding domain containing protein, expressed	148.326	122.612	25.5692	43.2065	136.253	121.48	-3.18636	8.14212e-06	-1.05844	0.762986	3.17125	1.67212e-06
G2-like	LOC_Os05g40960	LOC_Os05g40960_1	Myb transcription factor, putative, expressed	19.8569	22.0849	1.94214	8.2789	6.7861	8.39869	-3.34458	0.00211901	-2.77446	0.00013434	1.27668	0.612018
G2-like	LOC_Os08g25799	LOC_Os08g25799_1	Myb transcription factor, putative, expressed	33.4849	35.4406	10.8542	10.9236	23.5752	20.3306	-2.52205	0.000534589	-1.56905	0.0333738	1.69687	0.0687857
G2-like	LOC_Os12g39640	LOC_Os12g39640_1	MYB family transcription factor, putative, expressed	11.1909	8.96079	1.40175	3.93043	5.29197	4.77595	-3.0327	0.00907587	-2.0114	0.04456	1.58241	0.378153
GRAS	LOC_Os07g38030	LOC_Os07g38030_1	GRAS family transcription factor domain containing protein, expressed	5.32589	4.21485	0.214284	1.07177	4.23422	3.70663	-5.71201	0.00592754	-1.20787	0.686304	4.96525	0.014265
GRAS	LOC_Os02g44360	LOC_Os02g44360_1	scarecrow transcription factor family protein, putative, expressed	13.3761	13.074	4.25661	3.21584	8.14275	6.65931	-2.84016	0.000244863	-1.78668	0.0183073	1.66443	0.108521
GRAS	LOC_Os02g44370	LOC_Os02g44370_1	scarecrow, putative, expressed	15.7358	12.9163	4.09665	3.78023	9.34924	7.64208	-2.90811	0.000132706	-1.69489	0.0185113	1.81762	0.0488838
HB	LOC_Os03g07450	LOC_Os03g07450_1	homeobox associated leucine zipper, putative, expressed	4.13885	8.2242	0.597314	0.99585	3.26258	3.86153	-5.99474	0.000996161	-1.72008	0.175429	3.65995	0.0362462
HB	LOC_Os10g26500	LOC_Os10g26500_1	homeobox associated leucine zipper, putative, expressed	3.81655	7.16394	0.527849	0.864037	2.13693	2.9882	-6.0763	0.00149054	-2.12817	0.132265	2.99991	0.103696
HB	LOC_Os03g08960	LOC_Os03g08960_1	homeobox associated leucine zipper, putative, expressed	17.6745	22.2923	5.44451	5.75954	26.4539	18.2881	-2.82759	0.000616292	1.12313	0.608708	3.34925	0.000135728
HB	LOC_Os08g37580	LOC_Os08g37580_1	homeobox associated leucine zipper, putative, expressed	18.018	25.2214	0.748766	1.61718	8.84124	11.7745	-14.18	5.72875e-14	-2.09677	0.00223256	7.13702	2.5207e-06
HB	LOC_Os09g29460	LOC_Os09g29460_1	homeobox associated leucine zipper, putative, expressed	30.7161	41.8487	12.9425	11.431	42.3619	35.5312	-2.35091	0.000603896	1.07702	0.704197	2.6777	7.1987e-05
HB	LOC_Os12g41860	LOC_Os12g41860_1	START domain containing protein, expressed	5.61882	6.84338	1.14072	1.08922	3.35358	3.34844	-4.42947	0.000101317	-1.85686	0.0254529	2.51816	0.0610384
HB	LOC_Os06g04850	LOC_Os06g04850_1	homeobox associated leucine zipper, putative, expressed	4.57986	4.29144	0	0.128005	1.2211	3.09888	-42.5371	0.00104174	-2.09296	0.195486	21.6275	0.00724032
HB	LOC_Os06g04870	LOC_Os06g04870_1	homeobox associated leucine zipper, putative, expressed	6.54138	10.7919	0.933893	2.01702	2.13792	4.65047	-4.56611	0.00214964	-2.55025	0.0222699	1.90708	0.304067
HB	LOC_Os03g52239	LOC_Os03g52239_1	homeobox domain containing protein, expressed	21.1019	26.1295	3.01915	5.44541	13.7262	21.1536	-4.42666	5.2947e-08	-1.35641	0.136593	3.4699	3.52677e-06
HB	LOC_Os11g06020	LOC_Os11g06020_1	homeobox domain containing protein, expressed	39.4164	38.0875	10.2576	12.5644	28.2492	29.1149	-2.70444	2.65067e-05	-1.35756	0.0986932	2.10191	0.000984987
HB	LOC_Os06g01934	LOC_Os06g01934_1	homeobox domain containing protein, expressed	29.2607	29.5003	0.679796	2.08642	12.2041	17.6384	-16.4763	0	-1.9824	0.000969246	8.97059	3.7288e-09
HB	LOC_Os06g43860	LOC_Os06g43860_4	homeobox protein knotted-1, putative, expressed	216.442	207.255	43.3253	88.2346	162.044	149.342	-2.61078	0.000428555	-1.36591	0.0853051	2.01566	0.00545262
HB	LOC_Os03g03260	LOC_Os03g03260_1	homeobox domain containing protein, expressed	6.17571	7.54302	1.18533	2.72652	3.56202	4.1665	-2.73432	0.00869545	-1.77809	0.0615206	1.64079	0.28881
HB	LOC_Os10g39030	LOC_Os10g39030_1	homeobox domain containing protein, expressed	22.1026	19.1593	1.31257	2.76421	11.0537	11.6601	-8.04383	1.85973e-12	-1.82918	0.00174563	4.5898	7.50189e-06
HB	LOC_Os06g39906	LOC_Os06g39906_1	homeobox domain containing protein, expressed	41.3413	46.3013	10.6998	18.7309	35.0661	32.9505	-2.37055	0.000220136	-1.2888	0.175597	1.94309	0.0115349
HB	LOC_Os08g08820	LOC_Os08g08820_1	homeobox and START domains containing protein, putative, expressed	13.6343	15.8998	4.27153	4.47454	10.6842	10.3732	-2.6832	0.000113015	-1.4023	0.0749583	2.02013	0.0113873
LIM	LOC_Os12g32620	LOC_Os12g32620_1	OsWLIM1 - LIM domain protein, putative actin-binding protein and transcription factor, expressed	13.0195	24.8791	0.878374	0.798784	6.7733	7.55092	-17.3782	6.93144e-09	-2.62168	0.00421748	7.02034	0.0027049
LIM	LOC_Os10g35930	LOC_Os10g35930_1	OsPLIM2c - LIM domain protein, putative actin-binding protein and transcription factor, expressed	4.47364	4.31168	0.141424	0.771656	2.18109	1.77914	-7.22385	0.00862107	-2.2085	0.152828	3.45012	0.1132
mTERF	LOC_Os02g51450	LOC_Os02g51450_2	mTERF family protein, expressed	8.36322	6.71704	1.43208	1.30232	7.22043	5.42785	-4.40027	0.00276449	-1.19609	0.612946	3.88803	0.00802833
mTERF	LOC_Os05g33500	LOC_Os05g33500_1	mTERF domain containing protein, expressed	10.3743	9.43681	3.31803	1.79412	8.03882	5.92278	-3.08728	0.00241327	-1.41883	0.185865	2.2765	0.0632941
mTERF	LOC_Os03g24590	LOC_Os03g24590_1	mTERF domain containing protein, expressed	23.4003	15.1602	2.2449	4.08297	15.1469	10.512	-4.89294	3.37933e-05	-1.51622	0.138633	3.38621	0.00576488
mTERF	LOC_Os03g57149	LOC_Os03g57149_1	mTERF domain containing protein, expressed	22.9121	17.889	0.572902	1.43272	17.809	15.6156	-15.866	1.67785e-10	-1.22904	0.422282	13.5501	7.98771e-09
mTERF	LOC_Os02g39040	LOC_Os02g39040_1	mTERF domain containing protein, expressed	32.2716	23.2057	10.545	11.6783	25.0585	22.3286	-2.00306	0.00889974	-1.18146	0.416167	1.79034	0.0251419
MYB	LOC_Os01g74410	LOC_Os01g74410_2	MYB family transcription factor, putative, expressed	71.1758	116.232	16.3641	23.0454	173.506	218.849	-3.7614	9.0816e-08	2.10314	0.00018273	8.34512	0
MYB	LOC_Os11g47460	LOC_Os11g47460_1	MYB family transcription factor, putative, expressed	14.7558	14.289	0	0	8.22947	7.85132	-653.3	0.00153452	-1.81053	0.0555982	370.279	0.00381079
MYB	LOC_Os12g37970	LOC_Os12g37970_3	MYB family transcription factor, putative, expressed	10.8692	21.5604	2.63072	6.72136	1.93199	4.20254	-2.75452	0.0078102	-5.25185	5.09295e-06	-1.7998	0.294868
MYB	LOC_Os04g50770	LOC_Os04g50770_1	MYB family transcription factor, putative, expressed	7.09326	7.51547	0.619602	0.469549	1.89124	2.59824	-10.554	2.65454e-05	-3.27055	0.00375575	3.40471	0.0943285
MYB	LOC_Os09g36730	LOC_Os09g36730_1	MYB family transcription factor, putative, expressed	49.8179	51.7055	2.39655	4.22258	22.0896	40.1988	-12.0369	0	-1.63906	0.0235473	7.84396	1.381e-09
MYB	LOC_Os09g36250	LOC_Os09g36250_1	MYB family transcription factor, putative, expressed	18.1222	20.5041	2.16462	3.10813	13.5071	13.8545	-5.76638	1.55071e-07	-1.41356	0.140793	4.30615	7.82419e-05
MYB	LOC_Os08g33660	LOC_Os08g33660_1	MYB family transcription factor, putative, expressed	3.17046	8.40927	0.76736	0.996898	3.06429	3.21785	-5.05722	0.00591333	-1.81535	0.230471	2.94021	0.0883755
MYB	LOC_Os08g33940	LOC_Os08g33940_1	MYB family transcription factor, putative, expressed	10.2076	12.5961	2.09582	2.96476	8.30507	11.3519	-3.5422	0.0013713	-1.16601	0.562282	3.21288	0.00674869
MYB	LOC_Os11g03440	LOC_Os11g03440_1	myb-like DNA-binding domain containing protein, putative, expressed	6.02166	7.45189	0.13064	0.95042	2.39254	7.66955	-9.33731	0.00031025	-1.34589	0.524511	7.62064	0.00556956
MYB	LOC_Os12g03150	LOC_Os12g03150_1	myb-like DNA-binding domain containing protein, putative, expressed	6.20243	7.08115	0	1.2277	3.14478	8.96357	-8.60432	0.00109594	-1.10398	0.813384	8.35965	0.0017518
MYB	LOC_Os01g36460	LOC_Os01g36460_1	MYB family transcription factor, putative, expressed	6.18648	8.73962	0.120088	0.109206	1.62053	3.02145	-46.1075	4.67438e-06	-3.22742	0.0163941	15.0653	0.00498937
MYB	LOC_Os01g50720	LOC_Os01g50720_1	MYB family transcription factor, putative, expressed	5.94823	10.7877	0.346388	1.57501	3.56142	7.38377	-6.75813	0.000502818	-1.52366	0.275234	4.73004	0.0124175
MYB	LOC_Os05g46610	LOC_Os05g46610_1	myb-like DNA-binding domain containing protein, putative, expressed	6.70676	9.65222	0.478752	0.761901	4.38394	3.0114	-10.1348	2.62885e-05	-2.1846	0.0491391	4.90027	0.0162178
MYB	LOC_Os01g18240	LOC_Os01g18240_1	MYB family transcription factor, putative, expressed	21.5325	23.2725	0.965858	1.61029	6.5945	6.83476	-13.6244	1.11022e-16	-3.34223	6.89006e-08	4.30262	0.00130372
MYB	LOC_Os05g04820	LOC_Os05g04820_1	MYB family transcription factor, putative, expressed	17.4354	23.9527	1.2057	2.23677	8.13522	12.5894	-9.4536	0	-1.99678	0.00111754	5.03451	8.86332e-07
MYB	LOC_Os08g05520	LOC_Os08g05520_1	myb-like DNA-binding domain containing protein, putative, expressed	2.1259	1.911	0	0.0930023	0.788614	1.39378	-26.7241	0.00440488	-1.87237	0.373466	14.9843	0.0203043
MYB	LOC_Os05g37730	LOC_Os05g37730_1	MYB family transcription factor, putative, expressed	9.61399	11.7271	3.4314	2.88644	6.94578	7.19461	-2.69141	0.00383617	-1.50885	0.100537	1.88312	0.0935985
MYB-related	LOC_Os01g44390	LOC_Os01g44390_1	MYB family transcription factor, putative, expressed	20.183	18.9119	0.310157	1.97437	9.5667	14.3067	-12.8649	4.94502e-05	-1.65718	0.192911	8.22998	0.00257695
MYB-related	LOC_Os05g50340	LOC_Os05g50340_1	MYB family transcription factor, putative, expressed	42.284	34.3467	0	2.39694	1.2703	8.98042	-23.1458	1.60468e-05	-7.57479	0.000443469	3.40572	0.218394
MYB-related	LOC_Os02g45670	LOC_Os02g45670_1	myb-like DNA-binding domain containing protein, expressed	33.5001	29.3213	2.51807	5.12939	18.6406	18.0564	-6.54884	3.98949e-11	-1.72149	0.00534004	3.96613	1.35961e-05
MYB-related	LOC_Os01g41900	LOC_Os01g41900_1	Myb transcription factor, putative, expressed	45.5684	33.6829	7.74812	13.4794	17.318	19.0708	-3.01801	3.83989e-06	-2.19913	0.000139442	1.43671	0.235789
MYB-related	LOC_Os05g51160	LOC_Os05g51160_1	Myb transcription factor, putative, expressed	21.2345	21.297	1.69842	3.99002	6.54841	7.56729	-5.83824	1.33672e-06	-3.02784	2.74688e-05	2.03517	0.17123
MYB-related	LOC_Os10g41260	LOC_Os10g41260_1	MYB family transcription factor, putative, expressed	69.7942	54.5519	12.086	24.4114	31.7607	35.8772	-2.76709	0.000285871	-1.85497	0.00168491	1.56994	0.0785801
MYB-related	LOC_Os01g43230	LOC_Os01g43230_2	expressed protein	14.9607	10.3954	0	2.35774	1.34565	7.52683	-8.76885	0.000731723	-2.89933	0.044663	3.22177	0.186579
NAC	LOC_Os03g42630	LOC_Os03g42630_1	No apical meristem protein, putative, expressed	1.68982	2.36416	0	0.121448	1.28728	1.54007	-20.3984	0.0089551	-1.42941	0.597817	14.9833	0.0203724
NAC	LOC_Os06g04090	LOC_Os06g04090_1	no apical meristem protein, putative, expressed	9.73114	12.5439	0.331291	2.03359	6.06728	9.03003	-7.54791	3.08616e-06	-1.47983	0.158873	5.4157	0.000881202
NAC	LOC_Os05g48850	LOC_Os05g48850_1	no apical meristem protein, putative, expressed	10.663	14.3602	1.05131	1.48719	3.82823	6.61285	-7.69113	1.52639e-06	-2.4048	0.0074442	3.38748	0.032183
OFP	LOC_Os05g36990	LOC_Os05g36990_1	ATOFP18/OFP18, putative, expressed	5.08496	8.7367	0	0	0.856279	2.32826	-310.955	0.00588935	-4.33225	0.00945581	73.9542	0.0425674
Orphans	LOC_Os10g41100	LOC_Os10g41100_1	CCT motif family protein, expressed	5.29293	6.00996	0.636557	1.38931	5.6449	5.33868	-4.31925	0.0096183	-1.02889	0.945545	4.43042	0.0146078
Orphans	LOC_Os06g48610	LOC_Os06g48610_1	CCT motif family protein, expressed	4.82156	3.89265	0.17209	0.625986	3.20695	1.50342	-8.45714	7.27159e-05	-1.85047	0.111023	4.91076	0.0153735
Orphans	LOC_Os02g05470	LOC_Os02g05470_1	CCT motif family protein, expressed	40.9739	36.6296	6.64002	7.4959	51.3495	49.6876	-4.38227	2.52043e-08	1.29461	0.171364	5.98613	1.42109e-14
Orphans	LOC_Os08g06630	LOC_Os08g06630_1	RNA polymerase sigma factor, putative, expressed	53.8743	48.9927	3.61911	7.03409	35.4317	32.3614	-7.74908	9.99201e-16	-1.52434	0.0242705	5.34815	1.15004e-10
Orphans	LOC_Os05g50930	LOC_Os05g50930_1	RNA polymerase sigma factor, putative, expressed	62.4504	56.1447	23.089	21.8429	29.6739	33.6924	-2.10354	0.00149598	-1.88436	0.000828695	1.18045	0.46814
Orphans	LOC_Os02g35180	LOC_Os02g35180_1	OsRR2 type-A response regulator, expressed	27.5291	20.8753	2.54713	8.58973	27.8253	20.2497	-3.56351	0.000199749	-1.01411	0.947168	3.70124	0.000119676
Orphans	LOC_Os09g35880	LOC_Os09g35880_1	B-box zinc finger family protein, putative, expressed	81.038	56.8962	15.7651	26.6251	72.5877	58.8787	-2.63813	0.000442678	-1.05914	0.780484	2.61843	8.80322e-05
Orphans	LOC_Os02g43170	LOC_Os02g43170_2	B-box zinc finger family protein, putative, expressed	3.53446	2.08785	0	0.304828	2.47709	2.57699	-13.3078	0.00330421	-1.12851	0.827452	12.3147	0.00437075
Orphans	LOC_Os02g39360	LOC_Os02g39360_1	B-box zinc finger family protein, putative, expressed	114.072	124.128	27.8541	41.4255	126.272	142.05	-2.73192	2.34187e-05	1.12254	0.51848	3.24816	3.89563e-07
Orphans	LOC_Os04g41560	LOC_Os04g41560_4	B-box zinc finger family protein, putative, expressed	27.5931	33.7788	1.57915	4.06883	13.5724	16.6929	-8.43546	2.71223e-11	-2.03374	0.00215393	4.41763	0.000167286
Orphans	LOC_Os05g11510	LOC_Os05g11510_1	B-box zinc finger family protein, putative, expressed	7.03113	6.36149	0.786696	0.715413	2.86466	3.02402	-7.06902	8.58459e-05	-2.28536	0.0286732	3.26413	0.0532541
PBF-2-like	LOC_Os06g05350	LOC_Os06g05350_1	whirly transcription factor domain containing protein, expressed	12.8187	11.1389	0.408148	1.39187	9.24519	8.02278	-10.3154	7.51536e-08	-1.39219	0.201534	7.79165	2.40123e-05
RWP-RK	LOC_Os09g37710	LOC_Os09g37710_1	NIN, putative, expressed	8.5887	4.97441	1.124	2.36954	0.640203	3.8564	-3.15706	0.00205744	-3.06893	0.0052679	1.08617	0.888201
Sigma70-like	LOC_Os08g14450	LOC_Os08g14450_1	RNA polymerase sigma factor, putative, expressed	61.5675	44.3883	1.16225	3.99289	44.3138	40.0057	-16.829	0	-1.2684	0.212822	13.9471	0
Sigma70-like	LOC_Os03g16430	LOC_Os03g16430_1	RNA polymerase sigma factor, putative, expressed	21.8627	14.8269	5.79195	4.87985	17.5695	13.7513	-2.7496	0.000769113	-1.18262	0.45983	2.46349	0.00347959
TCP	LOC_Os01g11550	LOC_Os01g11550_1	TCP family transcription factor, putative, expressed	2.36678	6.58167	0.218226	0.992263	1.61266	1.60144	-5.7656	0.00307182	-2.73462	0.0399493	2.149	0.273878
TCP	LOC_Os05g43760	LOC_Os05g43760_1	TCP family transcription factor, putative, expressed	8.08488	14.4839	0.872728	0.79365	6.72976	6.6332	-10.5251	2.20538e-07	-1.67498	0.0813979	6.66372	0.000418867
WRKY	LOC_Os11g02540	LOC_Os11g02540_1	WRKY50, expressed	13.6445	3.43834	0.953486	0.144515	4.74849	0.333196	-12.1562	0.000428159	-3.40684	0.063831	3.70624	0.152252
WRKY	LOC_Os12g02470	LOC_Os12g02470_1	WRKY65, expressed	13.7864	1.55191	0.175332	0	2.53504	0.367619	-59.2154	0.000337379	-5.35694	0.0223073	11.6612	0.0494752
WRKY	LOC_Os08g09840	LOC_Os08g09840_1	WRKY117, expressed	16.0258	22.0695	0.515026	5.5534	5.95718	10.49	-5.17747	0.000103418	-2.31765	0.000499978	2.36352	0.0752993
WRKY	LOC_Os05g25770	LOC_Os05g25770_1	WRKY45, expressed	53.0955	55.4606	9.8893	20.663	22.4689	27.5231	-2.86277	0.00019006	-2.18473	3.20729e-05	1.38699	0.237137
zf-HD	LOC_Os12g10630	LOC_Os12g10630_1	ZF-HD protein dimerisation region containing protein, expressed	21.2067	13.7359	0.139667	0.508047	14.6741	9.66371	-40.706	1.21282e-10	-1.44834	0.192509	29.5119	3.51619e-08

## Sheet: Group3
family	locus	model	annotation	Control #1 (RPKM)	Control #2 (RPKM)	Dehydration #1 (RPKM)	Dehydration #2 (RPKM)	Rehydration #1 (RPKM)	Rehydration #2 (RPKM)	Dehydration vs. Control (Fold change)	Dehydration vs. Control (P-value)	Rehydration vs. Control (Fold change)	Rehydration vs. Control (P-value)	Rehydration vs.Dehydration (Fold change)	Rehydration vs.Dehydration (P-value)
AP2-EREBP	LOC_Os05g47650	LOC_Os05g47650_1	B3 DNA binding domain containing protein, expressed	1.61275	1.42587	27.4353	24.848	9.24495	7.48275	21.4147	0	5.45368	0.000153505	-3.72148	1.31017e-06
AP2-EREBP	LOC_Os06g07030	LOC_Os06g07030_1	AP2 domain containing protein, expressed	7.01347	6.3598	68.6643	76.3425	20.9662	21.2008	13.5533	0	3.12978	2.50714e-05	-4.10199	4.32332e-10
AP2-EREBP	LOC_Os06g03670	LOC_Os06g03670_1	dehydration-responsive element-binding protein, putative, expressed	0	0.627926	41.0222	70.9814	21.6938	49.6991	217.602	0	110.746	5.55112e-16	-1.85701	0.0269683
AP2-EREBP	LOC_Os05g27930	LOC_Os05g27930_1	AP2 domain containing protein, expressed	0.660914	0	19.5352	13.6801	9.86809	10.6232	59.1584	9.10383e-15	28.5829	1.5076e-09	-1.9537	0.0297726
AP2-EREBP	LOC_Os01g07120	LOC_Os01g07120_2	AP2 domain containing protein, expressed	1.96887	2.57093	21.9781	21.3073	6.25273	9.08434	12.0228	0	3.36758	8.00139e-06	-3.39119	2.27442e-07
AP2-EREBP	LOC_Os08g31580	LOC_Os08g31580_1	ethylene-responsive transcription factor, putative, expressed	25.1597	25.9259	137.185	160.81	64.5409	72.9593	7.31976	1.11022e-16	2.67779	2.75741e-07	-2.58971	7.15254e-05
AP2-EREBP	LOC_Os03g09170	LOC_Os03g09170_1	ethylene-responsive transcription factor, putative, expressed	0.733466	0.399064	63.7058	100.861	18.9041	42.397	173.64	0	51.6958	0	-3.18455	1.8708e-05
AP2-EREBP	LOC_Os06g11860	LOC_Os06g11860_1	ethylene-responsive transcription factor, putative, expressed	7.7608	8.8715	8.76037	12.4626	21.2356	19.2772	1.61178	0.130455	2.43583	0.000195784	1.59555	0.0665635
AP2-EREBP	LOC_Os05g49700	LOC_Os05g49700_1	AP2 domain containing protein, expressed	1.60578	4.22274	33.4612	45.7786	14.8422	23.2826	17.2405	0	6.58521	4.0168e-07	-2.47916	0.00029524
AP2-EREBP	LOC_Os02g42585	LOC_Os02g42585_1	AP2 domain containing protein, expressed	0.444221	0.322255	14.9909	23.8384	6.15889	15.1146	61.1731	0	26.7242	6.40288e-12	-2.16718	0.00949466
AP2-EREBP	LOC_Os02g43790	LOC_Os02g43790_1	ethylene-responsive transcription factor, putative, expressed	3.61577	4.6129	14.623	19.1943	10.2389	19.3795	5.18184	2.12634e-06	3.57987	0.000383917	-1.36459	0.318812
AP2-EREBP	LOC_Os02g52670	LOC_Os02g52670_1	AP2 domain containing protein, expressed	0	0.187413	12.3866	11.7841	3.85734	4.99441	134.915	1.97342e-06	39.0786	0.00102928	-3.25297	0.007011
AP2-EREBP	LOC_Os08g36920	LOC_Os08g36920_1	AP2 domain containing protein, expressed	0.434719	0.473043	2.0843	8.31077	2.62722	9.58071	13.5127	0.000649148	12.8414	0.000496649	1.00537	0.992916
AP2-EREBP	LOC_Os09g28440	LOC_Os09g28440_1	AP2 domain containing protein, expressed	0.295609	0	1.63537	6.2462	3.7832	11.3153	27.9255	0.000708668	43.2238	2.20273e-05	1.63219	0.403383
AP2-EREBP	LOC_Os11g06770	LOC_Os11g06770_2	ethylene-responsive transcription factor ERF110, putative, expressed	0	0.147925	25.7202	29.6816	9.71368	13.8761	392.803	2.78431e-10	131.635	1.51026e-06	-2.82022	0.000466911
AP2-EREBP	LOC_Os01g64790	LOC_Os01g64790_1	AP2 domain containing protein, expressed	0.893324	2.37619	37.0106	41.3472	17.6784	26.1353	30.4262	0	13.4705	1.11022e-15	-2.14244	0.00188344
AP2-EREBP	LOC_Os04g32620	LOC_Os04g32620_1	ethylene-responsive transcription factor ERF114, putative, expressed	1.17998	1.5133	44.5298	27.774	12.5396	10.0698	34.3371	0	8.39274	1.11022e-16	-3.87731	1.42539e-07
BES1	LOC_Os02g13900	LOC_Os02g13900_1	BES1/BZR1 homolog protein, putative, expressed	0.223331	0.243019	9.76057	12.3592	2.73909	3.75623	56.3103	4.50248e-10	13.0381	0.00169062	-4.08474	0.000302169
bHLH	LOC_Os10g23050	LOC_Os10g23050_1	helix-loop-helix DNA-binding protein, putative, expressed	0.570473	3.47629	21.7132	18.7125	14.3584	10.9845	12.9856	8.33531e-10	6.38033	6.44398e-05	-1.90307	0.0342891
bHLH	LOC_Os01g56690	LOC_Os01g56690_1	helix-loop-helix DNA-binding domain containing protein, expressed	0	0	1.31307	17.1154	1.8985	25.6958	427.948	0.00438411	516.809	0.00261974	1.30495	0.700323
bHLH	LOC_Os09g28210	LOC_Os09g28210_1	bHelix-loop-helix transcription factor, putative, expressed	0.898969	1.8167	47.7436	101.178	10.4093	11.6192	67.8003	0	8.08953	1.75797e-05	-7.92463	3.44169e-15
bHLH	LOC_Os01g67480	LOC_Os01g67480_1	helix-loop-helix DNA-binding domain containing protein, expressed	26.3728	33.635	84.7162	138.862	65.6285	98.4609	4.65168	4.16284e-10	2.73205	5.13794e-07	-1.61205	0.0551858
bHLH	LOC_Os03g53020	LOC_Os03g53020_1	helix-loop-helix DNA-binding domain containing protein, expressed	7.58561	8.11677	55.8138	93.8804	26.9668	79.043	11.834	0	6.70204	4.18016e-11	-1.67344	0.0869935
bZIP	LOC_Os01g64730	LOC_Os01g64730_1	bZIP transcription factor domain containing protein, expressed	17.5136	28.3747	99.2577	121.2	45.9693	57.6714	6.08005	1.68754e-13	2.26771	5.57979e-05	-2.54036	6.58005e-05
bZIP	LOC_Os02g52780	LOC_Os02g52780_1	bZIP transcription factor, putative, expressed	16.2502	13.8231	191.026	228.828	96.1554	131.562	17.4331	0	7.50717	0	-2.20077	0.00270977
bZIP	LOC_Os08g26880	LOC_Os08g26880_1	bZIP transcription factor domain containing protein, expressed	9.80307	14.8661	39.3476	42.1832	28.0282	31.5726	4.17904	9.40156e-11	2.42242	0.000122543	-1.6347	0.0330762
bZIP	LOC_Os03g58250	LOC_Os03g58250_1	bZIP transcription factor domain containing protein, expressed	9.39848	10.227	55.6875	45.2505	22.1078	24.0448	6.51321	1.53222e-12	2.342	0.000226116	-2.63237	3.7927e-05
bZIP	LOC_Os02g07840	LOC_Os02g07840_1	bZIP transcription factor domain containing protein, expressed	5.82324	7.4772	19.3293	14.7654	18.8798	13.7794	3.24912	0.000297683	2.46355	0.00101097	-1.25182	0.46808
bZIP	LOC_Os02g16680	LOC_Os02g16680_1	bZIP transcription factor domain containing protein, expressed	11.2819	13.777	64.0784	55.8757	27.5402	28.79	6.05958	6.23279e-13	2.24546	0.00060085	-2.554	6.04661e-05
bZIP	LOC_Os08g43090	LOC_Os08g43090_1	bZIP family transcription factor, putative, expressed	8.43203	7.42372	25.4443	22.2132	15.6964	16.2715	3.77441	3.85136e-07	2.00077	0.00324063	-1.78452	0.0169783
bZIP	LOC_Os07g44950	LOC_Os07g44950_1	bZIP transcription factor domain containing protein, expressed	5.84779	7.43881	23.1471	20.6353	12.649	14.6171	4.16213	1.61606e-07	2.04757	0.008601	-1.92297	0.00715048
bZIP	LOC_Os12g05680	LOC_Os12g05680_1	transcription factor, putative, expressed	0.91261	2.67363	3.49529	3.60239	9.05914	8.71287	2.53735	0.0770345	5.01486	1.54049e-05	2.10088	0.017503
C2C2-Dof	LOC_Os01g55340	LOC_Os01g55340_1	dof zinc finger domain containing protein, putative, expressed	2.25187	3.26719	41.6922	29.0023	12.3283	11.8412	16.2979	3.33067e-15	4.37585	0.000777576	-3.52536	1.58039e-05
C2H2	LOC_Os03g60570	LOC_Os03g60570_1	ZOS3-22 - C2H2 zinc finger protein, expressed	1.06613	2.32024	65.272	70.6213	35.6268	52.5575	50.4567	0	25.935	0	-1.84689	0.00889758
C2H2	LOC_Os03g60560	LOC_Os03g60560_1	ZOS3-21 - C2H2 zinc finger protein, expressed	0.70307	2.10389	169.389	230.796	100.664	156.376	178.987	0	91.4405	0	-1.85258	0.0114313
C2H2	LOC_Os12g39400	LOC_Os12g39400_1	ZOS12-09 - C2H2 zinc finger protein, expressed	0.703396	1.42147	19.5679	13.5483	4.71536	7.34307	19.8564	1.89959e-13	5.64687	0.0010188	-3.32485	0.000271041
C2H2	LOC_Os03g32230	LOC_Os03g32230_1	ZOS3-12 - C2H2 zinc finger protein, expressed	0.590145	3.53194	24.3228	24.6426	8.49674	24.8143	15.3255	1.38113e-10	8.17981	4.31247e-05	-1.76931	0.108868
C2H2	LOC_Os01g63980	LOC_Os01g63980_1	ZOS1-17 - C2H2 zinc finger protein, expressed	0.267409	0.387978	16.0758	14.7088	5.7989	4.13572	57.4063	2.22045e-16	14.7946	2.53623e-05	-3.67372	2.75901e-05
C2H2	LOC_Os05g37190	LOC_Os05g37190_1	ZOS5-08 - C2H2 zinc finger protein, expressed	1.06265	2.40902	45.6586	26.1959	14.8275	17.0511	26.7926	0	9.21924	6.28497e-13	-2.74283	0.000281226
C3H	LOC_Os05g45020	LOC_Os05g45020_1	zinc finger/CCCH transcription factor, putative, expressed	9.04686	16.0323	55.4831	47.8549	35.4236	37.9276	5.26966	1.83853e-12	2.94213	1.15012e-05	-1.68984	0.0251006
C3H	LOC_Os05g10670	LOC_Os05g10670_1	zinc finger CCCH type family protein, putative, expressed	4.12432	2.91321	50.9171	61.3739	16.7455	12.1697	19.8301	0	4.06535	2.08687e-06	-4.60804	5.28716e-11
C3H	LOC_Os09g31482	LOC_Os09g31482_3	splicing factor U2AF, putative, expressed	0	0	20.6359	3.12768	20.7557	1.88118	887.327	0.00114189	626.575	0.00186931	-1.30321	0.65809
DBP	LOC_Os01g19130	LOC_Os01g19130_1	protein phosphatase 2C, putative, expressed	18.7225	19.0008	180.428	211.907	74.904	117.699	13.0421	0	5.07732	1.88738e-15	-2.43417	0.000736352
EIL	LOC_Os07g48630	LOC_Os07g48630_1	ethylene-insensitive 3, putative, expressed	38.7603	35.8082	152.835	162.871	73.1733	77.3968	5.30895	7.50283e-10	2.00694	9.53757e-05	-2.50593	0.000299306
FAR1	LOC_Os03g21660	LOC_Os03g21660_1	transposon protein, putative, unclassified, expressed	1.51242	1.64575	6.08511	5.46456	5.27888	5.10346	4.55807	0.000450248	3.27005	0.00554441	-1.32017	0.416259
G2-like	LOC_Os02g07170	LOC_Os02g07170_1	MYB family transcription factor, putative, expressed	0.159085	0.17311	13.7295	3.20139	2.88429	2.39888	59.3033	1.03942e-05	14.2325	0.00583322	-3.94049	0.0225324
G2-like	LOC_Os02g04640	LOC_Os02g04640_1	Myb-like DNA-binding domain containing protein, putative, expressed	5.766	4.86039	141.613	87.4338	36.0304	28.3543	27.3738	0	6.01473	5.55112e-16	-4.3162	1.88637e-08
G2-like	LOC_Os03g55590	LOC_Os03g55590_1	MYB family transcription factor, putative, expressed	12.0891	4.85834	91.1995	58.3316	42.2686	29.5591	11.0262	8.65974e-15	4.15678	7.0381e-08	-2.52198	0.000388985
GRAS	LOC_Os01g71970	LOC_Os01g71970_1	GRAS family transcription factor containing protein, expressed	7.89758	9.73967	43.5747	36.2358	28.0759	28.7036	5.73536	8.34666e-13	3.21659	2.06334e-06	-1.68734	0.0209972
HB	LOC_Os09g21180	LOC_Os09g21180_1	homeobox associated leucine zipper, putative, expressed	1.94015	1.16116	84.9009	109.711	11.7943	11.4774	77.1223	0	7.34885	4.11815e-07	-9.94565	0
HB	LOC_Os03g10210	LOC_Os03g10210_1	homeobox domain containing protein, expressed	1.25937	1.3704	192.711	205.661	35.9955	43.8239	188.212	0	29.8558	0	-5.97685	1.19904e-14
HB	LOC_Os02g43330	LOC_Os02g43330_1	homeobox associated leucine zipper, putative, expressed	0.730172	0.397271	561.352	488.202	109.022	113.351	1131.49	0	188.614	0	-5.67775	3.40471e-11
HB	LOC_Os04g45810	LOC_Os04g45810_1	homeobox associated leucine zipper, putative, expressed	22.9998	13.0891	334.042	287.016	113.624	126.186	21.4746	0	6.54391	0	-3.11718	1.03647e-05
HSF	LOC_Os01g39020	LOC_Os01g39020_1	HSF-type DNA-binding domain containing protein, expressed	2.07247	1.3531	23.16	10.9478	11.3829	4.20689	12.5797	6.29891e-10	4.48775	0.00372573	-2.65908	0.00994253
HSF	LOC_Os02g32590	LOC_Os02g32590_1	HSF-type DNA-binding domain containing protein, expressed	6.98079	5.71758	21.0953	24.9994	13.8493	18.5454	4.53349	5.84103e-09	2.52303	0.00011664	-1.70448	0.0283506
HSF	LOC_Os06g35960	LOC_Os06g35960_1	HSF-type DNA-binding domain containing protein, expressed	1.65229	3.23631	32.6632	30.5902	13.1575	15.9713	16.409	0	5.96646	6.99852e-07	-2.59958	9.49318e-05
HSF	LOC_Os04g48030	LOC_Os04g48030_1	heat stress transcription factor B-1, putative, expressed	3.09061	2.75161	11.0878	11.5908	7.79086	9.34253	4.83772	1.02446e-05	2.89623	0.00448102	-1.58217	0.135943
MYB	LOC_Os06g43090	LOC_Os06g43090_1	MYB transcription factor TaMYB1, putative, expressed	4.37183	9.90022	25.624	31.1489	13.9877	17.6802	5.06494	1.55702e-07	2.2386	0.00730249	-2.14984	0.0026901
MYB	LOC_Os11g45740	LOC_Os11g45740_1	MYB family transcription factor, putative, expressed	7.65378	23.4713	257.134	210.498	100.798	111.781	19.4951	0	6.92906	1.07692e-13	-2.65157	0.000159432
MYB	LOC_Os12g37690	LOC_Os12g37690_1	MYB family transcription factor, putative, expressed	0.997454	3.39184	46.6282	32.2415	24.0681	19.958	23.292	0	10.1546	7.64266e-12	-2.16156	0.00277299
MYB	LOC_Os01g74410	LOC_Os01g74410_2	MYB family transcription factor, putative, expressed	71.1758	116.232	16.3641	23.0454	173.506	218.849	-3.7614	9.0816e-08	2.10314	0.00018273	8.34512	0
MYB	LOC_Os10g33810	LOC_Os10g33810_1	myb-related protein Myb4, putative, expressed	0.119548	1.17078	13.2273	10.9462	6.37487	6.1014	23.9017	6.24616e-09	9.75978	0.000453777	-2.30317	0.0234228
MYB	LOC_Os04g43680	LOC_Os04g43680_1	MYB family transcription factor, putative, expressed	7.46764	10.9772	74.6526	80.0159	56.029	85.8603	10.5896	0	7.69549	0	-1.30622	0.26071
MYB	LOC_Os07g37210	LOC_Os07g37210_1	MYB family transcription factor, putative, expressed	0.122061	0.92975	17.827	17.5627	8.07101	8.91974	42.2541	6.45817e-13	16.114	3.57144e-06	-2.48181	0.00385164
MYB	LOC_Os05g48010	LOC_Os05g48010_1	MYB family transcription factor, putative, expressed	5.66857	9.11227	14.8246	17.2406	17.3122	21.6683	2.74763	0.00287122	2.64193	0.000331625	1.01382	0.963079
MYB	LOC_Os05g37060	LOC_Os05g37060_1	MYB family transcription factor, putative, expressed	0	0.760121	46.9533	67.1233	20.6735	24.5105	184.384	0	57.969	1.73754e-11	-3.00939	4.35526e-06
MYB	LOC_Os01g64360	LOC_Os01g64360_1	MYB family transcription factor, putative, expressed	2.41815	2.01219	149.044	169.173	47.6347	80.8473	89.0585	0	28.4938	0	-2.96421	8.07357e-06
MYB-related	LOC_Os06g45840	LOC_Os06g45840_1	MYB transcription factor, putative, expressed	17.0327	16.3538	43.6374	43.9909	33.5136	34.7595	3.28692	3.89115e-06	2.03364	0.000182395	-1.53118	0.0581601
MYB-related	LOC_Os01g09640	LOC_Os01g09640_1	Myb transcription factor, putative, expressed	26.929	20.8021	273.752	235.723	108.9	94.0279	13.4151	0	4.21558	2.01172e-13	-3.01776	2.72128e-05
MYB-related	LOC_Os01g09280	LOC_Os01g09280_1	myb-related transcription activator, putative, expressed	6.2385	7.72842	72.8485	37.1798	25.6922	19.4823	10.1478	9.83658e-14	3.23995	2.40465e-06	-2.96881	7.41015e-05
NAC	LOC_Os11g08210	LOC_Os11g08210_1	no apical meristem protein, putative, expressed	19.6925	22.7567	84.7235	185.616	56.497	156.497	7.86253	5.29576e-14	4.99709	7.24062e-10	-1.4922	0.220341
NAC	LOC_Os01g66120	LOC_Os01g66120_1	No apical meristem protein, putative, expressed	57.1458	81.4494	1183.59	996.498	521.37	706.222	20.0814	0	8.87421	0	-2.14195	0.00565049
NAC	LOC_Os05g34830	LOC_Os05g34830_1	No apical meristem protein, putative, expressed	8.75375	5.45972	161.465	140.819	87.666	97.8235	26.5584	0	12.8503	0	-1.95989	0.00589472
NAC	LOC_Os01g60020	LOC_Os01g60020_1	NAC domain transcription factor, putative, expressed	5.36387	8.30115	24.5306	49.1733	8.89865	32.9063	6.72067	6.09571e-11	3.05643	0.00161194	-2.08087	0.0294158
NAC	LOC_Os03g60080	LOC_Os03g60080_1	NAC domain-containing protein 67, putative, expressed	23.7899	37.2883	470.117	462.247	206.13	314.124	19.4251	0	8.54299	0	-2.15247	0.00467658
NAC	LOC_Os02g34970	LOC_Os02g34970_1	no apical meristem protein, putative, expressed	1.01525	1.10475	88.5815	46.8445	20.5725	21.8702	80.6665	0	19.6163	3.29625e-13	-3.89016	1.0461e-06
NAC	LOC_Os03g21060	LOC_Os03g21060_1	No apical meristem protein, putative, expressed	5.37253	8.24212	119.18	88.6192	47.3412	52.4085	19.549	0	7.34198	0	-2.51765	0.000122058
NAC	LOC_Os07g48450	LOC_Os07g48450_3	no apical meristem protein, putative, expressed	0.226231	2.54381	12.7659	16.8447	6.59486	7.61003	13.8091	3.25346e-09	5.24221	0.00110874	-2.49809	0.00171549
NAC	LOC_Os01g01430	LOC_Os01g01430_1	No apical meristem protein, putative, expressed	0.342284	0.496612	9.72043	5.05123	5.84072	3.83795	21.9286	1.68965e-06	11.2766	0.000347551	-1.84306	0.184648
NAC	LOC_Os11g03300	LOC_Os11g03300_1	NAC domain transcription factor, putative, expressed	3.42772	3.83071	266.198	234.993	68.7658	57.3826	87.2064	0	17.3181	0	-4.77001	2.09187e-09
NAC	LOC_Os12g03040	LOC_Os12g03040_1	no apical meristem protein, putative, expressed	6.18575	6.27627	190.065	176.796	50.8154	50.5166	37.0897	0	8.09114	0	-4.34197	6.20763e-09
NAC	LOC_Os06g46270	LOC_Os06g46270_1	no apical meristem protein, putative, expressed	4.75589	6.73974	20.4366	16.3591	15.4523	14.1121	4.06235	2.12589e-05	2.58131	0.000802902	-1.48885	0.165824
NAC	LOC_Os04g43560	LOC_Os04g43560_1	no apical meristem protein, putative, expressed	1.56216	2.6152	8.64222	6.65004	11.1497	12.6841	4.62284	0.00180561	5.69434	1.42649e-05	1.31212	0.43234
NAC	LOC_Os12g03050	LOC_Os12g03050_1	no apical meristem protein, putative, expressed	0.498116	1.62609	14.2193	13.3319	8.71232	12.9424	16.4312	3.06532e-10	10.2361	1.65642e-07	-1.52787	0.166791
NAC	LOC_Os03g21030	LOC_Os03g21030_1	no apical meristem protein, putative, expressed	8.56185	13.1414	308.926	230.968	126.683	154.823	31.8886	0	13.0068	0	-2.31993	0.00165049
NAC	LOC_Os07g48550	LOC_Os07g48550_1	no apical meristem protein, putative, expressed	16.7855	24.3183	388.612	371.762	113.967	109.123	23.5115	0	5.44596	0	-4.08485	5.34482e-08
NAC	LOC_Os01g15640	LOC_Os01g15640_1	no apical meristem protein, putative, expressed	22.7051	26.1186	83.7099	88.5268	53.1864	54.4603	4.44021	2.11821e-10	2.20164	3.23623e-05	-1.9103	0.00458248
NAC	LOC_Os08g06140	LOC_Os08g06140_2	no apical meristem protein, putative, expressed	21.0554	21.5886	86.0934	74.956	49.2724	54.8715	4.77381	2.20565e-10	2.43049	1.72768e-06	-1.8599	0.0116301
NAC	LOC_Os12g29330	LOC_Os12g29330_1	no apical meristem protein, putative, expressed	12.0571	16.9073	59.6886	49.2774	39.9024	34.6034	4.78933	7.83572e-11	2.58287	2.49772e-05	-1.75566	0.0194443
Orphans	LOC_Os04g57720	LOC_Os04g57720_1	OsRR6 type-A response regulator, expressed	3.05802	5.82333	21.1471	31.5387	9.92002	18.179	7.48544	6.19093e-09	3.17247	0.00192821	-2.23166	0.00669179
Orphans	LOC_Os01g72330	LOC_Os01g72330_1	OsRR4 type-A response regulator, expressed	14.3845	13.5582	39.789	51.9822	32.6266	28.7877	4.11262	1.64886e-08	2.19052	0.000180007	-1.77882	0.0133606
Orphans	LOC_Os12g04500	LOC_Os12g04500_1	response regulator receiver domain containing protein, expressed	14.2234	10.477	3.87383	13.4308	26.1378	26.905	-1.16924	0.754153	2.12213	0.00946691	2.6111	0.0146721
Orphans	LOC_Os11g04720	LOC_Os11g04720_2	OsRR10 type-A response regulator, expressed	8.18542	6.11267	3.72923	12.5963	22.4234	17.3137	1.39033	0.503443	2.75556	0.00185866	2.08456	0.0488419
SRS	LOC_Os01g72490	LOC_Os01g72490_2	LRP1, putative, expressed	2.19235	1.04968	20.182	9.70605	10.2878	5.39116	11.5802	2.45324e-09	4.74007	0.000365848	-2.31863	0.0168622
Tify	LOC_Os09g26780	LOC_Os09g26780_1	zinc-finger protein, putative, expressed	11.1636	5.81543	53.4811	34.7735	23.052	19.6992	6.52004	2.78861e-10	2.47757	0.00239548	-2.49727	0.000515624
Tify	LOC_Os04g32480	LOC_Os04g32480_1	zinc-finger protein, putative, expressed	0.674626	0.550575	14.3689	22.2307	7.015	14.6724	36.0068	2.63349e-10	16.9031	4.28622e-06	-2.01034	0.0474202
Tify	LOC_Os03g08310	LOC_Os03g08310_1	ZIM domain containing protein, putative, expressed	0.468095	1.52808	13.2933	33.4404	9.48522	37.1024	28.8891	1.12943e-12	23.1795	4.42567e-10	-1.17804	0.676921
Tify	LOC_Os10g25230	LOC_Os10g25230_1	ZIM domain containing protein, putative, expressed	0.318482	0	10.5715	26.2771	5.77422	19.764	121.384	1.94661e-09	67.834	8.50592e-07	-1.69522	0.181631
Tify	LOC_Os03g08330	LOC_Os03g08330_1	ZIM domain containing protein, putative, expressed	9.73739	13.1645	59.9093	103.914	37.1339	99.4284	8.92241	5.66214e-15	5.94918	4.61444e-11	-1.42008	0.23116
Tify	LOC_Os03g08320	LOC_Os03g08320_1	ZIM domain containing protein, putative, expressed	5.76281	14.1428	275.263	267.717	116.121	187.593	35.0254	0	15.4024	0	-2.14857	0.00432654
Tify	LOC_Os10g25290	LOC_Os10g25290_1	ZIM domain containing protein, putative, expressed	12.4677	18.5168	248.865	245.471	88.7646	122.338	20.2331	0	6.82205	0	-2.81116	1.67104e-05
Trihelix	LOC_Os04g51320	LOC_Os04g51320_1	transcription factor TF2, putative, expressed	8.46062	10.434	39.6291	41.4298	18.648	26.3337	5.39463	1.91621e-10	2.37094	0.00107195	-2.16132	0.0012229
ULT	LOC_Os01g57240	LOC_Os01g57240_1	expressed protein	5.6034	6.09739	28.1378	30.8793	15.1699	13.1992	6.32943	1.23046e-12	2.42328	0.00070559	-2.47393	0.000179
WRKY	LOC_Os04g21950	LOC_Os04g21950_1	WRKY51, expressed	16.0532	13.9138	23.0285	26.4826	30.2598	36.5919	2.06679	0.00319469	2.21108	5.63951e-05	1.12755	0.610091
WRKY	LOC_Os02g26430	LOC_Os02g26430_1	WRKY42, expressed	0.467198	0.169462	10.1663	17.3933	8.63661	19.1479	49.9103	7.37371e-09	39.9978	6.42359e-08	-1.17853	0.631703
WRKY	LOC_Os02g08440	LOC_Os02g08440_1	WRKY71, expressed	4.67995	9.14769	59.3564	54.0653	28.4681	30.0576	10.4974	0	4.26391	3.50094e-09	-2.32266	0.00022597
WRKY	LOC_Os01g14440	LOC_Os01g14440_1	WRKY1, expressed	9.84431	13.3065	66.7146	81.8729	35.3519	70.6539	8.09903	0	4.57492	9.66845e-11	-1.67444	0.0474542
WRKY	LOC_Os01g09080	LOC_Os01g09080_1	WRKY107, expressed	0.345558	1.22207	1.05144	0.608468	4.42244	5.41116	1.36057	0.707453	6.29469	0.00107522	4.96266	0.00379021
WRKY	LOC_Os01g43650	LOC_Os01g43650_2	WRKY11, expressed	0.80888	2.01186	5.49774	15.9289	6.77811	9.78464	9.40859	8.55458e-06	5.87739	0.00067783	-1.51331	0.2743
WRKY	LOC_Os01g47560	LOC_Os01g47560_1	WRKY16, expressed	4.09815	5.83781	8.90387	10.0464	11.5227	10.8901	2.40907	0.00575477	2.26382	0.00195921	-1.00788	0.978502
WRKY	LOC_Os11g29870	LOC_Os11g29870_1	WRKY72, expressed	7.40678	14.7982	71.4728	56.0779	33.9282	43.8022	7.39063	5.17919e-12	3.52521	3.22502e-07	-1.98046	0.00429378
WRKY	LOC_Os01g09100	LOC_Os01g09100_1	WRKY10, expressed	1.01404	2.39079	35.1554	27.7186	9.37278	12.5464	23.478	2.10942e-15	6.41741	0.000394751	-3.45348	4.4752e-05
WRKY	LOC_Os12g32250	LOC_Os12g32250_1	WRKY96, expressed	18.4014	17.489	75.1694	55.8584	36.6004	36.2047	4.62763	4.00169e-10	2.01861	0.000238898	-2.17277	0.0011911
WRKY	LOC_Os05g27730	LOC_Os05g27730_1	WRKY53, expressed	38.1585	56.5285	155.703	160.201	86.9907	128.604	4.23556	1.33675e-07	2.28202	3.71552e-05	-1.75727	0.0323472
WRKY	LOC_Os01g61080	LOC_Os01g61080_1	WRKY24, expressed	6.84647	8.59621	12.1537	28.9937	9.62868	37.613	3.29303	3.81968e-05	3.04718	0.000693392	-1.02355	0.948735
WRKY	LOC_Os05g39720	LOC_Os05g39720_1	WRKY70, expressed	1.93128	1.94587	6.56883	12.1632	5.11111	14.9344	5.98543	8.05639e-07	5.11242	2.14045e-05	-1.10631	0.781044
WRKY	LOC_Os03g20550	LOC_Os03g20550_1	WRKY55, expressed	4.81865	14.7594	61.0168	55.6676	25.1244	26.4977	7.69456	6.96146e-11	2.67406	0.00192955	-2.70193	3.42175e-05
WRKY	LOC_Os01g60600	LOC_Os01g60600_1	WRKY108, expressed	0.562902	1.12297	3.0103	13.3101	0.900501	9.46753	11.7815	1.2688e-05	6.0944	0.00809937	-1.82801	0.289992

## Sheet: Group4
family	locus	model	annotation	Control #1 (RPKM)	Control #2 (RPKM)	Dehydration #1 (RPKM)	Dehydration #2 (RPKM)	Rehydration #1 (RPKM)	Rehydration #2 (RPKM)	Dehydration vs. Control (Fold change)	Dehydration vs. Control (P-value)	Rehydration vs. Control (Fold change)	Rehydration vs. Control (P-value)	Rehydration vs.Dehydration (Fold change)	Rehydration vs.Dehydration (P-value)
AP2-EREBP	LOC_Os12g41060	LOC_Os12g41060_1	AP2 domain containing protein, expressed	2.12629	4.54484	0	0	0	0.176169	-263.278	0.00747748	-34.8836	6.87348e-05	7.7462	0.33243
ARF	LOC_Os04g36054	LOC_Os04g36054_1	auxin response factor 9, putative, expressed	24.7758	28.8058	3.8674	8.89588	8.6616	13.0575	-3.38217	2.16936e-05	-2.476	7.31291e-06	1.44591	0.227633
ARF	LOC_Os04g43910	LOC_Os04g43910_1	auxin response factor, putative, expressed	6.11506	9.26094	0.209257	0.761183	2.01702	2.26687	-12.1101	1.59184e-07	-3.56987	0.000224524	3.55935	0.0564143
bHLH	LOC_Os11g32100	LOC_Os11g32100_1	inducer of CBF expression 1, putative, expressed	1.81936	6.11924	0	0	0.793778	0.575551	-284.994	0.00703664	-5.60461	0.00498749	52.6314	0.0620187
bZIP	LOC_Os02g03960	LOC_Os02g03960_1	CPuORF1 - conserved peptide uORF-containing transcript, expressed	32.4986	32.6587	1.62982	2.68638	16.888	15.5911	-11.8691	0	-2.00959	0.000232814	6.23371	2.21528e-08
bZIP	LOC_Os12g40920	LOC_Os12g40920_1	bZIP transcription factor domain containing protein, expressed	2.99377	5.88892	0.509606	0.579288	0	1.06849	-6.25248	0.00490657	-8.19419	0.00491822	-1.24052	0.828483
FHA	LOC_Os07g11010	LOC_Os07g11010_1	protein Kinase-associated protein phosphatase, putative, expressed	5.95307	6.26195	2.12239	4.05983	0	0	-1.55394	0.232456	-687.166	0.00166399	-411.166	0.00435396
G2-like	LOC_Os01g74020	LOC_Os01g74020_1	MYB family transcription factor, putative, expressed	39.6215	36.2216	15.1169	11.3726	21.3268	15.5597	-2.27677	0.00197843	-2.0592	0.000726162	1.16197	0.622475
G2-like	LOC_Os05g40960	LOC_Os05g40960_1	Myb transcription factor, putative, expressed	19.8569	22.0849	1.94214	8.2789	6.7861	8.39869	-3.34458	0.00211901	-2.77446	0.00013434	1.27668	0.612018
HB	LOC_Os08g37580	LOC_Os08g37580_1	homeobox associated leucine zipper, putative, expressed	18.018	25.2214	0.748766	1.61718	8.84124	11.7745	-14.18	5.72875e-14	-2.09677	0.00223256	7.13702	2.5207e-06
HB	LOC_Os08g19590	LOC_Os08g19590_1	Homeobox domain containing protein, expressed	7.96334	7.52203	3.18175	6.12075	4.83623	1.92438	-1.335	0.381135	-2.2866	0.00684188	-1.61043	0.248491
LIM	LOC_Os12g32620	LOC_Os12g32620_1	OsWLIM1 - LIM domain protein, putative actin-binding protein and transcription factor, expressed	13.0195	24.8791	0.878374	0.798784	6.7733	7.55092	-17.3782	6.93144e-09	-2.62168	0.00421748	7.02034	0.0027049
MYB	LOC_Os12g37970	LOC_Os12g37970_3	MYB family transcription factor, putative, expressed	10.8692	21.5604	2.63072	6.72136	1.93199	4.20254	-2.75452	0.0078102	-5.25185	5.09295e-06	-1.7998	0.294868
MYB	LOC_Os04g50770	LOC_Os04g50770_1	MYB family transcription factor, putative, expressed	7.09326	7.51547	0.619602	0.469549	1.89124	2.59824	-10.554	2.65454e-05	-3.27055	0.00375575	3.40471	0.0943285
MYB	LOC_Os01g18240	LOC_Os01g18240_1	MYB family transcription factor, putative, expressed	21.5325	23.2725	0.965858	1.61029	6.5945	6.83476	-13.6244	1.11022e-16	-3.34223	6.89006e-08	4.30262	0.00130372
MYB-related	LOC_Os05g50340	LOC_Os05g50340_1	MYB family transcription factor, putative, expressed	42.284	34.3467	0	2.39694	1.2703	8.98042	-23.1458	1.60468e-05	-7.57479	0.000443469	3.40572	0.218394
MYB-related	LOC_Os01g41900	LOC_Os01g41900_1	Myb transcription factor, putative, expressed	45.5684	33.6829	7.74812	13.4794	17.318	19.0708	-3.01801	3.83989e-06	-2.19913	0.000139442	1.43671	0.235789
MYB-related	LOC_Os05g51160	LOC_Os05g51160_1	Myb transcription factor, putative, expressed	21.2345	21.297	1.69842	3.99002	6.54841	7.56729	-5.83824	1.33672e-06	-3.02784	2.74688e-05	2.03517	0.17123
MYB-related	LOC_Os10g41200	LOC_Os10g41200_3	MYB family transcription factor, putative, expressed	11.9136	9.65932	17.0586	7.52143	2.49133	4.74182	1.45612	0.312956	-3.02364	0.00552816	-4.16368	0.00102451
NAC	LOC_Os08g10080	LOC_Os08g10080_1	no apical meristem protein, putative, expressed	26.5621	36.0289	15.9934	12.5552	12.3855	11.751	-1.72843	0.0405766	-2.5828	0.000133642	-1.41194	0.277175
NAC	LOC_Os05g48850	LOC_Os05g48850_1	no apical meristem protein, putative, expressed	10.663	14.3602	1.05131	1.48719	3.82823	6.61285	-7.69113	1.52639e-06	-2.4048	0.0074442	3.38748	0.032183
OFP	LOC_Os05g36990	LOC_Os05g36990_1	ATOFP18/OFP18, putative, expressed	5.08496	8.7367	0	0	0.856279	2.32826	-310.955	0.00588935	-4.33225	0.00945581	73.9542	0.0425674
Orphans	LOC_Os04g41560	LOC_Os04g41560_4	B-box zinc finger family protein, putative, expressed	27.5931	33.7788	1.57915	4.06883	13.5724	16.6929	-8.43546	2.71223e-11	-2.03374	0.00215393	4.41763	0.000167286
RWP-RK	LOC_Os09g37710	LOC_Os09g37710_1	NIN, putative, expressed	8.5887	4.97441	1.124	2.36954	0.640203	3.8564	-3.15706	0.00205744	-3.06893	0.0052679	1.08617	0.888201
WRKY	LOC_Os12g02440	LOC_Os12g02440_1	WRKY95, expressed	6.30486	4.08722	9.94447	5.669	0	0	1.88967	0.183308	-291.547	0.00759392	-522.515	0.00291568
WRKY	LOC_Os08g09840	LOC_Os08g09840_1	WRKY117, expressed	16.0258	22.0695	0.515026	5.5534	5.95718	10.49	-5.17747	0.000103418	-2.31765	0.000499978	2.36352	0.0752993
WRKY	LOC_Os05g25770	LOC_Os05g25770_1	WRKY45, expressed	53.0955	55.4606	9.8893	20.663	22.4689	27.5231	-2.86277	0.00019006	-2.18473	3.20729e-05	1.38699	0.237137

## Sheet: Group5
family	locus	model	annotation	Control #1 (RPKM)	Control #2 (RPKM)	Dehydration #1 (RPKM)	Dehydration #2 (RPKM)	Rehydration #1 (RPKM)	Rehydration #2 (RPKM)	Dehydration vs. Control (Fold change)	Dehydration vs. Control (P-value)	Rehydration vs. Control (Fold change)	Rehydration vs. Control (P-value)	Rehydration vs.Dehydration (Fold change)	Rehydration vs.Dehydration (P-value)
ABI3VP1	LOC_Os07g48200	LOC_Os07g48200_1	B3 DNA binding domain containing protein, putative, expressed	30.9034	36.5542	3.18438	3.75035	18.7687	20.5226	-7.70463	1.11022e-16	-1.71961	0.00306291	4.73037	1.56644e-10
Alfin-like	LOC_Os07g41740	LOC_Os07g41740_1	PHD finger protein, putative, expressed	36.2132	38.4546	8.42808	10.4286	25.4368	31.2866	-3.14168	1.01329e-05	-1.32429	0.140499	2.50515	0.00110606
AP2-EREBP	LOC_Os05g45954	LOC_Os05g45954_1	AP2 domain containing protein, expressed	1.75632	0.546044	0	0.126228	3.47863	1.30964	-11.6629	0.0421987	2.02846	0.338197	24.7501	0.00506478
AP2-EREBP	LOC_Os04g55560	LOC_Os04g55560_3	AP2 domain containing protein, expressed	7.80096	12.4501	3.88409	2.48559	8.45836	10.6322	-2.48581	0.00858886	-1.05718	0.820789	2.49753	0.00484551
AP2-EREBP	LOC_Os09g11480	LOC_Os09g11480_1	AP2 domain containing protein, expressed	15.6023	39.1917	5.00146	5.72202	41.2108	41.1005	-3.97802	0.000144673	1.52093	0.0919424	6.41121	6.58987e-11
ARF	LOC_Os02g41800	LOC_Os02g41800_1	auxin response factor, putative, expressed	7.85949	10.0744	1.03174	0.871234	4.90142	5.87167	-7.45874	3.96758e-07	-1.66707	0.0512456	4.72266	0.000645984
bHLH	LOC_Os01g38610	LOC_Os01g38610_1	helix-loop-helix DNA-binding domain containing protein, expressed	14.5117	10.4543	4.46011	4.05598	22.0686	19.0927	-2.34682	0.00840736	1.63328	0.0205303	4.06731	2.42289e-07
bHLH	LOC_Os08g41320	LOC_Os08g41320_1	BHLH transcription factor, putative, expressed	12.8664	11.6509	2.2897	5.52244	21.6866	16.6985	-2.51878	0.0104681	1.56027	0.0743826	4.14826	1.39933e-05
bHLH	LOC_Os10g40740	LOC_Os10g40740_1	helix-loop-helix DNA-binding domain containing protein, expressed	40.017	56.5992	3.43445	11.7333	19.4154	29.6799	-5.16133	4.67541e-07	-1.96613	0.00107201	2.77591	0.00147392
bHLH	LOC_Os02g39140	LOC_Os02g39140_1	helix-loop-helix DNA-binding domain containing protein, expressed	7.63261	13.6528	2.19803	3.05089	14.3847	16.3727	-3.17587	0.00519795	1.45364	0.19161	4.85543	4.95272e-06
bHLH	LOC_Os05g38140	LOC_Os05g38140_1	basic helix-loop-helix DND-binding domain containing protein, expressed	30.0316	41.9758	8.16385	16.5414	32.1667	30.0301	-2.32546	0.00240934	-1.1535	0.463953	2.12603	0.00889831
bZIP	LOC_Os02g03960	LOC_Os02g03960_1	CPuORF1 - conserved peptide uORF-containing transcript, expressed	32.4986	32.6587	1.62982	2.68638	16.888	15.5911	-11.8691	0	-2.00959	0.000232814	6.23371	2.21528e-08
bZIP	LOC_Os11g05480	LOC_Os11g05480_1	transcription factor, putative, expressed	1.89222	2.21742	0.161048	0.439367	3.10468	2.61694	-5.19793	0.0323687	1.3947	0.488919	7.64794	0.00303152
bZIP	LOC_Os01g59350	LOC_Os01g59350_2	transcription factor, putative, expressed	1.28587	1.17535	0.455276	0.621035	2.30391	3.46034	-1.80523	0.409046	2.30624	0.0879573	4.39884	0.00645036
C2C2-CO-like	LOC_Os07g47140	LOC_Os07g47140_1	CCT/B-box zinc finger protein, putative, expressed	4.78191	7.15478	0	0.801917	3.08119	4.16005	-10.9911	0.000288261	-1.64785	0.251253	7.00712	0.00962375
C2C2-CO-like	LOC_Os02g39710	LOC_Os02g39710_1	CCT/B-box zinc finger protein, putative, expressed	54.5654	61.4316	19.4277	23.0347	63.6459	68.0621	-2.16878	0.00184343	1.13281	0.488437	2.59362	1.42759e-05
C2C2-CO-like	LOC_Os04g42020	LOC_Os04g42020_1	CCT/B-box zinc finger protein, putative, expressed	85.2678	87.2679	27.1558	27.2458	65.1312	69.2339	-2.52936	5.1608e-05	-1.28933	0.167323	2.0706	0.00106936
C2C2-CO-like	LOC_Os03g50310	LOC_Os03g50310_1	CCT/B-box zinc finger protein, putative, expressed	66.9328	53.1185	16.8949	25.6332	58.1363	58.3662	-2.27639	0.000774998	-1.03882	0.836541	2.29885	0.000296751
C2C2-CO-like	LOC_Os02g49880	LOC_Os02g49880_1	CCT/B-box zinc finger protein, putative, expressed	11.0751	9.48213	3.48337	3.90311	13.4304	12.39	-2.22306	0.0104793	1.24885	0.315551	2.9302	0.000225397
C2C2-CO-like	LOC_Os06g15330	LOC_Os06g15330_1	CCT/B-box zinc finger protein, putative, expressed	42.095	38.1863	1.60299	3.23943	41.7182	34.2634	-13.1027	0	-1.06094	0.761198	13.0405	0
C2C2-Dof	LOC_Os02g49440	LOC_Os02g49440_1	dof zinc finger domain containing protein, putative, expressed	35.4709	35.3046	7.3671	12.7901	26.3387	31.5953	-2.78533	0.000119668	-1.23014	0.274412	2.40276	0.00213283
C2C2-GATA	LOC_Os02g12790	LOC_Os02g12790_1	GATA zinc finger domain containing protein, expressed	12.4437	13.6395	0.502489	0.913916	6.29652	6.8482	-14.2671	3.64935e-10	-1.98932	0.00818351	7.568	0.000214134
C2C2-GATA	LOC_Os10g40810	LOC_Os10g40810_1	GATA zinc finger domain containing protein, expressed	2.93885	7.11799	0	0.286165	1.92101	2.85907	-24.7063	9.48136e-05	-2.07981	0.148623	12.3163	0.00439186
C2H2	LOC_Os01g65080	LOC_Os01g65080_1	ZOS1-18 - C2H2 zinc finger protein, expressed	361.583	256.817	61.0967	47.6449	219.023	146.613	-4.52003	4.51605e-07	-1.70635	0.0145859	2.79201	0.000161681
CCAAT	LOC_Os08g33100	LOC_Os08g33100_1	core histone H2A/H2B/H3/H4, putative, expressed	14.2291	21.5754	2.58093	0.938829	11.1949	10.8229	-8.05884	0.000219206	-1.61562	0.203858	5.29697	0.00925511
CCAAT	LOC_Os03g14669	LOC_Os03g14669_1	core histone H2A/H2B/H3/H4, putative, expressed	53.0168	28.2043	2.21605	4.50468	28.1455	26.2384	-9.81821	1.84619e-12	-1.51551	0.0796697	6.68003	3.85945e-09
CCAAT	LOC_Os03g29970	LOC_Os03g29970_1	histone-like transcription factor and archaeal histone, putative, expressed	21.8219	19.0487	3.44924	7.23854	32.4799	25.3121	-3.01025	0.0128624	1.40961	0.196064	4.48881	0.000170397
FAR1	LOC_Os08g14880	LOC_Os08g14880_2	transposon protein, putative, unclassified, expressed	8.26392	8.52618	2.09963	3.57239	9.13987	8.8046	-2.33318	0.0130012	1.06618	0.798609	2.62596	0.00201474
FHA	LOC_Os11g03390	LOC_Os11g03390_1	FHA domain containing protein, putative, expressed	105.984	74.5243	2.9747	5.83745	56.2897	42.6746	-16.4623	0	-1.8402	0.00424576	9.37749	1.29896e-14
FHA	LOC_Os12g03070	LOC_Os12g03070_1	FHA domain containing protein, putative, expressed	17.7424	14.2751	1.78463	0.540976	11.3533	5.61276	-10.9713	1.8139e-08	-1.89222	0.0255715	5.9942	0.00118586
G2-like	LOC_Os06g24070	LOC_Os06g24070_1	myb-like DNA-binding domain containing protein, expressed	148.326	122.612	25.5692	43.2065	136.253	121.48	-3.18636	8.14212e-06	-1.05844	0.762986	3.17125	1.67212e-06
HB	LOC_Os03g08960	LOC_Os03g08960_1	homeobox associated leucine zipper, putative, expressed	17.6745	22.2923	5.44451	5.75954	26.4539	18.2881	-2.82759	0.000616292	1.12313	0.608708	3.34925	0.000135728
HB	LOC_Os08g37580	LOC_Os08g37580_1	homeobox associated leucine zipper, putative, expressed	18.018	25.2214	0.748766	1.61718	8.84124	11.7745	-14.18	5.72875e-14	-2.09677	0.00223256	7.13702	2.5207e-06
HB	LOC_Os09g29460	LOC_Os09g29460_1	homeobox associated leucine zipper, putative, expressed	30.7161	41.8487	12.9425	11.431	42.3619	35.5312	-2.35091	0.000603896	1.07702	0.704197	2.6777	7.1987e-05
HB	LOC_Os06g04850	LOC_Os06g04850_1	homeobox associated leucine zipper, putative, expressed	4.57986	4.29144	0	0.128005	1.2211	3.09888	-42.5371	0.00104174	-2.09296	0.195486	21.6275	0.00724032
HB	LOC_Os03g52239	LOC_Os03g52239_1	homeobox domain containing protein, expressed	21.1019	26.1295	3.01915	5.44541	13.7262	21.1536	-4.42666	5.2947e-08	-1.35641	0.136593	3.4699	3.52677e-06
HB	LOC_Os11g06020	LOC_Os11g06020_1	homeobox domain containing protein, expressed	39.4164	38.0875	10.2576	12.5644	28.2492	29.1149	-2.70444	2.65067e-05	-1.35756	0.0986932	2.10191	0.000984987
HB	LOC_Os06g01934	LOC_Os06g01934_1	homeobox domain containing protein, expressed	29.2607	29.5003	0.679796	2.08642	12.2041	17.6384	-16.4763	0	-1.9824	0.000969246	8.97059	3.7288e-09
HB	LOC_Os06g43860	LOC_Os06g43860_4	homeobox protein knotted-1, putative, expressed	216.442	207.255	43.3253	88.2346	162.044	149.342	-2.61078	0.000428555	-1.36591	0.0853051	2.01566	0.00545262
HB	LOC_Os10g39030	LOC_Os10g39030_1	homeobox domain containing protein, expressed	22.1026	19.1593	1.31257	2.76421	11.0537	11.6601	-8.04383	1.85973e-12	-1.82918	0.00174563	4.5898	7.50189e-06
LIM	LOC_Os12g32620	LOC_Os12g32620_1	OsWLIM1 - LIM domain protein, putative actin-binding protein and transcription factor, expressed	13.0195	24.8791	0.878374	0.798784	6.7733	7.55092	-17.3782	6.93144e-09	-2.62168	0.00421748	7.02034	0.0027049
mTERF	LOC_Os02g51450	LOC_Os02g51450_2	mTERF family protein, expressed	8.36322	6.71704	1.43208	1.30232	7.22043	5.42785	-4.40027	0.00276449	-1.19609	0.612946	3.88803	0.00802833
mTERF	LOC_Os08g40430	LOC_Os08g40430_1	mTERF domain containing protein, expressed	2.25308	1.66083	0.402081	1.17007	4.10819	3.9623	-1.95652	0.330988	2.03773	0.134269	4.18142	0.0098521
mTERF	LOC_Os03g24590	LOC_Os03g24590_1	mTERF domain containing protein, expressed	23.4003	15.1602	2.2449	4.08297	15.1469	10.512	-4.89294	3.37933e-05	-1.51622	0.138633	3.38621	0.00576488
mTERF	LOC_Os03g57149	LOC_Os03g57149_1	mTERF domain containing protein, expressed	22.9121	17.889	0.572902	1.43272	17.809	15.6156	-15.866	1.67785e-10	-1.22904	0.422282	13.5501	7.98771e-09
MYB	LOC_Os01g74410	LOC_Os01g74410_2	MYB family transcription factor, putative, expressed	71.1758	116.232	16.3641	23.0454	173.506	218.849	-3.7614	9.0816e-08	2.10314	0.00018273	8.34512	0
MYB	LOC_Os11g47460	LOC_Os11g47460_1	MYB family transcription factor, putative, expressed	14.7558	14.289	0	0	8.22947	7.85132	-653.3	0.00153452	-1.81053	0.0555982	370.279	0.00381079
MYB	LOC_Os09g36730	LOC_Os09g36730_1	MYB family transcription factor, putative, expressed	49.8179	51.7055	2.39655	4.22258	22.0896	40.1988	-12.0369	0	-1.63906	0.0235473	7.84396	1.381e-09
MYB	LOC_Os09g36250	LOC_Os09g36250_1	MYB family transcription factor, putative, expressed	18.1222	20.5041	2.16462	3.10813	13.5071	13.8545	-5.76638	1.55071e-07	-1.41356	0.140793	4.30615	7.82419e-05
MYB	LOC_Os08g33940	LOC_Os08g33940_1	MYB family transcription factor, putative, expressed	10.2076	12.5961	2.09582	2.96476	8.30507	11.3519	-3.5422	0.0013713	-1.16601	0.562282	3.21288	0.00674869
MYB	LOC_Os11g03440	LOC_Os11g03440_1	myb-like DNA-binding domain containing protein, putative, expressed	6.02166	7.45189	0.13064	0.95042	2.39254	7.66955	-9.33731	0.00031025	-1.34589	0.524511	7.62064	0.00556956
MYB	LOC_Os12g03150	LOC_Os12g03150_1	myb-like DNA-binding domain containing protein, putative, expressed	6.20243	7.08115	0	1.2277	3.14478	8.96357	-8.60432	0.00109594	-1.10398	0.813384	8.35965	0.0017518
MYB	LOC_Os01g36460	LOC_Os01g36460_1	MYB family transcription factor, putative, expressed	6.18648	8.73962	0.120088	0.109206	1.62053	3.02145	-46.1075	4.67438e-06	-3.22742	0.0163941	15.0653	0.00498937
MYB	LOC_Os01g18240	LOC_Os01g18240_1	MYB family transcription factor, putative, expressed	21.5325	23.2725	0.965858	1.61029	6.5945	6.83476	-13.6244	1.11022e-16	-3.34223	6.89006e-08	4.30262	0.00130372
MYB	LOC_Os05g04820	LOC_Os05g04820_1	MYB family transcription factor, putative, expressed	17.4354	23.9527	1.2057	2.23677	8.13522	12.5894	-9.4536	0	-1.99678	0.00111754	5.03451	8.86332e-07
MYB-related	LOC_Os01g44390	LOC_Os01g44390_1	MYB family transcription factor, putative, expressed	20.183	18.9119	0.310157	1.97437	9.5667	14.3067	-12.8649	4.94502e-05	-1.65718	0.192911	8.22998	0.00257695
MYB-related	LOC_Os02g45670	LOC_Os02g45670_1	myb-like DNA-binding domain containing protein, expressed	33.5001	29.3213	2.51807	5.12939	18.6406	18.0564	-6.54884	3.98949e-11	-1.72149	0.00534004	3.96613	1.35961e-05
NAC	LOC_Os06g04090	LOC_Os06g04090_1	no apical meristem protein, putative, expressed	9.73114	12.5439	0.331291	2.03359	6.06728	9.03003	-7.54791	3.08616e-06	-1.47983	0.158873	5.4157	0.000881202
NAC	LOC_Os09g33490	LOC_Os09g33490_1	no apical meristem protein, putative, expressed	10.3332	20.4957	4.3417	6.44888	17.1583	14.5652	-2.24361	0.025279	1.03929	0.890455	2.45232	0.00976922
NAC	LOC_Os03g12120	LOC_Os03g12120_1	no apical meristem protein, putative, expressed	8.29571	9.68032	2.59662	4.11861	10.3607	9.81244	-2.1089	0.020698	1.12269	0.631636	2.49959	0.00286744
Orphans	LOC_Os02g05470	LOC_Os02g05470_1	CCT motif family protein, expressed	40.9739	36.6296	6.64002	7.4959	51.3495	49.6876	-4.38227	2.52043e-08	1.29461	0.171364	5.98613	1.42109e-14
Orphans	LOC_Os08g06630	LOC_Os08g06630_1	RNA polymerase sigma factor, putative, expressed	53.8743	48.9927	3.61911	7.03409	35.4317	32.3614	-7.74908	9.99201e-16	-1.52434	0.0242705	5.34815	1.15004e-10
Orphans	LOC_Os02g35180	LOC_Os02g35180_1	OsRR2 type-A response regulator, expressed	27.5291	20.8753	2.54713	8.58973	27.8253	20.2497	-3.56351	0.000199749	-1.01411	0.947168	3.70124	0.000119676
Orphans	LOC_Os09g35880	LOC_Os09g35880_1	B-box zinc finger family protein, putative, expressed	81.038	56.8962	15.7651	26.6251	72.5877	58.8787	-2.63813	0.000442678	-1.05914	0.780484	2.61843	8.80322e-05
Orphans	LOC_Os02g43170	LOC_Os02g43170_2	B-box zinc finger family protein, putative, expressed	3.53446	2.08785	0	0.304828	2.47709	2.57699	-13.3078	0.00330421	-1.12851	0.827452	12.3147	0.00437075
Orphans	LOC_Os02g39360	LOC_Os02g39360_1	B-box zinc finger family protein, putative, expressed	114.072	124.128	27.8541	41.4255	126.272	142.05	-2.73192	2.34187e-05	1.12254	0.51848	3.24816	3.89563e-07
Orphans	LOC_Os04g41560	LOC_Os04g41560_4	B-box zinc finger family protein, putative, expressed	27.5931	33.7788	1.57915	4.06883	13.5724	16.6929	-8.43546	2.71223e-11	-2.03374	0.00215393	4.41763	0.000167286
PBF-2-like	LOC_Os06g05350	LOC_Os06g05350_1	whirly transcription factor domain containing protein, expressed	12.8187	11.1389	0.408148	1.39187	9.24519	8.02278	-10.3154	7.51536e-08	-1.39219	0.201534	7.79165	2.40123e-05
Sigma70-like	LOC_Os08g14450	LOC_Os08g14450_1	RNA polymerase sigma factor, putative, expressed	61.5675	44.3883	1.16225	3.99289	44.3138	40.0057	-16.829	0	-1.2684	0.212822	13.9471	0
Sigma70-like	LOC_Os03g16430	LOC_Os03g16430_1	RNA polymerase sigma factor, putative, expressed	21.8627	14.8269	5.79195	4.87985	17.5695	13.7513	-2.7496	0.000769113	-1.18262	0.45983	2.46349	0.00347959
Sigma70-like	LOC_Os11g26160	LOC_Os11g26160_1	RNA polymerase sigma factor, putative, expressed	18.224	16.5528	7.41561	6.81945	21.4437	14.5875	-1.95377	0.014258	1.03283	0.87885	2.11965	0.00736196
TCP	LOC_Os05g43760	LOC_Os05g43760_1	TCP family transcription factor, putative, expressed	8.08488	14.4839	0.872728	0.79365	6.72976	6.6332	-10.5251	2.20538e-07	-1.67498	0.0813979	6.66372	0.000418867
TCP	LOC_Os03g57190	LOC_Os03g57190_1	TCP family transcription factor, putative, expressed	0.875525	1.71488	0.0968719	0	1.58737	1.32022	-17.8614	0.0122692	1.13687	0.854792	21.3272	0.00641684
Trihelix	LOC_Os08g37810	LOC_Os08g37810_1	transcription factor like protein, putative, expressed	7.78909	8.26119	1.85455	2.48015	9.67403	8.57742	-2.92325	0.0141085	1.13678	0.662998	3.5078	0.00388714
WRKY	LOC_Os01g09080	LOC_Os01g09080_1	WRKY107, expressed	0.345558	1.22207	1.05144	0.608468	4.42244	5.41116	1.36057	0.707453	6.29469	0.00107522	4.96266	0.00379021
zf-HD	LOC_Os12g10630	LOC_Os12g10630_1	ZF-HD protein dimerisation region containing protein, expressed	21.2067	13.7359	0.139667	0.508047	14.6741	9.66371	-40.706	1.21282e-10	-1.44834	0.192509	29.5119	3.51619e-08

## Sheet: Group6
family	locus	model	annotation	Control #1 (RPKM)	Control #2 (RPKM)	Dehydration #1 (RPKM)	Dehydration #2 (RPKM)	Rehydration #1 (RPKM)	Rehydration #2 (RPKM)	Dehydration vs. Control (Fold change)	Dehydration vs. Control (P-value)	Rehydration vs. Control (Fold change)	Rehydration vs. Control (P-value)	Rehydration vs.Dehydration (Fold change)	Rehydration vs.Dehydration (P-value)
ABI3VP1	LOC_Os07g37610	LOC_Os07g37610_1	B3 DNA binding domain containing protein, putative, expressed	16.3698	14.9366	65.6248	86.9281	24.0856	27.971	6.07545	2.01061e-13	1.65096	0.00881296	-3.48886	1.07698e-07
AP2-EREBP	LOC_Os04g52090	LOC_Os04g52090_1	AP2 domain containing protein, expressed	13.6104	17.5469	57.2902	46.2937	19.8799	27.7993	4.22331	4.82826e-09	1.52647	0.113506	-2.62036	0.000183411
AP2-EREBP	LOC_Os01g58420	LOC_Os01g58420_1	AP2 domain containing protein, expressed	34.8082	55.4567	139.59	146.449	75.4987	76.6621	4.02621	9.3821e-09	1.69384	0.00807642	-2.24387	0.000297505
AP2-EREBP	LOC_Os02g54160	LOC_Os02g54160_1	AP2 domain containing protein, expressed	48.785	72.5126	182.215	151.968	90.3128	94.7927	3.52034	2.61486e-06	1.53131	0.0209168	-2.17382	0.00205999
AP2-EREBP	LOC_Os02g51300	LOC_Os02g51300_1	AP2 domain containing protein, expressed	13.869	13.5461	21.9086	30.0113	15.1477	14.9243	2.3738	0.000140083	1.09254	0.711398	-2.06033	0.00259485
AP2-EREBP	LOC_Os01g49830	LOC_Os01g49830_1	B3 DNA binding domain containing protein, expressed	4.77314	13.093	27.6163	29.8166	12.1961	7.49741	4.12583	2.43115e-06	1.11996	0.734806	-3.4613	5.08647e-06
AP2-EREBP	LOC_Os05g47650	LOC_Os05g47650_1	B3 DNA binding domain containing protein, expressed	1.61275	1.42587	27.4353	24.848	9.24495	7.48275	21.4147	0	5.45368	0.000153505	-3.72148	1.31017e-06
AP2-EREBP	LOC_Os06g07030	LOC_Os06g07030_1	AP2 domain containing protein, expressed	7.01347	6.3598	68.6643	76.3425	20.9662	21.2008	13.5533	0	3.12978	2.50714e-05	-4.10199	4.32332e-10
AP2-EREBP	LOC_Os02g45420	LOC_Os02g45420_1	AP2 domain containing protein, expressed	0	0.617156	3.55599	7.41866	0.705683	0.986802	22.1377	5.68235e-06	2.75769	0.264629	-7.61079	0.000334725
AP2-EREBP	LOC_Os01g07120	LOC_Os01g07120_2	AP2 domain containing protein, expressed	1.96887	2.57093	21.9781	21.3073	6.25273	9.08434	12.0228	0	3.36758	8.00139e-06	-3.39119	2.27442e-07
AP2-EREBP	LOC_Os08g31580	LOC_Os08g31580_1	ethylene-responsive transcription factor, putative, expressed	25.1597	25.9259	137.185	160.81	64.5409	72.9593	7.31976	1.11022e-16	2.67779	2.75741e-07	-2.58971	7.15254e-05
AP2-EREBP	LOC_Os03g09170	LOC_Os03g09170_1	ethylene-responsive transcription factor, putative, expressed	0.733466	0.399064	63.7058	100.861	18.9041	42.397	173.64	0	51.6958	0	-3.18455	1.8708e-05
AP2-EREBP	LOC_Os05g49700	LOC_Os05g49700_1	AP2 domain containing protein, expressed	1.60578	4.22274	33.4612	45.7786	14.8422	23.2826	17.2405	0	6.58521	4.0168e-07	-2.47916	0.00029524
AP2-EREBP	LOC_Os02g42585	LOC_Os02g42585_1	AP2 domain containing protein, expressed	0.444221	0.322255	14.9909	23.8384	6.15889	15.1146	61.1731	0	26.7242	6.40288e-12	-2.16718	0.00949466
AP2-EREBP	LOC_Os03g64260	LOC_Os03g64260_1	AP2 domain containing protein, expressed	0.176915	0.962558	16.4427	21.3612	1.13208	1.23127	41.3213	1.70564e-10	2.0785	0.410184	-18.8105	4.01919e-09
AP2-EREBP	LOC_Os02g52670	LOC_Os02g52670_1	AP2 domain containing protein, expressed	0	0.187413	12.3866	11.7841	3.85734	4.99441	134.915	1.97342e-06	39.0786	0.00102928	-3.25297	0.007011
AP2-EREBP	LOC_Os11g06770	LOC_Os11g06770_2	ethylene-responsive transcription factor ERF110, putative, expressed	0	0.147925	25.7202	29.6816	9.71368	13.8761	392.803	2.78431e-10	131.635	1.51026e-06	-2.82022	0.000466911
AP2-EREBP	LOC_Os01g64790	LOC_Os01g64790_1	AP2 domain containing protein, expressed	0.893324	2.37619	37.0106	41.3472	17.6784	26.1353	30.4262	0	13.4705	1.11022e-15	-2.14244	0.00188344
AP2-EREBP	LOC_Os08g42550	LOC_Os08g42550_3	AP2 domain containing protein, expressed	2.67694	1.88484	6.75136	7.09026	1.97328	3.92703	3.76984	7.5034e-05	1.27416	0.524613	-2.81932	0.000954706
AP2-EREBP	LOC_Os02g32140	LOC_Os02g32140_1	AP2 domain containing protein, expressed	0.732365	1.02462	17.9428	15.8959	3.57058	4.36885	24.0157	1.09912e-14	4.45971	0.0138217	-5.09184	3.59089e-07
AP2-EREBP	LOC_Os04g32620	LOC_Os04g32620_1	ethylene-responsive transcription factor ERF114, putative, expressed	1.17998	1.5133	44.5298	27.774	12.5396	10.0698	34.3371	0	8.39274	1.11022e-16	-3.87731	1.42539e-07
AP2-EREBP	LOC_Os07g12510	LOC_Os07g12510_1	AP2 domain containing protein, expressed	12.0931	11.9895	28.5447	25.9582	13.9004	17.7679	2.83498	0.000195064	1.30328	0.303955	-2.06234	0.00876868
ARF	LOC_Os05g48870	LOC_Os05g48870_1	auxin response factor 15, putative, expressed	25.0739	39.3903	28.9925	47.0488	18.7911	22.1407	1.48094	0.117751	-1.56864	0.0284184	-2.19869	0.000689699
ARF	LOC_Os12g41950	LOC_Os12g41950_1	auxin response factor, putative, expressed	5.37844	7.28224	11.5385	13.1369	6.91834	7.28639	2.46088	0.000124842	1.12365	0.618062	-2.0742	0.00197128
ARF	LOC_Os06g09660	LOC_Os06g09660_1	auxin response factor, putative, expressed	2.66869	4.02087	15.8427	10.1212	4.26923	3.51223	4.98331	1.86997e-07	1.17242	0.648233	-4.0296	2.33166e-06
ARF	LOC_Os06g48950	LOC_Os06g48950_1	auxin response factor 19, putative, expressed	3.91923	3.62274	12.0767	13.5266	5.66303	6.59914	4.24826	1.74922e-08	1.6116	0.0658801	-2.49714	8.82612e-05
ARR-B	LOC_Os02g55320	LOC_Os02g55320_1	two-component response regulator, putative, expressed	15.1127	15.9076	50.9291	38.6615	26.1253	19.7067	3.66761	1.00363e-07	1.476	0.0483643	-2.35579	0.000315792
ARR-B	LOC_Os03g12350	LOC_Os03g12350_2	two-component response regulator, putative, expressed	4.57811	6.5974	27.2438	26.8917	5.08049	11.3383	6.12432	8.88178e-16	1.46808	0.200646	-3.96753	7.0762e-07
BES1	LOC_Os02g13900	LOC_Os02g13900_1	BES1/BZR1 homolog protein, putative, expressed	0.223331	0.243019	9.76057	12.3592	2.73909	3.75623	56.3103	4.50248e-10	13.0381	0.00169062	-4.08474	0.000302169
bHLH	LOC_Os06g10820	LOC_Os06g10820_1	helix-loop-helix DNA-binding domain containing protein, expressed	0	0	5.09126	24.693	0	0.593047	542.162	0.00249598	9.26466	0.292002	-53.4817	9.51428e-06
bHLH	LOC_Os08g36740	LOC_Os08g36740_1	bHelix-loop-helix transcription factor, putative, expressed	0	0.238756	5.3409	16.9993	0.936013	1.27253	96.0115	2.47812e-05	7.81026	0.083098	-11.5743	0.000221046
bHLH	LOC_Os09g28210	LOC_Os09g28210_1	bHelix-loop-helix transcription factor, putative, expressed	0.898969	1.8167	47.7436	101.178	10.4093	11.6192	67.8003	0	8.08953	1.75797e-05	-7.92463	3.44169e-15
bHLH	LOC_Os01g50940	LOC_Os01g50940_1	helix-loop-helix DNA-binding domain containing protein, expressed	2.30835	2.59558	11.4081	7.27759	4.02103	2.85605	4.83716	2.03497e-05	1.40853	0.475903	-3.2667	0.00098262
bHLH	LOC_Os08g42470	LOC_Os08g42470_1	BEE 1, putative, expressed	1.54729	5.18062	10.4037	15.6885	2.79262	3.58954	4.9375	0.00011646	-1.03783	0.949019	-4.88529	5.2137e-05
bHLH	LOC_Os12g41650	LOC_Os12g41650_4	helix-loop-helix DNA-binding domain containing protein, expressed	1.09669	0	8.49401	7.31056	2.55855	1.74914	17.159	2.358e-07	3.73086	0.0991982	-4.33893	0.000108718
BSD	LOC_Os02g49450	LOC_Os02g49450_1	BSD domain-containing protein, putative, expressed	11.3113	14.9193	25.0305	29.3153	15.719	16.6987	2.61512	0.000212408	1.23672	0.425257	-2.00277	0.00534369
BSD	LOC_Os06g07820	LOC_Os06g07820_1	BSD domain containing protein, expressed	9.93575	8.23161	40.4755	27.038	21.1929	14.9299	4.70187	3.88541e-08	1.97747	0.0113125	-2.25628	0.00187053
bZIP	LOC_Os01g64730	LOC_Os01g64730_1	bZIP transcription factor domain containing protein, expressed	17.5136	28.3747	99.2577	121.2	45.9693	57.6714	6.08005	1.68754e-13	2.26771	5.57979e-05	-2.54036	6.58005e-05
bZIP	LOC_Os08g36790	LOC_Os08g36790_1	bZIP transcription factor, putative, expressed	10.279	9.62165	30.3283	29.5821	18.0351	12.4358	3.76201	2.92331e-07	1.52807	0.108103	-2.34199	0.000954893
bZIP	LOC_Os02g52780	LOC_Os02g52780_1	bZIP transcription factor, putative, expressed	16.2502	13.8231	191.026	228.828	96.1554	131.562	17.4331	0	7.50717	0	-2.20077	0.00270977
bZIP	LOC_Os06g10880	LOC_Os06g10880_2	bZIP transcription factor, putative, expressed	0.541048	2.55123	9.37868	9.52693	0.961711	0.941375	7.87936	6.69888e-06	-1.58215	0.53059	-11.6893	1.60137e-07
bZIP	LOC_Os02g09830	LOC_Os02g09830_1	bZIP transcription factor domain containing protein, expressed	0.926938	0.403462	37.332	24.6226	3.36116	3.65566	56.2876	2.88658e-15	5.01259	0.0395032	-10.6168	2.70263e-11
bZIP	LOC_Os03g58250	LOC_Os03g58250_1	bZIP transcription factor domain containing protein, expressed	9.39848	10.227	55.6875	45.2505	22.1078	24.0448	6.51321	1.53222e-12	2.342	0.000226116	-2.63237	3.7927e-05
bZIP	LOC_Os02g16680	LOC_Os02g16680_1	bZIP transcription factor domain containing protein, expressed	11.2819	13.777	64.0784	55.8757	27.5402	28.79	6.05958	6.23279e-13	2.24546	0.00060085	-2.554	6.04661e-05
bZIP	LOC_Os10g38820	LOC_Os10g38820_1	bZIP family transcription factor, putative, expressed	0.10803	0.470214	2.74917	6.3045	0.806495	1.12777	19.0595	5.32549e-05	3.28227	0.166229	-5.49665	0.0066933
bZIP	LOC_Os12g13170	LOC_Os12g13170_1	transcription factor, putative, expressed	3.06254	6.07697	8.67065	8.33816	1.53703	3.86581	2.37201	0.0232397	-1.68421	0.318589	-3.797	0.00219733
bZIP	LOC_Os01g46970	LOC_Os01g46970_1	transcription factor, putative, expressed	4.11227	3.60167	27.9658	39.8633	4.49269	13.4956	10.9317	0	2.30297	0.0509192	-4.49224	7.94185e-07
bZIP	LOC_Os05g49420	LOC_Os05g49420_1	transcription factor, putative, expressed	22.7464	17.3449	120.881	124.579	34.7344	39.7765	7.65051	4.44089e-16	1.84002	0.00210644	-3.94258	2.38513e-09
C2C2-CO-like	LOC_Os06g16370	LOC_Os06g16370_1	CCT/B-box zinc finger protein, putative, expressed	5.32742	5.79708	14.7362	13.9966	5.57646	6.40836	3.23289	0.000181446	1.0721	0.852533	-2.85627	0.00047568
C2C2-Dof	LOC_Os01g55340	LOC_Os01g55340_1	dof zinc finger domain containing protein, putative, expressed	2.25187	3.26719	41.6922	29.0023	12.3283	11.8412	16.2979	3.33067e-15	4.37585	0.000777576	-3.52536	1.58039e-05
C2C2-Dof	LOC_Os10g26620	LOC_Os10g26620_1	dof zinc finger domain containing protein, putative, expressed	20.5925	17.7179	64.026	44.6522	30.9849	27.7745	3.5944	3.31908e-07	1.52501	0.0306911	-2.23571	0.000770866
C2H2	LOC_Os09g38610	LOC_Os09g38610_1	ZOS9-18 - C2H2 zinc finger protein, expressed	0	0	3.55599	4.94577	0.201624	0.219289	218.424	0.01134	9.26432	0.285332	-21.7512	0.00127304
C2H2	LOC_Os12g39400	LOC_Os12g39400_1	ZOS12-09 - C2H2 zinc finger protein, expressed	0.703396	1.42147	19.5679	13.5483	4.71536	7.34307	19.8564	1.89959e-13	5.64687	0.0010188	-3.32485	0.000271041
C2H2	LOC_Os03g55540	LOC_Os03g55540_1	ZOS3-18 - C2H2 zinc finger protein, expressed	51.1162	80.2671	121.374	104.775	56.1346	78.3708	2.19931	0.00133724	1.0272	0.896925	-2.02579	0.00236752
C2H2	LOC_Os08g37920	LOC_Os08g37920_1	ZOS8-09 - C2H2 zinc finger protein, expressed	1.91276	3.56027	7.40728	7.34387	3.86518	4.14545	3.42591	0.000167229	1.47366	0.291317	-2.19357	0.00851837
C2H2	LOC_Os01g63980	LOC_Os01g63980_1	ZOS1-17 - C2H2 zinc finger protein, expressed	0.267409	0.387978	16.0758	14.7088	5.7989	4.13572	57.4063	2.22045e-16	14.7946	2.53623e-05	-3.67372	2.75901e-05
C2H2	LOC_Os05g37190	LOC_Os05g37190_1	ZOS5-08 - C2H2 zinc finger protein, expressed	1.06265	2.40902	45.6586	26.1959	14.8275	17.0511	26.7926	0	9.21924	6.28497e-13	-2.74283	0.000281226
C3H	LOC_Os04g56750	LOC_Os04g56750_1	zinc finger C-x8-C-x5-C-x3-H type family protein, expressed	4.25659	4.26856	13.5749	14.3604	6.05285	4.45333	4.10076	1.00084e-05	1.23476	0.576886	-3.14566	0.000177741
C3H	LOC_Os03g02160	LOC_Os03g02160_3	zinc finger C-x8-C-x5-C-x3-H type family protein, expressed	16.1216	20.5218	44.538	45.3484	18.7076	22.5225	3.0971	1.40774e-06	1.12424	0.538405	-2.61117	2.50688e-05
C3H	LOC_Os05g10670	LOC_Os05g10670_1	zinc finger CCCH type family protein, putative, expressed	4.12432	2.91321	50.9171	61.3739	16.7455	12.1697	19.8301	0	4.06535	2.08687e-06	-4.60804	5.28716e-11
C3H	LOC_Os04g57600	LOC_Os04g57600_1	zinc finger C-x8-C-x5-C-x3-H type family protein, expressed	21.0013	18.917	68.742	59.2849	36.2098	39.856	4.04296	7.72028e-09	1.89196	0.000942164	-2.02411	0.00240242
CCAAT	LOC_Os05g49780	LOC_Os05g49780_1	histone-like transcription factor and archaeal histone, putative, expressed	3.2689	3.18265	14.6578	15.407	4.03674	4.19086	5.8049	4.15205e-05	1.26699	0.687599	-4.33924	0.000819273
CCAAT	LOC_Os05g41450	LOC_Os05g41450_1	histone-like transcription factor and archaeal histone, putative, expressed	7.76825	4.9724	15.6735	12.8739	5.45824	6.04247	2.79993	0.00220352	-1.12256	0.749944	-2.97086	0.000712871
CCAAT	LOC_Os08g29500	LOC_Os08g29500_1	histone-like transcription factor and archaeal histone, putative, expressed	16.6561	14.9673	28.1786	26.3822	17.0761	14.4589	2.16075	0.00309247	-1.00561	0.981372	-2.05899	0.00432775
DBP	LOC_Os01g19130	LOC_Os01g19130_1	protein phosphatase 2C, putative, expressed	18.7225	19.0008	180.428	211.907	74.904	117.699	13.0421	0	5.07732	1.88738e-15	-2.43417	0.000736352
DBP	LOC_Os05g04360	LOC_Os05g04360_1	protein phosphatase 2C, putative, expressed	24.8844	30.9312	90.9794	97.5806	48.1482	50.8836	4.25862	5.86525e-10	1.77372	0.00272584	-2.27402	0.00017191
EIL	LOC_Os03g20790	LOC_Os03g20790_1	ethylene-insensitive 3, putative, expressed	25.2797	66.8848	65.9507	61.0808	28.7642	24.5175	1.77829	0.0435648	-1.70564	0.0336345	-2.85247	3.85836e-06
EIL	LOC_Os07g48630	LOC_Os07g48630_1	ethylene-insensitive 3, putative, expressed	38.7603	35.8082	152.835	162.871	73.1733	77.3968	5.30895	7.50283e-10	2.00694	9.53757e-05	-2.50593	0.000299306
EIL	LOC_Os09g31400	LOC_Os09g31400_1	ethylene-insensitive 3, putative, expressed	6.79299	6.61376	15.0321	15.8735	7.95965	8.81256	2.88778	5.19108e-07	1.24316	0.366662	-2.20056	0.00108505
FHA	LOC_Os07g11010	LOC_Os07g11010_1	protein Kinase-associated protein phosphatase, putative, expressed	5.95307	6.26195	2.12239	4.05983	0	0	-1.55394	0.232456	-687.166	0.00166399	-411.166	0.00435396
G2-like	LOC_Os02g04640	LOC_Os02g04640_1	Myb-like DNA-binding domain containing protein, putative, expressed	5.766	4.86039	141.613	87.4338	36.0304	28.3543	27.3738	0	6.01473	5.55112e-16	-4.3162	1.88637e-08
G2-like	LOC_Os03g45194	LOC_Os03g45194_1	oxidoreductase, short chain dehydrogenase/reductase family domain containing protein, expressed	12.5934	14.3651	37.8617	31.285	22.4156	17.7306	3.2475	4.28108e-07	1.49171	0.0821423	-2.06646	0.00242202
G2-like	LOC_Os03g55590	LOC_Os03g55590_1	MYB family transcription factor, putative, expressed	12.0891	4.85834	91.1995	58.3316	42.2686	29.5591	11.0262	8.65974e-15	4.15678	7.0381e-08	-2.52198	0.000388985
HB	LOC_Os09g21180	LOC_Os09g21180_1	homeobox associated leucine zipper, putative, expressed	1.94015	1.16116	84.9009	109.711	11.7943	11.4774	77.1223	0	7.34885	4.11815e-07	-9.94565	0
HB	LOC_Os03g10210	LOC_Os03g10210_1	homeobox domain containing protein, expressed	1.25937	1.3704	192.711	205.661	35.9955	43.8239	188.212	0	29.8558	0	-5.97685	1.19904e-14
HB	LOC_Os02g43330	LOC_Os02g43330_1	homeobox associated leucine zipper, putative, expressed	0.730172	0.397271	561.352	488.202	109.022	113.351	1131.49	0	188.614	0	-5.67775	3.40471e-11
HB	LOC_Os04g45810	LOC_Os04g45810_1	homeobox associated leucine zipper, putative, expressed	22.9998	13.0891	334.042	287.016	113.624	126.186	21.4746	0	6.54391	0	-3.11718	1.03647e-05
HB	LOC_Os02g35770	LOC_Os02g35770_1	homeobox associated leucine zipper, putative, expressed	2.60515	4.63879	36.1616	31.3361	5.80935	4.94479	11.8573	3.77476e-15	1.49944	0.406042	-7.48367	2.35212e-12
HB	LOC_Os10g01470	LOC_Os10g01470_1	homeobox associated leucine zipper, putative, expressed	28.144	18.1799	61.5352	89.5802	38.8647	41.7497	4.02082	4.05416e-08	1.71862	0.0109539	-2.22653	0.000357846
HB	LOC_Os07g48560	LOC_Os07g48560_1	homeobox domain containing protein, expressed	0.458309	0.249356	6.71898	8.41589	1.71075	1.19612	25.55	4.15665e-07	3.94573	0.101744	-6.12729	0.000538666
HB	LOC_Os03g55990	LOC_Os03g55990_1	homeobox domain containing protein, expressed	2.42045	1.35454	8.11079	8.00211	1.91761	2.80757	5.26111	2.39287e-05	1.22634	0.701687	-4.07856	0.000154882
HSF	LOC_Os01g39020	LOC_Os01g39020_1	HSF-type DNA-binding domain containing protein, expressed	2.07247	1.3531	23.16	10.9478	11.3829	4.20689	12.5797	6.29891e-10	4.48775	0.00372573	-2.65908	0.00994253
HSF	LOC_Os02g13800	LOC_Os02g13800_1	HSF-type DNA-binding domain containing protein, expressed	0.982716	1.54462	12.0813	8.89918	4.07581	3.79964	10.4813	5.89658e-07	3.11376	0.0441876	-3.18239	0.00283792
HSF	LOC_Os06g35960	LOC_Os06g35960_1	HSF-type DNA-binding domain containing protein, expressed	1.65229	3.23631	32.6632	30.5902	13.1575	15.9713	16.409	0	5.96646	6.99852e-07	-2.59958	9.49318e-05
LOB	LOC_Os03g33090	LOC_Os03g33090_1	DUF260 domain containing protein, putative, expressed	1.84232	1.33649	9.34279	8.18727	2.2923	2.67123	6.76882	0.000624376	1.53359	0.532363	-4.17971	0.00483654
MADS	LOC_Os08g02070	LOC_Os08g02070_1	OsMADS26 - MADS-box family gene with MIKCc type-box, expressed	5.69997	4.28266	13.6645	11.1974	4.48689	2.99097	3.10438	0.00477252	-1.33563	0.573159	-3.93309	0.001607
MADS	LOC_Os02g01355	LOC_Os02g01355_1	MADS-box transcription factor, putative, expressed	4.38342	2.60174	14.3296	14.8355	2.54995	2.77336	5.14598	0.000872491	-1.33016	0.681803	-6.48302	0.000198168
MYB	LOC_Os09g01960	LOC_Os09g01960_1	MYB family transcription factor, putative, expressed	6.25327	9.16345	26.9375	22.9027	12.9825	13.3463	4.11137	8.20495e-08	1.71309	0.0487971	-2.26815	0.000641228
MYB	LOC_Os06g43090	LOC_Os06g43090_1	MYB transcription factor TaMYB1, putative, expressed	4.37183	9.90022	25.624	31.1489	13.9877	17.6802	5.06494	1.55702e-07	2.2386	0.00730249	-2.14984	0.0026901
MYB	LOC_Os11g45740	LOC_Os11g45740_1	MYB family transcription factor, putative, expressed	7.65378	23.4713	257.134	210.498	100.798	111.781	19.4951	0	6.92906	1.07692e-13	-2.65157	0.000159432
MYB	LOC_Os12g37690	LOC_Os12g37690_1	MYB family transcription factor, putative, expressed	0.997454	3.39184	46.6282	32.2415	24.0681	19.958	23.292	0	10.1546	7.64266e-12	-2.16156	0.00277299
MYB	LOC_Os07g37210	LOC_Os07g37210_1	MYB family transcription factor, putative, expressed	0.122061	0.92975	17.827	17.5627	8.07101	8.91974	42.2541	6.45817e-13	16.114	3.57144e-06	-2.48181	0.00385164
MYB	LOC_Os02g42850	LOC_Os02g42850_2	MYB family transcription factor, putative, expressed	3.34537	6.30984	32.0793	27.153	9.98992	9.57172	7.83914	2.19318e-11	2.04276	0.0570026	-3.62292	1.44765e-06
MYB	LOC_Os06g40330	LOC_Os06g40330_1	MYB family transcription factor, putative, expressed	2.49612	2.34912	6.34471	8.07773	2.23041	4.06914	3.72989	0.000380159	1.28348	0.606034	-2.75247	0.00766679
MYB	LOC_Os05g37060	LOC_Os05g37060_1	MYB family transcription factor, putative, expressed	0	0.760121	46.9533	67.1233	20.6735	24.5105	184.384	0	57.969	1.73754e-11	-3.00939	4.35526e-06
MYB	LOC_Os01g64360	LOC_Os01g64360_1	MYB family transcription factor, putative, expressed	2.41815	2.01219	149.044	169.173	47.6347	80.8473	89.0585	0	28.4938	0	-2.96421	8.07357e-06
MYB-related	LOC_Os01g09640	LOC_Os01g09640_1	Myb transcription factor, putative, expressed	26.929	20.8021	273.752	235.723	108.9	94.0279	13.4151	0	4.21558	2.01172e-13	-3.01776	2.72128e-05
MYB-related	LOC_Os08g04840	LOC_Os08g04840_1	MYB family transcription factor, putative, expressed	51.4721	44.4437	72.8494	61.5942	36.4217	37.3296	1.76586	0.0190812	-1.30929	0.14985	-2.19061	0.000509412
MYB-related	LOC_Os10g41200	LOC_Os10g41200_3	MYB family transcription factor, putative, expressed	11.9136	9.65932	17.0586	7.52143	2.49133	4.74182	1.45612	0.312956	-3.02364	0.00552816	-4.16368	0.00102451
MYB-related	LOC_Os01g09280	LOC_Os01g09280_1	myb-related transcription activator, putative, expressed	6.2385	7.72842	72.8485	37.1798	25.6922	19.4823	10.1478	9.83658e-14	3.23995	2.40465e-06	-2.96881	7.41015e-05
MYB-related	LOC_Os09g31454	LOC_Os09g31454_1	MYB family transcription factor, putative, expressed	9.72971	9.5901	35.4165	28.6604	13.7604	17.5831	4.19025	2.8217e-08	1.60987	0.0512501	-2.46422	0.0002092
NAC	LOC_Os01g66120	LOC_Os01g66120_1	No apical meristem protein, putative, expressed	57.1458	81.4494	1183.59	996.498	521.37	706.222	20.0814	0	8.87421	0	-2.14195	0.00565049
NAC	LOC_Os03g60080	LOC_Os03g60080_1	NAC domain-containing protein 67, putative, expressed	23.7899	37.2883	470.117	462.247	206.13	314.124	19.4251	0	8.54299	0	-2.15247	0.00467658
NAC	LOC_Os02g34970	LOC_Os02g34970_1	no apical meristem protein, putative, expressed	1.01525	1.10475	88.5815	46.8445	20.5725	21.8702	80.6665	0	19.6163	3.29625e-13	-3.89016	1.0461e-06
NAC	LOC_Os03g21060	LOC_Os03g21060_1	No apical meristem protein, putative, expressed	5.37253	8.24212	119.18	88.6192	47.3412	52.4085	19.549	0	7.34198	0	-2.51765	0.000122058
NAC	LOC_Os07g48450	LOC_Os07g48450_3	no apical meristem protein, putative, expressed	0.226231	2.54381	12.7659	16.8447	6.59486	7.61003	13.8091	3.25346e-09	5.24221	0.00110874	-2.49809	0.00171549
NAC	LOC_Os11g03300	LOC_Os11g03300_1	NAC domain transcription factor, putative, expressed	3.42772	3.83071	266.198	234.993	68.7658	57.3826	87.2064	0	17.3181	0	-4.77001	2.09187e-09
NAC	LOC_Os12g03040	LOC_Os12g03040_1	no apical meristem protein, putative, expressed	6.18575	6.27627	190.065	176.796	50.8154	50.5166	37.0897	0	8.09114	0	-4.34197	6.20763e-09
NAC	LOC_Os02g56600	LOC_Os02g56600_1	no apical meristem protein, putative, expressed	1.29679	2.82222	18.2043	9.623	4.75414	5.07667	8.76672	1.80875e-08	2.40483	0.0801745	-3.44183	0.00022368
NAC	LOC_Os03g21030	LOC_Os03g21030_1	no apical meristem protein, putative, expressed	8.56185	13.1414	308.926	230.968	126.683	154.823	31.8886	0	13.0068	0	-2.31993	0.00165049
NAC	LOC_Os07g48550	LOC_Os07g48550_1	no apical meristem protein, putative, expressed	16.7855	24.3183	388.612	371.762	113.967	109.123	23.5115	0	5.44596	0	-4.08485	5.34482e-08
NAC	LOC_Os10g42130	LOC_Os10g42130_1	no apical meristem protein, putative, expressed	1.41451	4.16491	9.11424	11.8047	4.88066	3.18497	4.78426	3.8958e-05	1.46986	0.453116	-3.07052	0.00066365
NAC	LOC_Os05g35170	LOC_Os05g35170_4	no apical meristem protein, putative, expressed	4.85872	3.63485	5.3087	9.04426	3.49772	2.11343	2.09014	0.0304106	-1.51784	0.2904	-3.00653	0.0019543
NAC	LOC_Os01g70110	LOC_Os01g70110_1	No apical meristem protein, putative, expressed	9.82253	13.2409	35.524	29.3549	19.5442	16.3251	3.56784	1.23419e-05	1.56356	0.0928048	-2.16376	0.00419284
NAC	LOC_Os05g10620	LOC_Os05g10620_1	no apical meristem protein, putative, expressed	0	0	19.1718	13.5854	0	0	1416.24	0.000357686	#N/A	#N/A	-1300.1	0.000503665
NAC	LOC_Os01g48130	LOC_Os01g48130_1	no apical meristem protein, putative, expressed	0	5.88573	4.81118	1.81412	0	0	1.52821	0.599834	-199.682	0.0175783	-283.762	0.00861785
OFP	LOC_Os01g12690	LOC_Os01g12690_1	plant-specific domain TIGR01568 family protein, expressed	0.551884	0.240215	10.3807	9.99538	0.588583	0.640152	30.6063	3.35741e-09	1.49936	0.641756	-19.318	1.03085e-08
Orphans	LOC_Os01g01960	LOC_Os01g01960_1	transcriptional repressor, putative, expressed	35.3987	38.6355	77.2311	82.1535	44.2028	45.3934	2.70884	0.000215192	1.20742	0.303647	-2.12525	0.00290177
Orphans	LOC_Os01g69920	LOC_Os01g69920_1	histidine kinase, putative, expressed	32.3019	29.2985	138.025	124.757	55.2643	54.3775	5.37462	2.04549e-09	1.76995	0.00222568	-2.87833	4.42337e-05
Orphans	LOC_Os04g57720	LOC_Os04g57720_1	OsRR6 type-A response regulator, expressed	3.05802	5.82333	21.1471	31.5387	9.92002	18.179	7.48544	6.19093e-09	3.17247	0.00192821	-2.23166	0.00669179
PLATZ	LOC_Os10g42410	LOC_Os10g42410_3	zinc-binding protein, putative, expressed	5.39	9.54185	10.9483	13.437	4.80465	5.50556	2.07215	0.023855	-1.43902	0.284435	-2.83013	0.0010626
S1Fa-like	LOC_Os04g33440	LOC_Os04g33440_2	DNA-binding protein S1FA, putative, expressed	42.8473	45.1344	82.0442	63.7828	41.3147	37.2185	2.09944	0.00337906	-1.12105	0.594399	-2.23284	0.00115021
SBP	LOC_Os01g69830	LOC_Os01g69830_1	OsSPL2 - SBP-box gene family member, expressed	11.0686	10.5277	105.685	71.6897	21.5106	13.6948	10.4388	0	1.62619	0.0570777	-6.08613	5.10392e-12
Tify	LOC_Os09g26780	LOC_Os09g26780_1	zinc-finger protein, putative, expressed	11.1636	5.81543	53.4811	34.7735	23.052	19.6992	6.52004	2.78861e-10	2.47757	0.00239548	-2.49727	0.000515624
Tify	LOC_Os03g08320	LOC_Os03g08320_1	ZIM domain containing protein, putative, expressed	5.76281	14.1428	275.263	267.717	116.121	187.593	35.0254	0	15.4024	0	-2.14857	0.00432654
Tify	LOC_Os10g25290	LOC_Os10g25290_1	ZIM domain containing protein, putative, expressed	12.4677	18.5168	248.865	245.471	88.7646	122.338	20.2331	0	6.82205	0	-2.81116	1.67104e-05
Trihelix	LOC_Os04g51320	LOC_Os04g51320_1	transcription factor TF2, putative, expressed	8.46062	10.434	39.6291	41.4298	18.648	26.3337	5.39463	1.91621e-10	2.37094	0.00107195	-2.16132	0.0012229
TUB	LOC_Os03g22800	LOC_Os03g22800_3	OsFBT5 - F-box and tubby domain containing protein, expressed	18.6573	15.2581	63.5966	44.3083	26.3246	21.5069	4.02421	6.04752e-07	1.40192	0.172695	-2.72348	4.6764e-05
TUB	LOC_Os01g64700	LOC_Os01g64700_2	OsFBT3 - F-box and tubby domain containing protein, expressed	0	0	3.25794	2.24207	0	0	334.062	0.00609339	#N/A	#N/A	-306.693	0.00697296
TUB	LOC_Os12g06630	LOC_Os12g06630_1	OsFBT14 - F-box and tubby domain containing protein, expressed	13.9734	15.8314	37.6516	28.9468	20.6007	19.3547	2.83671	3.92678e-05	1.34029	0.172788	-2.00626	0.0026837
ULT	LOC_Os01g57240	LOC_Os01g57240_1	expressed protein	5.6034	6.09739	28.1378	30.8793	15.1699	13.1992	6.32943	1.23046e-12	2.42328	0.00070559	-2.47393	0.000179
VOZ	LOC_Os01g54930	LOC_Os01g54930_1	one zinc finger protein, putative, expressed	16.5034	16.4988	56.716	39.3135	24.8775	19.2106	3.70101	1.54187e-07	1.33356	0.137971	-2.63228	0.000104921
WRKY	LOC_Os12g02440	LOC_Os12g02440_1	WRKY95, expressed	6.30486	4.08722	9.94447	5.669	0	0	1.88967	0.183308	-291.547	0.00759392	-522.515	0.00291568
WRKY	LOC_Os12g40570	LOC_Os12g40570_2	WRKY94, expressed	15.8346	22.454	70.7011	67.682	37.6313	36.0835	4.58981	1.64741e-10	1.93134	0.000732298	-2.24609	0.000451737
WRKY	LOC_Os02g08440	LOC_Os02g08440_1	WRKY71, expressed	4.67995	9.14769	59.3564	54.0653	28.4681	30.0576	10.4974	0	4.26391	3.50094e-09	-2.32266	0.00022597
WRKY	LOC_Os08g17400	LOC_Os08g17400_1	WRKY89, expressed	13.5594	11.4297	26.1314	18.3191	12.7637	10.1162	2.25039	0.000980614	-1.09726	0.697108	-2.34322	0.00102843
WRKY	LOC_Os01g09100	LOC_Os01g09100_1	WRKY10, expressed	1.01404	2.39079	35.1554	27.7186	9.37278	12.5464	23.478	2.10942e-15	6.41741	0.000394751	-3.45348	4.4752e-05
WRKY	LOC_Os05g09020	LOC_Os05g09020_1	WRKY67, expressed	25.5752	44.7265	65.2863	52.7535	32.731	35.8107	2.15263	0.00110221	-1.01933	0.937495	-2.0701	0.00364512
WRKY	LOC_Os12g32250	LOC_Os12g32250_1	WRKY96, expressed	18.4014	17.489	75.1694	55.8584	36.6004	36.2047	4.62763	4.00169e-10	2.01861	0.000238898	-2.17277	0.0011911
WRKY	LOC_Os03g20550	LOC_Os03g20550_1	WRKY55, expressed	4.81865	14.7594	61.0168	55.6676	25.1244	26.4977	7.69456	6.96146e-11	2.67406	0.00192955	-2.70193	3.42175e-05
WRKY	LOC_Os11g02480	LOC_Os11g02480_1	WRKY46, expressed	3.02765	3.78875	17.9221	15.0796	8.55681	6.32141	6.07669	6.29769e-06	2.19106	0.110886	-2.63309	0.00765972
zf-HD	LOC_Os09g29130	LOC_Os09g29130_1	ZF-HD protein dimerisation region containing protein, expressed	1.40009	1.23786	5.03463	4.57844	1.77316	0.913509	4.51243	0.00422285	1.02531	0.971286	-4.16802	0.00648065
zf-HD	LOC_Os11g03420	LOC_Os11g03420_1	ZF-HD protein dimerisation region containing protein, expressed	13.7673	22.1148	55.1279	58.0484	26.3358	25.6014	3.98983	5.50113e-07	1.45578	0.164545	-2.59463	0.000169851
